# Supplementary material for: High-throughput Screening of Sequence Elements Associated with RNA Localization
Source: Comput Struct Biotechnol J. 2026 May 21;35(1):0107. doi: 10.34133/csbj.0107 (PMC13191086; doi:10.34133/csbj.0107)
Supplement: Supplementary 1 — Figs. S1 to S5 Tables S1 to S8 [file csbj.0107.f1.zip]

Archive with 9 entries (9 files):
- Suppl.figures.v4.2.pdf
- Supplement Table1.xlsx
- Supplement Table2.xlsx
- Supplement Table3.xlsx
- Supplement Table4.xlsx
- Supplement Table5.xlsx
- Supplement Table6.xlsx
- Supplement Table7.xlsx
- Supplement Table8.xlsx
