# Supplementary material for: High-throughput Screening of Sequence Elements Associated with RNA Localization
Source: Comput Struct Biotechnol J. 2026 May 21;35(1):0107. doi: 10.34133/csbj.0107 (PMC13191086; doi:10.34133/csbj.0107)
Supplement: Supplementary 1 — Figs. S1 to S5 Tables S1 to S8 [file csbj.0107.f1.zip › Supplement Table1.xlsx]

## Sheet: Table S1
Table S1. List of oligo used in this study
Process	Oligo Description	Sequence (5’-3’)	details
N1-HBB	HBB Primers F	ACATTTGCTTCTGACACAACTGTGT	For obtaining unspliced HBB DNA sequences with introns from the human genome.
N1-HBB	HBB Primers R	GCTTAGTGATACTTGTGGGCCAG	For obtaining unspliced HBB DNA sequences with introns from the human genome.
N1-HBB	spliced HBB Primers F	ACATTTGCTTCTGACACAACTGTGTTC	For obtaining spliced HBB cDNA sequences without introns from human whole blood.
N1-HBB	spliced HBB Primers R	TTAGTGATACTTGTGGGCCAGGGC	For obtaining spliced HBB cDNA sequences without introns from human whole blood.
N1-HBB	eGFP primers F	ATGGTGAGCAAGGGCGAGGA	For obtaining eGFP sequences from plasmid.
N1-HBB	eGFP primers R	TTACTTGTACAGCTCGTCCATGCC	For obtaining eGFP sequences from plasmid.
N1-HBB	HBB Homo_Arm Primers F	GCTTCGAATTCTGCAGTCGAACATTTGCTTCTGACACAACTGTGT	For adding the upstream homologous arm to the HBB DNA sequence.
N1-HBB	HBB Homo_Arm Primers R	GATCTAGAGTCGCGGCCGCTGCTTAGTGATACTTGTGGGCCAG	For adding the downstream homologous arm to the HBB DNA sequence.
N1-HBB	spliced HBB Homo_Arm Primers F	GCTTCGAATTCTGCAGTCGAACATTTGCTTCTGACACAACTGTGTTC	For adding the upstream homologous arm to the HBB cDNA sequence.
N1-HBB	spliced HBB Homo_Arm Primers R	GATCTAGAGTCGCGGCCGCTTTAGTGATACTTGTGGGCCAGGGC	For adding the downstream homologous arm to the HBB cDNA sequence.
N1-HBB	eGFP Homo_Arm Primers F	GCTTCGAATTCTGCAGTCGAATGGTGAGCAAGGGCGAGGA	For adding the upstream homologous arm to the eGFP DNA sequence.
N1-HBB	eGFP Homo_Arm Primers R	GATCTAGAGTCGCGGCCGCTTTACTTGTACAGCTCGTCCATGCC	For adding the downstream homologous arm to the eGFP DNA sequence.
N1-HBB	N1 linear Primers F	AGCGGCCGCGACTCTAGA	For PCR linearization of the N1 plasmid.
N1-HBB	N1 linear Primers R	TCGACTGCAGAATTCGAAGCT	For PCR linearization of the N2 plasmid.
N1-HBB	5’HBB Test F	CCAAGTCTCCACCCCATTGA	For validating the 5'-end sequence of the inserted fragment in modified plasmids.
N1-HBB	5’HBB Test R	CCTCTGGGTCCAAGGGTAGA	For validating the 5'-end sequence of the inserted fragment in modified plasmids.
N1-HBB	3’HBB Test F	TGAGTCCAAGCTAGGCCCTT	For validating the 3'-end sequence of the inserted fragment in modified plasmids.
N1-HBB	3’HBB Test R	GGGAGGTGTGGGAGGTTTTT	For validating the 3'-end sequence of the inserted fragment in modified plasmids.
Linearization	N1-HBB linear Primers F	ATCATAATCAGCCATACCACATTTGT	For PCR linearization of the N1-HBB plasmid.
Linearization	N1-HBB linear Primers R	GCTTAGTGATACTTGTGGGCCAG	For PCR linearization of the N1-HBB plasmid.
Linearization	N1-HBB-spliced linear Primers R	TTAGTGATACTTGTGGGCCAGGG	For PCR linearization of the N1-HBB(spliced) plasmid.
6-mer library	Gibson_6mer_Random_F	GCCCACAAGTATCACTAAGCNNNNNNATCATAATCAGCCATACCAC	For constructing random 6-mer sequences flanked by homologous arms on both ends.
6-mer library	Gibson_6mer_Random_R	GTGGTATGGCTGATTATGATNNNNNNGCTTAGTGATACTTGTGGGC	For constructing random 6-mer sequences flanked by homologous arms on both ends.
MALAT1 library	MALAT1_Primers_F1	CGCAGCCTGCAGCCCGAGACT	For obtaining unspliced MALAT1 part1 sequences from the human genome.
MALAT1 library	MALAT1_Primers_R1	CCCACCAATCCCAACCGTAACAGGC	For obtaining unspliced MALAT1 part1 sequences from the human genome.
MALAT1 library	MALAT1_Primers_F2	GCTAGGACTGAGGAGCAAGCG	For obtaining unspliced MALAT1 part2 sequences from the human genome.
MALAT1 library	MALAT1_Primers_R2	CCTTTCCCTCCCCTTCAAGCAC	For obtaining unspliced MALAT1 part2 sequences from the human genome.
MALAT1 library	MALAT1_Primers_F3	CTGTGGCAGGAGAGACAACA	For obtaining unspliced MALAT1 part3 sequences from the human genome.
MALAT1 library	MALAT1_Primers_R3	ATTAGGCTAAGGGTGTGGCCA	For obtaining unspliced MALAT1 part3 sequences from the human genome.
MALAT1 library	Adaptor_F_Top	CTGGCCCACAAGTATCACTAAGCT	For constructing the upstream adaptor.
MALAT1 library	Adaptor_F_Button	GCTTAGTGATACTTGTGGGCCAG	For constructing the upstream adaptor.
MALAT1 library	Adaptor_R_Top	ACAAATGTGGTATGGCTGATTATGATT	For constructing the dowmstream adaptor.
MALAT1 library	Adaptor_R_Button	ATCATAATCAGCCATACCACATTTGT	For constructing the dowmstream adaptor.
Amplicon	Library_Amplification_F1	TTCATACCTCTTATCTTCCTCCCACA	For library amplification.
Amplicon	Library_Amplification_R1	TAAAACCTCTACAAATGTGGTATGGCTG	For library amplification.
Amplicon	Library_Amplification_F2	CTGGGCAACGTGCTGGTCTGT	For library amplification.
Amplicon	Library_Amplification_R2	GGGGAGGTGTGGGAGGTTTTTTAAAG	For library amplification.
Amplicon	Library_Amplification_F3	TCATGTTCATACCTCTTATCTTCCT	For library amplification.
Amplicon	Library_Amplification_R3	CCTCTACAAATGTGGTATGGCTGATT	For library amplification.
Validation	Gibson_U1_Random_F	GCCCACAAGTATCACTAAGCATACTTACCTGATCATAATCAGCCATACCAC	For constructing U1 motif flanked by homologous arms on both ends.
Validation	Gibson_U1_Random_R	GTGGTATGGCTGATTATGATCAGGTAAGTATGCTTAGTGATACTTGTGGGC	For constructing U1 motif flanked by homologous arms on both ends.
Validation	Gibson_Nuc1_F	GCCCACAAGTATCACTAAGCCGAAGGATCATAATCAGCCATACCAC	For constructing Nuc1 motif flanked by homologous arms on both ends.
Validation	Gibson_Nuc1_R	GTGGTATGGCTGATTATGATCCTTCGGCTTAGTGATACTTGTGGGC	For constructing Nuc1 motif flanked by homologous arms on both ends.
Validation	Gibson_Nuc2_F	GCCCACAAGTATCACTAAGCGAAGGAATCATAATCAGCCATACCAC	For constructing Nuc2 motif flanked by homologous arms on both ends.
Validation	Gibson_Nuc2_R	GTGGTATGGCTGATTATGATTCCTTCGCTTAGTGATACTTGTGGGC	For constructing Nuc2 motif flanked by homologous arms on both ends.
Validation	Gibson_Nuc3_F	GCCCACAAGTATCACTAAGCGTCGGGATCATAATCAGCCATACCAC	For constructing Nuc3 motif flanked by homologous arms on both ends.
Validation	Gibson_Nuc3_R	GTGGTATGGCTGATTATGATCCCGACGCTTAGTGATACTTGTGGGC	For constructing Nuc3 motif flanked by homologous arms on both ends.
Validation	Gibson_Nuc4_F	GCCCACAAGTATCACTAAGCGACGGGATCATAATCAGCCATACCAC	For constructing Nuc4 motif flanked by homologous arms on both ends.
Validation	Gibson_Nuc4_R	GTGGTATGGCTGATTATGATCCCGTCGCTTAGTGATACTTGTGGGC	For constructing Nuc4 motif flanked by homologous arms on both ends.
Validation	Gibson_Nuc5_F	GCCCACAAGTATCACTAAGCTCCGGGATCATAATCAGCCATACCAC	For constructing Nuc5 motif flanked by homologous arms on both ends.
Validation	Gibson_Nuc5_R	GTGGTATGGCTGATTATGATCCCGGAGCTTAGTGATACTTGTGGGC	For constructing Nuc5 motif flanked by homologous arms on both ends.
Validation	Gibson_Cyto1_F	GCCCACAAGTATCACTAAGCTTAGGTATCATAATCAGCCATACCAC	For constructing Cyto1 motif flanked by homologous arms on both ends.
Validation	Gibson_Cyto1_R	GTGGTATGGCTGATTATGATACCTAAGCTTAGTGATACTTGTGGGC	For constructing Cyto1 motif flanked by homologous arms on both ends.
Validation	Gibson_Cyto2_F	GCCCACAAGTATCACTAAGCCATTTAATCATAATCAGCCATACCAC	For constructing Cyto2 motif flanked by homologous arms on both ends.
Validation	Gibson_Cyto2_R	GTGGTATGGCTGATTATGATTAAATGGCTTAGTGATACTTGTGGGC	For constructing Cyto2 motif flanked by homologous arms on both ends.
Validation	Gibson_Cyto3_F	GCCCACAAGTATCACTAAGCTATTGCATCATAATCAGCCATACCAC	For constructing Cyto3 motif flanked by homologous arms on both ends.
Validation	Gibson_Cyto3_R	GTGGTATGGCTGATTATGATGCAATAGCTTAGTGATACTTGTGGGC	For constructing Cyto3 motif flanked by homologous arms on both ends.
Validation	Gibson_Cyto4_F	GCCCACAAGTATCACTAAGCTCCCCTATCATAATCAGCCATACCAC	For constructing Cyto4 motif flanked by homologous arms on both ends.
Validation	Gibson_Cyto4_R	GTGGTATGGCTGATTATGATAGGGGAGCTTAGTGATACTTGTGGGC	For constructing Cyto4 motif flanked by homologous arms on both ends.
Validation	Gibson_Cyto5_F	GCCCACAAGTATCACTAAGCTAGAGTATCATAATCAGCCATACCAC	For constructing Cyto5 motif flanked by homologous arms on both ends.
Validation	Gibson_Cyto5_R	GTGGTATGGCTGATTATGATACTCTAGCTTAGTGATACTTGTGGGC	For constructing Cyto5 motif flanked by homologous arms on both ends.
