# Supplementary material for: High-throughput Screening of Sequence Elements Associated with RNA Localization
Source: Comput Struct Biotechnol J. 2026 May 21;35(1):0107. doi: 10.34133/csbj.0107 (PMC13191086; doi:10.34133/csbj.0107)
Supplement: Supplementary 1 — Figs. S1 to S5 Tables S1 to S8 [file csbj.0107.f1.zip › Supplement Table2.xlsx]

## Sheet: Table S2
Table S2. List of RT-qPCR primers used in this study
Oligo Description	Sequence (5’-3’)
β-Actin_qPCR F	TGGCACCCAGCACAATGA
β-Actin_qPCR R	CTAAGTCATAGTCCGCCTAGAAGCA
GAPDH_qPCR F	GGTGGTCTCCTCTGACTTCAACA
GAPDH_qPCR R	GTTGCTGTAGCCAAATTCGTTGT
MALAT1_qPCR F	GAATTGCGTCATTTAAAGCCTAGTT
MALAT1_qPCR R	GTTTCATCCTACCACTCCCAATTAAT
HBB_qPCR F	AGAAGTCTGCCGTTACTGCC
HBB_qPCR R	AGCCTTCACCTTAGGGTTGC
eGFP_qPCR F	ATCATGGCCGACAAGCAGAA
eGFP_qPCR R	CTCGATGTTGTGGCGGATCT
