# Supplementary material for: High-throughput Screening of Sequence Elements Associated with RNA Localization
Source: Comput Struct Biotechnol J. 2026 May 21;35(1):0107. doi: 10.34133/csbj.0107 (PMC13191086; doi:10.34133/csbj.0107)
Supplement: Supplementary 1 — Figs. S1 to S5 Tables S1 to S8 [file csbj.0107.f1.zip › Supplement Table3.xlsx]

## Sheet: Table S3
Table S3. The datasets used in this study
GSM_id	library type	Desc.	Reference
HRS2256200	Amplicon-seq	6mer_diversity_plasmid	This study
HRS2256201	Amplicon-seq	MALAT1_diversity_plasmid	This study
HRS2256202	Amplicon-seq	6mer_Cyto_rep1	This study
HRS2256203	Amplicon-seq	6mer_Cyto_rep2	This study
HRS2256204	Amplicon-seq	6mer_Cyto_rep3	This study
HRS2256205	Amplicon-seq	6mer_Nuc_rep1	This study
HRS2256206	Amplicon-seq	6mer_Nuc_rep2	This study
HRS2256207	Amplicon-seq	6mer_Nuc_rep3	This study
HRS2256208	Amplicon-seq	6mer_Total_rep1	This study
HRS2256209	Amplicon-seq	6mer_Total_rep2	This study
HRS2256210	Amplicon-seq	6mer_Total_rep3	This study
HRS2256211	Amplicon-seq	MALAT1_Cyto_rep1	This study
HRS2256212	Amplicon-seq	MALAT1_Nuc_rep1	This study
HRS2256213	Amplicon-seq	MALAT1_Total_rep1	This study
HRS2256214	Amplicon-seq	MALAT1_Cyto_rep2	This study
HRS2256215	Amplicon-seq	MALAT1_Nuc_rep2	This study
HRS2256216	Amplicon-seq	MALAT1_Total_rep2	This study
HRS2256217	Amplicon-seq	MALAT1_Cyto_rep3	This study
HRS2256218	Amplicon-seq	MALAT1_Nuc_rep3	This study
HRS2256219	Amplicon-seq	MALAT1_Total_rep3	This study
HRS2256220	RNA-seq	UPF1_KD_nuc	This study
HRS2256221	RNA-seq	UPF1_KD_cyto	This study
HRS2256222	RNA-seq	YBX3_KD_nuc	This study
HRS2256223	RNA-seq	YBX3_KD_cyto	This study
HRS2256224	RNA-seq	DDX3X_KD_nuc	This study
HRS2256225	RNA-seq	DDX3X_KD_cyto	This study
HRS2256226	RNA-seq	si-NC_nuc	This study
HRS2256227	RNA-seq	si-NC_cyto	This study
HRS2256228	RNA-seq	sh-NC_nuc	This study
HRS2256229	RNA-seq	sh-NC_cyto	This study
GSM3207009	RNA-seq	HEK293T nuc. Rep1	PMID: 31230715
GSM3207010	RNA-seq	HEK293T nuc. Rep2	PMID: 31230715
GSM3207011	RNA-seq	HEK293T cyto. Rep1	PMID: 31230715
GSM3207012	RNA-seq	HEK293T cyto. Rep2	PMID: 31230715
ENCFF009MEF	RNA-seq	A549 nuc. Rep1	ENCODE project
ENCFF926FOX	RNA-seq	A549 nuc. Rep2	ENCODE project
ENCFF154VSY	RNA-seq	A549 cyto. Rep1	ENCODE project
ENCFF964FBY	RNA-seq	A549 cyto. Rep2	ENCODE project
ENCFF523SST	RNA-seq	endo nuc. Rep1	ENCODE project
ENCFF401JPO	RNA-seq	endo nuc. Rep2	ENCODE project
ENCFF546BFB	RNA-seq	endo cyto. Rep1	ENCODE project
ENCFF788ZKW	RNA-seq	endo cyto. Rep2	ENCODE project
ENCFF993NSG	RNA-seq	GM12878 nuc. Rep1	ENCODE project
ENCFF666MJD	RNA-seq	GM12878 nuc. Rep2	ENCODE project
ENCFF762YBF	RNA-seq	GM12878 cyto. Rep1	ENCODE project
ENCFF630TBY	RNA-seq	GM12878 cyto. Rep2	ENCODE project
ENCFF074PZH	RNA-seq	H1 nuc. Rep1	ENCODE project
ENCFF128HEW	RNA-seq	H1 cyto. Rep1	ENCODE project
ENCFF181XMI	RNA-seq	HeLa-S3 nuc. Rep1	ENCODE project
ENCFF625ZJI	RNA-seq	HeLa-S3 nuc. Rep2	ENCODE project
ENCFF118WJD	RNA-seq	HeLa-S3 cyto. Rep1	ENCODE project
ENCFF132QVZ	RNA-seq	HeLa-S3 cyto. Rep2	ENCODE project
ENCFF281BBM	RNA-seq	HepG2 nuc. Rep1	ENCODE project
ENCFF487IUM	RNA-seq	HepG2 nuc. Rep2	ENCODE project
ENCFF927NZL	RNA-seq	HepG2 cyto. Rep1	ENCODE project
ENCFF830RNQ	RNA-seq	HepG2 cyto. Rep2	ENCODE project
ENCFF763NIZ	RNA-seq	IMR90 nuc. Rep1	ENCODE project
ENCFF975HWR	RNA-seq	IMR90 nuc. Rep2	ENCODE project
ENCFF560TMJ	RNA-seq	IMR90 cyto. Rep1	ENCODE project
ENCFF152VFL	RNA-seq	IMR90 cyto. Rep2	ENCODE project
ENCFF327DXV	RNA-seq	K562 nuc. Rep1	ENCODE project
ENCFF587FFX	RNA-seq	K562 nuc. Rep2	ENCODE project
ENCFF850LBX	RNA-seq	K562 cyto. Rep1	ENCODE project
ENCFF317WQG	RNA-seq	K562 cyto. Rep2	ENCODE project
ENCFF715DGD	RNA-seq	KC nuc. Rep1	ENCODE project
ENCFF576EEK	RNA-seq	KC nuc. Rep2	ENCODE project
ENCFF119KHR	RNA-seq	KC cyto. Rep1	ENCODE project
ENCFF035JHQ	RNA-seq	KC cyto. Rep2	ENCODE project
ENCFF125YQH	RNA-seq	MCF7 nuc. Rep1	ENCODE project
ENCFF364IXG	RNA-seq	MCF7 nuc. Rep2	ENCODE project
ENCFF844QFX	RNA-seq	MCF7 cyto. Rep1	ENCODE project
ENCFF500PZA	RNA-seq	MCF7 cyto. Rep2	ENCODE project
ENCFF437DAI	RNA-seq	SK-N-SH nuc. Rep1	ENCODE project
ENCFF123ISS	RNA-seq	SK-N-SH nuc. Rep2	ENCODE project
ENCFF398LLD	RNA-seq	SK-N-SH cyto. Rep1	ENCODE project
ENCFF778RKA	RNA-seq	SK-N-SH cyto. Rep2	ENCODE project
