# Supplementary material for: High-throughput Screening of Sequence Elements Associated with RNA Localization
Source: Comput Struct Biotechnol J. 2026 May 21;35(1):0107. doi: 10.34133/csbj.0107 (PMC13191086; doi:10.34133/csbj.0107)
Supplement: Supplementary 1 — Figs. S1 to S5 Tables S1 to S8 [file csbj.0107.f1.zip › Supplement Table5.xlsx]

## Sheet: Table S5
Table S5. The list of nuclear or cytoplasmic-enriched 6mers.
kmer	pvalue	FoldChange	MaxBaseMean	BaseMean	log2(BaseMean)	NRS(log2FC)	abs(NRS(log2FC))	nuc.or cyto.
CAAAAC	0.300349	0.186976	132.376	74.7588	6.22417	2.41908	2.41908	not sig.
ACGAAC	0.18307	0.2158	249.207	147.823	7.20773	2.21223	2.21223	not sig.
AGAAAG	0.360983	0.229408	169.054	100.312	6.64835	2.12401	2.12401	not sig.
GTGAAA	0.263743	0.239418	209.713	126.402	6.98187	2.06239	2.06239	not sig.
ACCTAC	0.383526	0.282131	230.876	144.647	7.17639	1.82556	1.82556	not sig.
ACCCTA	0.374365	0.283246	119.354	73.2255	6.19427	1.81987	1.81987	not sig.
ACCCTC	0.24352	0.294286	390.321	249.291	7.96168	1.76471	1.76471	not sig.
CACAAG	0.0999945	0.355979	180.186	119.15	6.89664	1.49014	1.49014	not sig.
AAGAGC	0.164695	0.373852	369.921	251.178	7.97256	1.41946	1.41946	not sig.
ACTCCA	0.00841166	0.374396	215.453	145.131	7.18121	1.41736	1.41736	Nuc.
TAAACC	0.315112	0.380283	473.795	324.085	8.34023	1.39486	1.39486	not sig.
ACAAAC	0.147698	0.380976	250.983	170.404	7.41281	1.39223	1.39223	not sig.
GTGCGT	0.0119294	0.389449	3543.66	2459.01	11.2639	1.36049	1.36049	Nuc.
AGCAGC	0.0484279	0.396774	258.955	178.027	7.47596	1.33361	1.33361	Nuc.
AACTAC	0.188365	0.400974	207.47	142.526	7.15508	1.31842	1.31842	not sig.
GACGAA	0.042188	0.408032	779.996	546.359	9.09371	1.29325	1.29325	Nuc.
GTCAAG	0.101522	0.432521	1525.14	1089.74	10.0898	1.20916	1.20916	not sig.
GTCGAC	0.0553604	0.440933	2254.48	1621.66	10.6633	1.18137	1.18137	not sig.
GAGGAT	0.0719877	0.44187	1370.49	985.422	9.9446	1.17831	1.17831	not sig.
AAACTC	0.106784	0.453428	1022.17	740.269	9.53191	1.14105	1.14105	not sig.
TGACTG	0.0917062	0.455482	643.804	465.975	8.86411	1.13453	1.13453	not sig.
GGAGAA	0.0296918	0.460445	1383.71	1007.89	9.97713	1.1189	1.1189	Nuc.
GGATGG	0.0145896	0.464786	5679.96	4157.46	12.0215	1.10536	1.10536	Nuc.
GGACTA	0.121433	0.481704	1171.41	865.413	9.75724	1.05378	1.05378	not sig.
AAGGTA	0.00466682	0.487444	4441.4	3300.77	11.6886	1.03669	1.03669	Nuc.
GATCTC	0.0789128	0.492331	2668.15	1988.5	10.9575	1.0223	1.0223	not sig.
TGCGGA	0.05557	0.493859	4244.62	3168.07	11.6294	1.01783	1.01783	not sig.
GTCCGG	0.0144765	0.497708	5755.99	4308.05	12.0728	1.00663	1.00663	Nuc.
AGCATC	0.341867	0.497724	241.044	178.158	7.47701	1.00658	1.00658	not sig.
GTACGT	0.0169635	0.498592	8140.56	6097.34	12.574	1.00407	1.00407	Nuc.
TAACTA	0.293463	0.499314	110.775	80.6997	6.33449	1.00198	1.00198	not sig.
AGACTC	0.0230901	0.499634	1942.6	1454.26	10.5061	1.00106	1.00106	Nuc.
GACATC	0.106857	0.500008	1788.58	1339.1	10.387	0.999977	0.999977	not sig.
GTAAGT	0.0543381	0.500474	3814.81	2859.67	11.4816	0.998632	0.998632	not sig.
TTGATA	0.176827	0.501611	101.189	73.6404	6.20243	0.995358	0.995358	not sig.
ACAGAC	0.132427	0.502564	488.952	365.013	8.5118	0.99262	0.99262	not sig.
AGGTAA	0.019407	0.505482	1064.65	799.093	9.64222	0.984269	0.984269	Nuc.
TGGATG	0.109426	0.507064	783.931	588.41	9.20068	0.979759	0.979759	not sig.
ATGGAC	0.0590822	0.508562	2305.79	1736.92	10.7623	0.975505	0.975505	not sig.
CGAAGA	0.000728989	0.509374	7072.6	5335.3	12.3814	0.973201	0.973201	Nuc.
AACGGG	0.0287001	0.509694	7294.7	5504.09	12.4263	0.972296	0.972296	Nuc.
AACACC	0.175081	0.51067	470.527	353.116	8.464	0.969538	0.969538	not sig.
GAGCAG	0.200717	0.510872	1158.55	872.918	9.7697	0.968966	0.968966	not sig.
GGCGGA	0.000188039	0.511827	7567.75	5718.28	12.4814	0.966272	0.966272	Nuc.
ATGTCT	0.209467	0.51201	429.37	322.322	8.33236	0.965756	0.965756	not sig.
CAACGA	0.0484484	0.513261	3341.15	2525.74	11.3025	0.962234	0.962234	Nuc.
AACCAC	0.159824	0.517749	495.452	373.729	8.54585	0.949675	0.949675	not sig.
GAAGAC	0.0320004	0.520527	3087.71	2345.23	11.1955	0.941955	0.941955	Nuc.
ACCATA	0.180227	0.522606	915.392	694.656	9.44016	0.936203	0.936203	not sig.
TCCGCC	0.137247	0.523432	2250.47	1711.99	10.7415	0.933927	0.933927	not sig.
AAAGAA	0.4458	0.525475	22.1053	14.6397	3.87182	0.928307	0.928307	not sig.
GGAATC	0.027172	0.528421	2877.01	2196.43	11.1009	0.920241	0.920241	Nuc.
TATACC	0.122996	0.52943	671.566	511.354	8.99818	0.917487	0.917487	not sig.
AGCGTC	0.197455	0.531754	2145.11	1640.7	10.6801	0.911168	0.911168	not sig.
ACGCCA	0.129471	0.532752	1623.73	1242.2	10.2787	0.908465	0.908465	not sig.
GATTTC	0.171161	0.533504	3533.52	2707.15	11.4026	0.906428	0.906428	not sig.
ATCGGC	0.00904742	0.534053	4080.79	3127.89	11.611	0.904945	0.904945	Nuc.
CGAAGG	0.000220174	0.5342	6206.78	4759.04	12.2165	0.904548	0.904548	Nuc.
GGCATA	0.151542	0.536422	1214.76	931.026	9.86268	0.898559	0.898559	not sig.
GGATCC	0.0592132	0.545362	3040.32	2347.07	11.1966	0.874713	0.874713	not sig.
TAACAC	0.561953	0.545707	417.23	320.331	8.32342	0.873802	0.873802	not sig.
GGAGAC	0.0156522	0.546109	1595.2	1231.06	10.2657	0.87274	0.87274	Nuc.
AGATTC	0.180227	0.548435	2384.71	1844.17	10.8488	0.866607	0.866607	not sig.
ACGAGG	0.0304494	0.549354	1570.59	1214.59	10.2463	0.864193	0.864193	Nuc.
GACTGG	0.00804426	0.551319	9764.09	7571.51	12.8864	0.859042	0.859042	Nuc.
GGGACG	0.102139	0.551935	5257.25	4077.36	11.9934	0.85743	0.85743	not sig.
ATGTAA	0.203652	0.552815	138.532	105.464	6.72061	0.855131	0.855131	not sig.
GCCGGT	0.158617	0.553717	3938.93	3057.9	11.5783	0.852779	0.852779	not sig.
GACGGA	0.000564823	0.55457	6726.36	5226.22	12.3516	0.850559	0.850559	Nuc.
TGACTC	0.202653	0.555574	263.598	202.943	7.66493	0.847948	0.847948	not sig.
CTGGTA	0.146352	0.556141	2531.94	1967.95	10.9425	0.846476	0.846476	not sig.
ACATAG	0.189962	0.557472	1332.83	1035.85	10.0166	0.843029	0.843029	not sig.
ACTAGC	0.064192	0.559293	2062.31	1605.81	10.6491	0.838323	0.838323	not sig.
GACGGT	0.0412593	0.56198	4917.1	3838.15	11.9062	0.831408	0.831408	Nuc.
GACGGG	0.000217385	0.563613	10623.3	8303.29	13.0195	0.827224	0.827224	Nuc.
GATGGA	0.0203926	0.564792	2545.62	1989.65	10.9583	0.824208	0.824208	Nuc.
CACAGC	0.100512	0.565606	2072.28	1620.16	10.6619	0.822132	0.822132	not sig.
CGGAGG	0.000121093	0.566004	10058.8	7874.03	12.9429	0.821116	0.821116	Nuc.
AGACAA	0.373431	0.566421	294.736	228.811	7.83801	0.820054	0.820054	not sig.
AGCCGG	0.0397526	0.569422	4832.95	3790.45	11.8882	0.812429	0.812429	Nuc.
GAACGG	0.000485794	0.57189	7797.05	6126.05	12.5807	0.806191	0.806191	Nuc.
ACAGGT	0.0126203	0.574031	2034.95	1599.55	10.6434	0.800799	0.800799	Nuc.
CGTTGG	0.0342335	0.574652	4916.52	3868.91	11.9177	0.79924	0.79924	Nuc.
CGCGAC	0.00170466	0.575471	4504.4	3546.29	11.7921	0.797184	0.797184	Nuc.
GAAGGT	0.0648293	0.576393	4133.31	3255.88	11.6688	0.794874	0.794874	not sig.
GACGAC	0.00284445	0.576766	1608.26	1265.94	10.306	0.793942	0.793942	Nuc.
TCACTA	0.357982	0.578111	125.651	97.1709	6.60245	0.790583	0.790583	not sig.
ATAAAA	0.214945	0.578557	346.325	271.375	8.08414	0.78947	0.78947	not sig.
AACTCC	0.172612	0.579763	376.575	295.483	8.20693	0.786464	0.786464	not sig.
GGACGA	0.0159223	0.579988	605.472	476.354	8.89589	0.785905	0.785905	Nuc.
CCTCGG	0.0213359	0.583119	8002.47	6332.48	12.6286	0.778139	0.778139	Nuc.
GGTCTC	0.0268993	0.584579	6752.04	5347.63	12.3847	0.774529	0.774529	Nuc.
AAAGGA	0.265177	0.587447	1050.19	831.63	9.6998	0.767468	0.767468	not sig.
GACGGC	0.0135818	0.587986	9035.44	7172.15	12.8082	0.766146	0.766146	Nuc.
TCGAGC	0.0367796	0.5887	3306.06	2624.24	11.3577	0.764395	0.764395	Nuc.
TGCAGC	0.156635	0.590221	5381.66	4277.1	12.0624	0.760673	0.760673	not sig.
CATCCC	0.159282	0.590378	2097.93	1666.33	10.7025	0.76029	0.76029	not sig.
AAACCC	0.246031	0.590517	1065.32	845.285	9.72329	0.759949	0.759949	not sig.
GGCGTC	0.0131049	0.590581	6512.63	5177.51	12.338	0.759792	0.759792	Nuc.
ACGCCT	0.0915934	0.594002	1811.1	1441.54	10.4934	0.75146	0.75146	not sig.
GTGAGT	0.250601	0.594514	1705.17	1357.56	10.4068	0.750217	0.750217	not sig.
AAGAAC	0.295868	0.59542	486.603	386.275	8.59348	0.748021	0.748021	not sig.
GTAGGT	0.0226789	0.595428	2349.81	1872.59	10.8708	0.748001	0.748001	Nuc.
CGACGT	0.0893245	0.595652	6912.46	5513.05	12.4286	0.747457	0.747457	not sig.
ACGACT	0.0378862	0.596254	3943.53	3145.54	11.6191	0.746002	0.746002	Nuc.
GTCGGG	4.27282e-05	0.5963	17826.7	14226.5	13.7963	0.74589	0.74589	Nuc.
GGATGC	0.0101554	0.596775	10819.8	8636.52	13.0762	0.744742	0.744742	Nuc.
TCCGGA	0.00415223	0.598246	12391.2	9900.22	13.2732	0.741188	0.741188	Nuc.
TGGATA	0.280997	0.599399	111.552	87.333	6.44845	0.738411	0.738411	not sig.
GAAGAA	5.65121e-07	0.599953	1715.59	1370.56	10.4206	0.737079	0.737079	Nuc.
CACGGC	0.262446	0.600721	2052.03	1640.49	10.6799	0.735233	0.735233	not sig.
TGTCGG	0.0293136	0.601569	15186.3	12159.1	13.5697	0.733198	0.733198	Nuc.
GTGAAG	0.0455571	0.602385	7589.78	6079.01	12.5696	0.731243	0.731243	Nuc.
TGACTA	0.263327	0.60342	284.491	226.223	7.8216	0.728766	0.728766	not sig.
GACGTC	0.00887751	0.60351	3392.11	2717.79	11.4082	0.72855	0.72855	Nuc.
TGTAAC	0.307941	0.604753	1116.85	894.288	9.8046	0.725581	0.725581	not sig.
AACCGC	0.0860959	0.605127	2123.36	1702.29	10.7333	0.72469	0.72469	not sig.
GTCGGA	0.00112378	0.605532	10577.4	8489.33	13.0514	0.723726	0.723726	Nuc.
CGTACC	0.0990092	0.605807	3101.05	2488	11.2808	0.72307	0.72307	not sig.
AGGATC	0.418277	0.607426	79.2853	61.8854	5.95153	0.719221	0.719221	not sig.
GGTAAC	0.0676336	0.608272	3185.03	2559.37	11.3216	0.717212	0.717212	not sig.
ACGGTA	0.0260715	0.610277	2162.79	1739.52	10.7645	0.712464	0.712464	Nuc.
CTGGAC	0.0276716	0.61159	5295.6	4265.35	12.0584	0.709364	0.709364	Nuc.
ATAACC	0.107458	0.612737	4117.78	3318.64	11.6964	0.70666	0.70666	not sig.
AGAAGC	0.097277	0.61338	3656.74	2948.05	11.5255	0.705147	0.705147	not sig.
TTGACG	0.179856	0.61509	1668.92	1345.92	10.3944	0.701131	0.701131	not sig.
ATCAAA	0.0856453	0.615209	1280.09	1032.01	10.0112	0.700852	0.700852	not sig.
CGGAAC	0.0234823	0.615587	4117.11	3323.98	11.6987	0.699965	0.699965	Nuc.
CGCGGG	0.00044346	0.61655	14206.7	11481.1	13.487	0.69771	0.69771	Nuc.
GGAAGA	0.00063307	0.617547	5269.91	4260.37	12.0568	0.695379	0.695379	Nuc.
CATCGG	0.00325724	0.617572	9293.14	7514.37	12.8754	0.695321	0.695321	Nuc.
ATCCGG	0.0140651	0.617659	3537.13	2859.14	11.4814	0.695118	0.695118	Nuc.
AAAGGT	0.0109464	0.618733	6111.49	4944.65	12.2717	0.692611	0.692611	Nuc.
ACGAAG	0.00605889	0.61931	6492.15	5254.62	12.3594	0.691265	0.691265	Nuc.
CGGAAT	0.121466	0.619742	1682.24	1360.62	10.4101	0.69026	0.69026	not sig.
CGGGAC	0.0140232	0.619952	15219.4	12325.5	13.5894	0.689772	0.689772	Nuc.
CGATGA	0.0484557	0.622014	5770.13	4677.85	12.1916	0.68498	0.68498	Nuc.
CAGAAG	0.0442635	0.62223	6195.73	5023.68	12.2945	0.684479	0.684479	Nuc.
GTCTGG	0.00568715	0.622885	11198.6	9085.23	13.1493	0.682962	0.682962	Nuc.
AACGAC	0.0355675	0.623057	4355.27	3532.66	11.7865	0.682565	0.682565	Nuc.
ATGATG	0.0333332	0.624179	1975	1602.12	10.6458	0.679969	0.679969	Nuc.
ATCTCC	0.048928	0.624405	4151.34	3369.97	11.7185	0.679445	0.679445	Nuc.
CGACGA	0.00568959	0.625577	7358.53	5979.18	12.5457	0.676741	0.676741	Nuc.
GAAGGA	0.00073336	0.625739	6285.67	5107.68	12.3185	0.676368	0.676368	Nuc.
CGTCGG	0.0125626	0.627941	5878.42	4783.11	12.2237	0.6713	0.6713	Nuc.
GTCGGC	0.00399563	0.628635	10589.5	8621.5	13.0737	0.669705	0.669705	Nuc.
TCGTCG	0.00191556	0.628995	19881.5	16191.7	13.983	0.668879	0.668879	Nuc.
GGACGC	0.0915164	0.62947	3172.73	2583.2	11.3349	0.66779	0.66779	not sig.
ATTCAC	0.000690977	0.631959	1127.02	917.902	9.8422	0.662097	0.662097	Nuc.
CTGCAC	0.224785	0.632441	664.434	540.605	9.07843	0.660997	0.660997	not sig.
GATCCC	0.1853	0.633044	2754.17	2247.12	11.1339	0.659621	0.659621	not sig.
TCCGGG	0.000381341	0.633113	12514.1	10216.8	13.3187	0.659465	0.659465	Nuc.
CTGCCC	0.224212	0.633633	3859.68	3150.94	11.6216	0.658281	0.658281	not sig.
TCAAGG	0.096363	0.634196	4067.3	3321.67	11.6977	0.657	0.657	not sig.
TTGTGG	0.335159	0.6352	1709.1	1395.65	10.4467	0.654716	0.654716	not sig.
GGCGCT	0.041026	0.635586	5563.22	4547.86	12.151	0.653841	0.653841	Nuc.
CGGATG	0.00121311	0.635744	6231.45	5094.82	12.3148	0.653483	0.653483	Nuc.
ATTCAA	0.187077	0.636417	937.783	765.601	9.58045	0.651956	0.651956	not sig.
GACCTC	0.0603859	0.636699	7379.95	6037.67	12.5598	0.651317	0.651317	not sig.
ACAAGG	0.0173879	0.637388	7924.86	6486.34	12.6632	0.649756	0.649756	Nuc.
CTCCGG	0.154695	0.637692	5019.01	4108.1	12.0043	0.649069	0.649069	not sig.
AACGAG	0.0144594	0.638215	4864.53	3982.88	11.9596	0.647886	0.647886	Nuc.
CTCTGG	0.0209873	0.638684	8577.66	7026.34	12.7786	0.646826	0.646826	Nuc.
ACGGAA	0.00878185	0.638838	2339.8	1915.58	10.9036	0.646478	0.646478	Nuc.
ATCTTG	0.0985048	0.638895	3312.65	2712.85	11.4056	0.646348	0.646348	not sig.
ACCAAT	0.154793	0.639557	1082.25	885.521	9.79038	0.644856	0.644856	not sig.
GTCGTC	0.000158477	0.641463	10619.9	8714.37	13.0892	0.640562	0.640562	Nuc.
ATCACC	0.0116903	0.641669	1709.46	1401.51	10.4528	0.640098	0.640098	Nuc.
AACCGG	0.00047228	0.641978	5655.61	4641.52	12.1804	0.639405	0.639405	Nuc.
ATTCTA	0.339814	0.642502	1249.07	1024.12	10.0002	0.638226	0.638226	not sig.
CGCTAC	0.0288455	0.643572	2810.81	2308.22	11.1726	0.635826	0.635826	Nuc.
TGTAAA	0.364286	0.644056	438.89	359.114	8.4883	0.634743	0.634743	not sig.
ACGCGG	0.0402615	0.645059	6498.86	5343.84	12.3837	0.632497	0.632497	Nuc.
CGAAAG	0.0898876	0.645513	4225.18	3474.64	11.7626	0.631482	0.631482	not sig.
CTCCTC	0.270887	0.645872	2653.97	2182.39	11.0917	0.630679	0.630679	not sig.
AGTTCG	0.333429	0.646	2803.49	2305.62	11.1709	0.630394	0.630394	not sig.
CGAACG	0.107729	0.647052	3984.21	3279.45	11.6792	0.628047	0.628047	not sig.
CGGAGA	0.0157416	0.647581	3085.04	2539.78	11.3105	0.626867	0.626867	Nuc.
CACCGG	0.00963132	0.647615	5526.99	4551.52	12.1521	0.626791	0.626791	Nuc.
CTGCGA	0.155835	0.648122	6266.18	5162.06	12.3337	0.625663	0.625663	not sig.
AACGGA	0.00863336	0.648197	2837.46	2336.7	11.1903	0.625495	0.625495	Nuc.
ACAACT	0.0749744	0.648277	5467.3	4504.16	12.137	0.625317	0.625317	not sig.
GAGGTA	0.0189774	0.650032	3571.01	2944.5	11.5238	0.621416	0.621416	Nuc.
ACGTCG	0.0148602	0.650141	5536.06	4566	12.1567	0.621176	0.621176	Nuc.
CAGAGT	0.206282	0.650415	1435.07	1182.6	10.2077	0.620568	0.620568	not sig.
GAGCGG	0.033766	0.650473	6551.36	5404.79	12.4	0.620439	0.620439	Nuc.
TGGCCC	0.31513	0.650565	2274.56	1875.52	10.8731	0.620236	0.620236	not sig.
GGGAGA	0.0753594	0.652119	7884.05	6511.07	12.6687	0.616792	0.616792	not sig.
GTCGCC	0.0667456	0.652364	5356.53	4423.84	12.1111	0.616252	0.616252	not sig.
AGCGCC	0.0632174	0.65306	1873.79	1547.12	10.5954	0.614713	0.614713	not sig.
GTCGCG	0.0178405	0.653143	20255.3	16740.8	14.0311	0.614528	0.614528	Nuc.
GGCGAG	0.0339672	0.653758	4857.43	4014.89	11.9711	0.613171	0.613171	Nuc.
CTTCGC	0.148636	0.655026	3956.96	3272.82	11.6763	0.610375	0.610375	not sig.
ACTCAT	0.00414748	0.655033	1293.16	1068.5	10.0614	0.610361	0.610361	Nuc.
TTCAAG	0.039277	0.65564	4429.92	3665.57	11.8398	0.609024	0.609024	Nuc.
GGAAGG	8.56983e-05	0.655713	10756.3	8903.03	13.1201	0.608864	0.608864	Nuc.
CAAGGT	0.0213491	0.656153	5281.1	4371.55	12.0939	0.607896	0.607896	Nuc.
ATGAAT	0.122258	0.656313	1858.55	1537.56	10.5864	0.607545	0.607545	not sig.
ATGGCA	0.332587	0.657224	1282.37	1060.98	10.0512	0.605543	0.605543	not sig.
CATGGA	0.113663	0.658916	2757.68	2285.79	11.1585	0.601833	0.601833	not sig.
CGCCGA	0.0114378	0.659251	3833.33	3178.63	11.6342	0.601101	0.601101	Nuc.
TGCGGT	0.085203	0.659617	6462.3	5360.88	12.3883	0.6003	0.6003	not sig.
TGACGG	0.000927566	0.659808	10738.2	8910.1	13.1212	0.599883	0.599883	Nuc.
ACAACC	0.0292343	0.659924	4403.48	3653.13	11.8349	0.599627	0.599627	Nuc.
TCGATC	0.124123	0.660344	1212.94	1005.36	9.9735	0.59871	0.59871	not sig.
CGGCGG	0.0158449	0.660594	27586.5	22903.4	14.4833	0.598164	0.598164	Nuc.
CGGCTC	0.00234754	0.660697	5858.15	4862.72	12.2475	0.59794	0.59794	Nuc.
GCAAGT	0.0316957	0.660993	4713.16	3912.68	11.9339	0.597294	0.597294	Nuc.
CGCTTC	0.0433687	0.661295	5637.51	4681.2	12.1927	0.596633	0.596633	Nuc.
GGACTT	0.0289105	0.661432	5621.79	4668.53	12.1888	0.596336	0.596336	Nuc.
GGAGGC	0.0038176	0.661467	20835	17306.7	14.079	0.59626	0.59626	Nuc.
ACATCC	0.0709897	0.662107	1384.43	1148.95	10.1661	0.594864	0.594864	not sig.
GAACGT	0.225826	0.662184	4358.24	3620.52	11.822	0.594696	0.594696	not sig.
ACAACG	0.0754936	0.663781	1945.09	1616.53	10.6587	0.59122	0.59122	not sig.
ATCGTC	0.0199994	0.664052	9969.98	8293.71	13.0178	0.590632	0.590632	Nuc.
TGCGTA	0.301608	0.664346	1155.52	960.019	9.90692	0.589993	0.589993	not sig.
AACGCG	0.019071	0.665244	14249.5	11862.8	13.5342	0.588044	0.588044	Nuc.
CGTCGA	0.00360942	0.665319	8075.41	6722.5	12.7148	0.587881	0.587881	Nuc.
CGACGC	0.282023	0.66535	3039.49	2529.34	11.3045	0.587815	0.587815	not sig.
ACAAAT	0.287096	0.665366	2147.46	1786.59	10.803	0.587781	0.587781	not sig.
TCGGGA	0.0945665	0.665436	7972.11	6636.96	12.6963	0.587627	0.587627	not sig.
ACAAAG	0.0198496	0.666667	1552.33	1292.05	10.3354	0.584961	0.584961	Nuc.
TGACCC	0.186229	0.66675	1788.81	1489.19	10.5403	0.584783	0.584783	not sig.
CGTGGA	7.94075e-06	0.667111	12502.4	10419.9	13.3471	0.584002	0.584002	Nuc.
GGTGAG	0.00904236	0.667481	11635.7	9699.63	13.2437	0.583202	0.583202	Nuc.
AGCAGG	0.0580007	0.668354	5768.77	4810.63	12.232	0.581316	0.581316	not sig.
GAGATG	0.0868272	0.668822	2739.41	2284.25	11.1575	0.580305	0.580305	not sig.
ACCCCC	0.16359	0.670068	124.092	102.077	6.67352	0.57762	0.57762	not sig.
AACCGA	0.0676302	0.671035	3586.79	2995.29	11.5485	0.575541	0.575541	not sig.
ACGGGA	0.018041	0.671495	8565.09	7156.71	12.8051	0.574551	0.574551	not sig.
AGGTAT	0.0100248	0.671812	16578	13856.1	13.7582	0.57387	0.57387	not sig.
ACAGAT	0.371576	0.674706	591.849	494.064	8.94855	0.56767	0.56767	not sig.
ATCGGG	9.60589e-05	0.675109	14673.4	12288.2	13.585	0.566808	0.566808	not sig.
CGGACG	0.000912871	0.675116	12674	10613.7	13.3736	0.566793	0.566793	not sig.
CGCATC	0.293944	0.675479	1790.74	1498.66	10.5495	0.566017	0.566017	not sig.
GGCGGC	0.110674	0.675674	7803.58	6536.61	12.6743	0.565601	0.565601	not sig.
GAGCGC	0.0981007	0.676168	1299.36	1087.46	10.0867	0.564546	0.564546	not sig.
GGCAAC	0.0534093	0.677201	1482.87	1242.03	10.2785	0.562344	0.562344	not sig.
ATCGAG	0.00490632	0.677258	8868.63	7435.98	12.8603	0.562222	0.562222	not sig.
TAACGG	0.0935869	0.677533	5591.14	4688.15	12.1948	0.561638	0.561638	not sig.
CGGAAG	0.107808	0.677745	7153.62	5999.47	12.5506	0.561186	0.561186	not sig.
CTTACC	0.318721	0.678771	2457.6	2061.37	11.0094	0.559003	0.559003	not sig.
GGGTAA	0.00184038	0.679335	8274.93	6946.69	12.7621	0.557805	0.557805	not sig.
GCGGGG	0.00295806	0.679339	3490.27	2929.17	11.5163	0.557796	0.557796	not sig.
ACCGGT	0.0296847	0.679674	2278.82	1912.34	10.9011	0.557084	0.557084	not sig.
TGGACG	0.179733	0.679687	1114.22	934.273	9.8677	0.557058	0.557058	not sig.
GACGCG	0.0139984	0.679846	9898.64	8312.6	13.0211	0.556719	0.556719	not sig.
AAGAAG	0.0213795	0.680697	6323.76	5312.67	12.3752	0.554916	0.554916	not sig.
TGGCGG	0.0381595	0.681189	4473.5	3758.91	11.8761	0.553873	0.553873	not sig.
GACGCA	0.11426	0.681442	2700.03	2268.48	11.1475	0.553336	0.553336	not sig.
AAGACG	0.148398	0.68148	4647.13	3905.53	11.9313	0.553257	0.553257	not sig.
ATCTGG	0.216818	0.681747	3822.43	3212.69	11.6496	0.552692	0.552692	not sig.
ACGACA	0.00883252	0.682203	2646.5	2224.49	11.1193	0.551727	0.551727	not sig.
ACTGAG	0.367005	0.682638	2388.8	2008.26	10.9717	0.550807	0.550807	not sig.
TCGGTA	0.0531571	0.682996	7080.16	5956.46	12.5402	0.550051	0.550051	not sig.
ACGAAT	0.0146695	0.68307	3024.1	2543.4	11.3125	0.549894	0.549894	not sig.
TTACGG	0.0546103	0.684231	3699.67	3114.08	11.6046	0.547444	0.547444	not sig.
GTGGAC	0.0192661	0.685573	4224.68	3559.03	11.7973	0.544618	0.544618	not sig.
TACCGG	0.0163487	0.68676	3323.69	2801.66	11.4521	0.542122	0.542122	not sig.
ACTCGG	0.00012851	0.687051	6744.08	5687.34	12.4735	0.541512	0.541512	not sig.
CGCAGG	0.0110133	0.68722	6221.51	5247.06	12.3573	0.541157	0.541157	not sig.
GGAACC	0.00648567	0.687901	7244.23	6112.31	12.5775	0.539726	0.539726	not sig.
TCCATA	0.361986	0.688792	288.82	242.422	7.92138	0.53786	0.53786	not sig.
ACACTC	0.0184957	0.689235	5445.93	4598.27	12.1669	0.536933	0.536933	not sig.
ACAAAA	0.00549103	0.689674	1026.26	865.567	9.7575	0.536013	0.536013	not sig.
TCGGAC	0.103616	0.689734	2587.32	2184.49	11.0931	0.535887	0.535887	not sig.
AGAGAC	0.0132743	0.690056	4747.43	4010.26	11.9695	0.535214	0.535214	not sig.
GCGCAA	0.255138	0.6901	4843	4091.13	11.9983	0.535124	0.535124	not sig.
GGCACG	0.022606	0.690324	6384.52	5394.5	12.3973	0.534655	0.534655	not sig.
ACGCGA	0.016323	0.690797	5959.87	5037.02	12.2984	0.533667	0.533667	not sig.
CGTGCG	0.0568569	0.691305	13919.6	11769.7	13.5228	0.532606	0.532606	not sig.
ACCCGG	0.000441867	0.691461	10844.3	9169.89	13.1627	0.53228	0.53228	not sig.
GTATGT	0.134241	0.691628	10673.6	9026.41	13.1399	0.531932	0.531932	not sig.
CACAGG	0.0573713	0.692097	9698.47	8203.94	13.0021	0.530954	0.530954	not sig.
AGACGG	0.0136458	0.692178	4245.32	3590.47	11.81	0.530786	0.530786	not sig.
ACCACA	0.0460919	0.692483	2497.88	2112.37	11.0446	0.530149	0.530149	not sig.
GCTCGG	0.010967	0.692591	8002.69	6771.2	12.7252	0.529924	0.529924	not sig.
CCGGAT	0.0981093	0.692726	11103.4	9396.1	13.1978	0.529644	0.529644	not sig.
AGGACG	0.117117	0.693415	3457.16	2925.77	11.5146	0.528209	0.528209	not sig.
ACCCAT	0.0978977	0.69379	838.485	708.676	9.46898	0.52743	0.52743	not sig.
GTAAGC	0.000754562	0.694044	3942.04	3337.57	11.7046	0.526901	0.526901	not sig.
ACAAGA	0.133956	0.694474	578.883	489.021	8.93375	0.526008	0.526008	not sig.
GGCTGC	0.125996	0.6946	2709.46	2294.29	11.1638	0.525745	0.525745	not sig.
ATCCTC	0.208972	0.694894	2895.63	2452.46	11.26	0.525135	0.525135	not sig.
AACATC	0.169895	0.695833	2471.41	2094.13	11.0321	0.523187	0.523187	not sig.
ACGCAC	0.0978975	0.695902	2520.72	2136.02	11.0607	0.523045	0.523045	not sig.
ACGGAG	0.0516256	0.6964	7666.32	6501.15	12.6665	0.522012	0.522012	not sig.
TGGAGC	0.110687	0.696484	7114.65	6033.53	12.5588	0.521837	0.521837	not sig.
CTGGAG	0.0135985	0.697647	4977.8	4223.86	12.0443	0.519431	0.519431	not sig.
GAGAGC	0.0455721	0.698549	11550.2	9807.89	13.2597	0.517567	0.517567	not sig.
CCCACA	0.564619	0.698603	247.194	208.532	7.70413	0.517455	0.517455	not sig.
GGCTGA	0.415339	0.69878	965.553	818.721	9.67723	0.517089	0.517089	not sig.
TCTTGG	0.0290782	0.698808	17752.2	15077.4	13.8801	0.517032	0.517032	not sig.
GGTCGG	0.0294188	0.699225	10112	8589.87	13.0684	0.51617	0.51617	not sig.
CTTATA	0.503801	0.699288	242.43	204.572	7.67646	0.51604	0.51604	not sig.
GATATA	0.50398	0.699432	314.825	266.105	8.05585	0.515745	0.515745	not sig.
CGGATT	0.0283028	0.699645	6069.76	5156.82	12.3323	0.515304	0.515304	not sig.
GACTCC	0.0718109	0.699724	3216.36	2732.05	11.4158	0.515141	0.515141	not sig.
CGACCC	0.0314137	0.69989	6345.93	5392.29	12.3967	0.514799	0.514799	not sig.
GACCTA	0.414988	0.700246	593.233	502.918	8.97418	0.514066	0.514066	not sig.
CGGATC	0.00674725	0.700347	20096.8	17084.3	14.0604	0.513859	0.513859	not sig.
GTGAAC	0.145624	0.700979	3410.59	2899.27	11.5015	0.512556	0.512556	not sig.
GCGGAG	0.00494692	0.701094	18448.8	15690.1	13.9376	0.512321	0.512321	not sig.
CGGTAA	0.000762563	0.7011	17348.7	14754.6	13.8489	0.512309	0.512309	not sig.
GGTTTC	0.0263995	0.70115	5487.79	4666.38	12.1881	0.512205	0.512205	not sig.
TTCCGG	0.00212657	0.702166	14910.7	12688.9	13.6313	0.510116	0.510116	not sig.
GCCGTC	0.00255251	0.702521	10651	9065.4	13.1462	0.509387	0.509387	not sig.
GATTCA	0.2502	0.702891	1242.29	1056.36	10.0449	0.508628	0.508628	not sig.
CTCGGG	8.09e-05	0.703135	15142.9	12893.8	13.6544	0.508126	0.508126	not sig.
AAGCGG	0.0331349	0.70316	7658.58	6520.5	12.6708	0.508075	0.508075	not sig.
GCTGAA	0.228084	0.703996	566.377	481.167	8.91039	0.506361	0.506361	not sig.
CCGACG	0.0331493	0.704145	7872.91	6706.9	12.7114	0.506056	0.506056	not sig.
AAGCGC	0.160025	0.704521	686.083	583.339	9.18819	0.505286	0.505286	not sig.
ATGCGG	0.267788	0.704782	4467.04	3806.28	11.8942	0.504752	0.504752	not sig.
GACGAG	0.045113	0.704926	3020.77	2573.71	11.3296	0.504457	0.504457	not sig.
GAGAAG	0.0187965	0.705009	16848.9	14362.4	13.81	0.504287	0.504287	not sig.
ATCCTA	0.448798	0.705049	502.354	426.889	8.73772	0.504205	0.504205	not sig.
AAAACC	0.472468	0.705123	665.283	565.815	9.14419	0.504053	0.504053	not sig.
CGCGGA	0.0981445	0.705373	6114.68	5212.52	12.3478	0.503543	0.503543	not sig.
TCCGCA	0.0780368	0.705667	4022.59	3429.22	11.7437	0.50294	0.50294	not sig.
ACCACG	0.00735946	0.705757	7726.03	6587.99	12.6856	0.502756	0.502756	not sig.
ACCGTC	0.0110742	0.706224	13477.1	11496.1	13.4889	0.501802	0.501802	not sig.
GGGAGC	0.0428135	0.706602	7397.31	6310.76	12.6236	0.50103	0.50103	not sig.
CAACGG	0.0168663	0.706765	10972.7	9362.58	13.1927	0.500698	0.500698	not sig.
ACCTCA	0.671864	0.707074	788.437	671.59	9.39144	0.500066	0.500066	not sig.
GGCGCA	0.020925	0.707162	12676.3	10818.9	13.4013	0.499887	0.499887	not sig.
TCGCCT	0.361954	0.707294	2574.38	2196.24	11.1008	0.499618	0.499618	not sig.
AAATGG	0.0961597	0.70804	3873.01	3306.26	11.691	0.498097	0.498097	not sig.
AGCCCT	0.57	0.70831	735.337	626.727	9.29169	0.497547	0.497547	not sig.
CGAGAC	0.0314792	0.709892	2423.17	2070.32	11.0156	0.494328	0.494328	not sig.
TCGCGG	0.0940392	0.710145	18676.4	15968.3	13.9629	0.493814	0.493814	not sig.
TGGAGG	0.000339984	0.711812	4342.2	3715.17	11.8592	0.490431	0.490431	not sig.
ATCTGC	0.186869	0.711975	1778.52	1521.04	10.5708	0.490101	0.490101	not sig.
AGGAAG	0.0775773	0.712667	2368.92	2027.24	10.9853	0.4887	0.4887	not sig.
TGGTGC	0.365876	0.714747	2502.05	2143.86	11.066	0.484496	0.484496	not sig.
GTTGGA	0.0198963	0.715115	4683.62	4015.14	11.9712	0.483752	0.483752	not sig.
AGATGG	0.0307206	0.715354	6802.72	5833.2	12.5101	0.483271	0.483271	not sig.
ATGACC	0.206003	0.715459	4482.77	3843.67	11.9083	0.48306	0.48306	not sig.
GCCTCC	0.0507404	0.715482	4294.66	3682.38	11.8464	0.483013	0.483013	not sig.
GCGTGC	0.0349793	0.715559	6091.64	5223.95	12.3509	0.482858	0.482858	not sig.
AATGGA	0.104802	0.715812	1117.53	957.406	9.90299	0.482347	0.482347	not sig.
GGCGGT	0.00129985	0.7162	13087.2	11228.8	13.4549	0.481565	0.481565	not sig.
GTCCGA	0.0257277	0.716386	9513.5	8163.09	12.9949	0.481191	0.481191	not sig.
TTCGGA	0.0109211	0.716399	15704.5	13476.3	13.7181	0.481164	0.481164	not sig.
GAGACG	0.0253433	0.716813	4591.96	3940.44	11.9441	0.480331	0.480331	not sig.
GTCGAG	0.0338899	0.71684	10915.9	9369.06	13.1937	0.480277	0.480277	not sig.
CAGGAA	0.00114206	0.716928	1504.36	1290.12	10.3333	0.4801	0.4801	not sig.
GCGGTA	0.00092741	0.718299	12433.7	10681.1	13.3828	0.477344	0.477344	not sig.
GCGACG	0.00710161	0.718955	9704.99	8339.91	13.0258	0.476026	0.476026	not sig.
AGAAGG	0.0537552	0.719314	2643.21	2270.94	11.1491	0.475307	0.475307	not sig.
TACGGA	0.0300349	0.720002	10442.2	8979.02	13.1323	0.473927	0.473927	not sig.
TCGCGC	0.166746	0.720023	6047.35	5199.48	12.3442	0.473886	0.473886	not sig.
ACTCGA	0.000495928	0.72052	1650.88	1418.88	10.4705	0.47289	0.47289	not sig.
ACTCCC	0.0583144	0.720861	1583.9	1361.53	10.411	0.472207	0.472207	not sig.
AGGCGG	0.0745962	0.721451	3722.03	3202.34	11.6449	0.471027	0.471027	not sig.
ACGATC	0.00196558	0.721454	10699.7	9208.23	13.1687	0.471021	0.471021	not sig.
ACGAGA	0.00912866	0.721902	5894.6	5073.66	12.3088	0.470125	0.470125	not sig.
ATTGGA	0.0031539	0.721994	3266.46	2811.11	11.4569	0.469942	0.469942	not sig.
GCGCGT	0.0815261	0.722331	9296.8	8004.79	12.9666	0.469267	0.469267	not sig.
ATCATC	0.0148112	0.7225	10119.9	8714.47	13.0892	0.468931	0.468931	not sig.
AGTGGA	0.150818	0.722849	2639.99	2272.85	11.1503	0.468234	0.468234	not sig.
TCGGAA	0.0172503	0.723976	6775.74	5839.32	12.5116	0.465986	0.465986	not sig.
AGATCC	0.125644	0.724137	3508.6	3023.37	11.5619	0.465665	0.465665	not sig.
GAATGG	0.0397907	0.72423	10384.6	8951.46	13.1279	0.465481	0.465481	not sig.
TCGCCG	0.00545149	0.724918	6342.97	5469.26	12.4171	0.464111	0.464111	not sig.
ACGAGC	0.16479	0.724987	1911.49	1647.36	10.6859	0.463973	0.463973	not sig.
ACGACG	0.00745436	0.725625	6012.57	5186.44	12.3405	0.462704	0.462704	not sig.
GCGATC	0.00640809	0.725699	6796.98	5863.49	12.5175	0.462557	0.462557	not sig.
AGCGTT	0.046707	0.725773	6624.07	5714.54	12.4804	0.46241	0.46241	not sig.
TACGCC	0.14575	0.726043	4211.71	3633.52	11.8272	0.461873	0.461873	not sig.
CGATGG	0.127756	0.726317	8307.44	7169.36	12.8076	0.461329	0.461329	not sig.
CTCATC	0.0383741	0.726751	8050.88	6949.65	12.7627	0.460468	0.460468	not sig.
GGCGAA	0.00392734	0.726808	5945.15	5131.79	12.3252	0.460354	0.460354	not sig.
GGATCA	0.000798803	0.726818	4189.76	3616.2	11.8203	0.460334	0.460334	not sig.
CGGGTA	0.050083	0.727077	6753.24	5830.4	12.5094	0.459819	0.459819	not sig.
ATACAC	0.0440262	0.727198	2785.98	2404.7	11.2316	0.45958	0.45958	not sig.
AAGTAT	0.338443	0.727258	998.087	860.701	9.74937	0.45946	0.45946	not sig.
GTTAAC	0.169845	0.727378	1489.56	1285.24	10.3278	0.459222	0.459222	not sig.
TACACA	0.442013	0.727628	128.323	109.572	6.77574	0.458727	0.458727	not sig.
GCGTCG	0.00523678	0.727696	6424.38	5548.41	12.4379	0.458592	0.458592	not sig.
GGGATC	0.0641798	0.727974	5459.46	4715.63	12.2032	0.45804	0.45804	not sig.
GGACGT	0.000299884	0.728038	20817	17985	14.1345	0.457915	0.457915	not sig.
CGACGG	0.141239	0.728083	2270.05	1960.14	10.9367	0.457825	0.457825	not sig.
AGCGGG	0.0544105	0.72844	7776.21	6719.08	12.714	0.457118	0.457118	not sig.
CGTCTC	0.00438651	0.729127	17626.1	15237.6	13.8953	0.455758	0.455758	not sig.
GGTGAA	0.0342998	0.729552	2495.68	2156.94	11.0748	0.454917	0.454917	not sig.
ACAGCC	0.125926	0.72992	2705.14	2338.58	11.1914	0.45419	0.45419	not sig.
ACGCAA	0.000777794	0.730544	4445.26	3845.1	11.9088	0.452956	0.452956	not sig.
CGCTGG	0.00511023	0.730686	6757.29	5846.11	12.5133	0.452676	0.452676	not sig.
CCGCCC	0.0723805	0.730902	4592.66	3973.47	11.9562	0.45225	0.45225	not sig.
GTCAAC	0.0707312	0.731201	4262.09	3688.01	11.8486	0.45166	0.45166	not sig.
GGAGCG	0.00552737	0.731283	18041.3	15616	13.9307	0.451499	0.451499	not sig.
AGTCGG	0.0184837	0.732467	11247.9	9742.05	13.25	0.449164	0.449164	not sig.
AACAAC	0.257157	0.732521	1392.71	1205.2	10.2351	0.449058	0.449058	not sig.
AGCCTT	0.484846	0.732682	1360.35	1177.28	10.2012	0.448741	0.448741	not sig.
ACTATC	0.00271608	0.732751	4624.27	4005.11	11.9676	0.448605	0.448605	not sig.
GGATTC	0.0155679	0.732837	10336.8	8954.7	13.1284	0.448436	0.448436	not sig.
GAGTGC	0.141574	0.734038	1900.01	1646.1	10.6848	0.446073	0.446073	not sig.
CGTCAC	0.164904	0.734239	5526.73	4791.09	12.2261	0.445679	0.445679	not sig.
AGAGGT	0.0234834	0.734241	6502.46	5637.17	12.4608	0.445675	0.445675	not sig.
CAACGT	0.464167	0.734435	2297.79	1991.44	10.9596	0.445293	0.445293	not sig.
ACCAAA	0.127459	0.735209	9451.76	8199.15	13.0013	0.443774	0.443774	not sig.
GGTATT	0.150218	0.735645	3029.35	2627.7	11.3596	0.442919	0.442919	not sig.
GGACAG	0.0819741	0.735969	7506.69	6514.46	12.6694	0.442283	0.442283	not sig.
ATTGCG	0.144627	0.736746	5970.3	5183.22	12.3396	0.440761	0.440761	not sig.
ACTACT	0.0482304	0.737015	3158.87	2742.27	11.4212	0.440234	0.440234	not sig.
CGGCGA	0.302902	0.737481	3946.78	3427.5	11.7429	0.439323	0.439323	not sig.
GAGTGG	0.00450389	0.737711	5594.26	4859.38	12.2466	0.438872	0.438872	not sig.
TGGAAG	0.00343259	0.737727	6037.25	5244.32	12.3565	0.438842	0.438842	not sig.
AACTTC	0.0618884	0.738361	3848.03	3343.41	11.7071	0.437602	0.437602	not sig.
ATGGCG	0.320518	0.7384	1428.54	1240.46	10.2767	0.437525	0.437525	not sig.
ACCACC	0.0209246	0.738811	972.5	844.274	9.72157	0.436723	0.436723	not sig.
AAGAGG	0.117767	0.738886	2919.92	2537.48	11.3092	0.436576	0.436576	not sig.
CGACTC	0.0185131	0.738908	7363.75	6401.22	12.6441	0.436534	0.436534	not sig.
ATACGG	0.00134362	0.738979	12540.6	10902.7	13.4124	0.436395	0.436395	not sig.
ATCCAC	0.0495952	0.739143	2918.12	2536.3	11.3085	0.436074	0.436074	not sig.
AGTTGG	0.0525234	0.739298	12717.2	11058.3	13.4328	0.435772	0.435772	not sig.
GCGTAC	0.013202	0.739962	2868.83	2494.61	11.2846	0.434477	0.434477	not sig.
TTCTGG	0.0653615	0.740203	6531.43	5681.79	12.4721	0.434007	0.434007	not sig.
ACCCGC	0.041013	0.740363	3604.19	3135.08	11.6143	0.433695	0.433695	not sig.
ATGGGG	0.0228428	0.740772	1659.29	1443.01	10.4949	0.432899	0.432899	not sig.
CTCCAG	0.331564	0.740832	932.426	810.386	9.66246	0.432781	0.432781	not sig.
GGACGG	0.182548	0.74131	7323.56	6375.08	12.6382	0.431852	0.431852	not sig.
CACGGA	0.0545489	0.741465	16487.3	14354.8	13.8092	0.43155	0.43155	not sig.
ACCTTC	0.129681	0.741511	7030.24	6120.41	12.5794	0.43146	0.43146	not sig.
TACGTC	0.194115	0.742109	13351	11628.3	13.5053	0.430297	0.430297	not sig.
CCAGCC	0.354389	0.742528	2228.47	1940.38	10.9221	0.429482	0.429482	not sig.
GTCTGC	0.130032	0.74253	10264.2	8941.61	13.1263	0.42948	0.42948	not sig.
ATGTCC	0.148935	0.742596	3645.35	3174.98	11.6325	0.42935	0.42935	not sig.
GTCGTG	0.000907344	0.743314	5889.31	5132.26	12.3254	0.427956	0.427956	not sig.
CACGGG	5.33235e-05	0.743433	5764.98	5024.23	12.2947	0.427726	0.427726	not sig.
ATCGCC	0.123913	0.743542	2814.8	2452.66	11.2601	0.427515	0.427515	not sig.
CGAAGC	0.149013	0.743716	6835.13	5958.06	12.5406	0.427176	0.427176	not sig.
ACTCCT	0.00529887	0.743821	5073.45	4422.4	12.1106	0.426973	0.426973	not sig.
TCTACC	0.216223	0.743953	3510.79	3060.13	11.5794	0.426716	0.426716	not sig.
AACGCA	0.499012	0.744456	344.002	298.852	8.22329	0.425742	0.425742	not sig.
TGAAGA	0.033277	0.744791	7545.64	6581.59	12.6842	0.425092	0.425092	not sig.
CGAACC	0.0930227	0.74486	5444.16	4748.45	12.2132	0.42496	0.42496	not sig.
AGCCAT	0.454649	0.744956	288.729	250.716	7.96991	0.424774	0.424774	not sig.
GACAAA	0.101884	0.746047	3871.33	3378.57	11.7222	0.422662	0.422662	not sig.
CAATGC	0.218886	0.746092	1171.23	1021.35	9.99627	0.422574	0.422574	not sig.
CACCTC	0.227485	0.74643	10177.3	8885.78	13.1173	0.42192	0.42192	not sig.
ACGTCC	0.00540213	0.746515	5627.66	4913.21	12.2624	0.421757	0.421757	not sig.
CGCCTC	0.10074	0.747234	2497.83	2180.97	11.0908	0.420368	0.420368	not sig.
GGTGGA	0.0107295	0.747541	16329.6	14267.2	13.8004	0.419775	0.419775	not sig.
AGCACC	0.399111	0.747595	683.002	595.625	9.21826	0.419671	0.419671	not sig.
GACGCT	0.00811891	0.748453	6546.17	5721.66	12.4822	0.418017	0.418017	not sig.
CAGGTA	0.320184	0.748486	1416.25	1236.97	10.2726	0.417953	0.417953	not sig.
GATCGC	0.0151141	0.748739	6653.94	5816.83	12.506	0.417464	0.417464	not sig.
GGAAGT	0.0512858	0.749535	2547.99	2227.73	11.1214	0.415932	0.415932	not sig.
CAAGGG	0.361256	0.750264	3762.88	3291.85	11.6847	0.414529	0.414529	not sig.
ACGCCC	0.0788144	0.750497	2459.67	2151.65	11.0712	0.414082	0.414082	not sig.
TTCTTC	0.106594	0.750645	5518.99	4829.73	12.2377	0.413797	0.413797	not sig.
GTAAGA	0.0237597	0.751143	4903.46	4292.16	12.0675	0.412841	0.412841	not sig.
GCCACG	0.262557	0.751586	4618.11	4043.35	11.9813	0.41199	0.41199	not sig.
GTCTCG	0.0282776	0.751777	5079.69	4448.08	12.119	0.411624	0.411624	not sig.
GGAAAC	0.302378	0.751788	1522.35	1332.26	10.3797	0.411603	0.411603	not sig.
CGCCGC	0.00753883	0.751991	19972.8	17494.9	14.0946	0.411213	0.411213	not sig.
AAATGC	0.559759	0.752483	611.312	534.499	9.06204	0.410269	0.410269	not sig.
AGAAGT	0.190507	0.752504	4133.72	3621.02	11.8222	0.410229	0.410229	not sig.
TCGGGG	0.16799	0.752646	11773.2	10316	13.3326	0.409957	0.409957	not sig.
AGACGC	0.173813	0.753429	1154.02	1010.59	9.98098	0.408456	0.408456	not sig.
AGGTAC	0.204305	0.753732	1443.71	1264.79	10.3047	0.407876	0.407876	not sig.
TCGTTG	0.397274	0.75415	4472.71	3921.75	11.9373	0.407077	0.407077	not sig.
CGTCTA	0.350193	0.754407	7287.22	6391.23	12.6419	0.406585	0.406585	not sig.
TAGGTC	0.492966	0.7546	1348.47	1181.86	10.2068	0.406215	0.406215	not sig.
AACCAT	0.526171	0.75493	1660.34	1455.75	10.5075	0.405585	0.405585	not sig.
TCGAGG	0.151221	0.755279	5017.71	4402.6	12.1041	0.404919	0.404919	not sig.
GGATCG	0.0314379	0.755692	7441.47	6531.32	12.6732	0.404129	0.404129	not sig.
AGTGGC	0.336013	0.755703	3419.79	3000.93	11.5512	0.404109	0.404109	not sig.
GCACGG	0.00924535	0.755756	8673.45	7613.09	12.8943	0.404007	0.404007	not sig.
CAATGG	0.0569927	0.755928	3960.41	3475.96	11.7632	0.403679	0.403679	not sig.
CAAAAG	0.324153	0.756315	3163.09	2776.55	11.4391	0.402941	0.402941	not sig.
ATCGGA	0.026234	0.756356	8795.88	7723.21	12.915	0.402862	0.402862	not sig.
GCCGCG	0.070163	0.756443	14975.6	13150.8	13.6829	0.402696	0.402696	not sig.
ATGAGG	0.162911	0.756669	6453.94	5667.58	12.4685	0.402266	0.402266	not sig.
GCGCGG	0.0665697	0.757268	6782.07	5957.83	12.5406	0.401123	0.401123	not sig.
TCATGG	0.00292331	0.757876	8581.87	7541.8	12.8807	0.399966	0.399966	not sig.
GACAAC	0.0124538	0.758448	6836.01	6009.25	12.553	0.398879	0.398879	not sig.
GCGACA	0.055661	0.758537	3238.6	2846.46	11.475	0.398709	0.398709	not sig.
TCCTGG	0.213151	0.759155	7344.4	6458.84	12.6571	0.397533	0.397533	not sig.
AGTACC	0.238206	0.760133	1822.01	1602.37	10.646	0.395676	0.395676	not sig.
GGTAAT	0.0627882	0.760935	24037.1	21162.8	14.3692	0.394154	0.394154	not sig.
CGTCGT	0.000163626	0.761135	26549.8	23377.8	14.5128	0.393776	0.393776	not sig.
CTAACC	0.331586	0.76144	824.667	725.184	9.5022	0.393199	0.393199	not sig.
ACGCTC	0.0197371	0.761851	7837.98	6903.57	12.7531	0.392419	0.392419	not sig.
CGGGAT	0.161026	0.762047	2547.13	2242.97	11.1312	0.392049	0.392049	not sig.
GACCGG	0.112909	0.762736	11070.5	9756.03	13.2521	0.390744	0.390744	not sig.
GTCTCA	0.0790162	0.762903	4303.41	3792.14	11.8888	0.390429	0.390429	not sig.
GACCCC	0.178456	0.763059	3211.95	2830.32	11.4668	0.390133	0.390133	not sig.
CATGGT	0.02542	0.763323	7698.03	6785.95	12.7283	0.389635	0.389635	not sig.
GTCGCA	0.0281332	0.763459	11742.9	10352.9	13.3378	0.389377	0.389377	not sig.
GCGTTC	0.217976	0.763622	3093.35	2726.64	11.4129	0.389069	0.389069	not sig.
ACATGG	0.053843	0.763815	10564.3	9315.64	13.1854	0.388706	0.388706	not sig.
GGCGCG	0.0195956	0.764141	14990.7	13221.8	13.6906	0.388089	0.388089	not sig.
GTGAGG	8.24121e-05	0.764144	15292.2	13487.8	13.7194	0.388083	0.388083	not sig.
CGAGGT	0.024742	0.764175	9800.6	8643.89	13.0775	0.388024	0.388024	not sig.
GGCGAT	0.0261784	0.765005	5776.31	5096.5	12.3153	0.386459	0.386459	not sig.
GCATGG	0.0557283	0.765044	11679.7	10306.5	13.3313	0.386386	0.386386	not sig.
CTGTTC	0.062848	0.765468	8132.1	7177.38	12.8092	0.385587	0.385587	not sig.
CTGGTC	0.204881	0.765829	16168.6	14274.4	13.8011	0.384905	0.384905	not sig.
ACGGAT	0.0313604	0.765941	21008.3	18548.6	14.179	0.384695	0.384695	not sig.
TCGTCT	0.164002	0.765959	8331.04	7355.04	12.8445	0.384661	0.384661	not sig.
AGCCGA	0.199464	0.766689	2765.02	2441.37	11.2535	0.383286	0.383286	not sig.
GACGAT	0.0393525	0.767019	7329.21	6474.33	12.6605	0.382666	0.382666	not sig.
CATCCA	0.536463	0.767669	2219.72	1960.78	10.9372	0.381445	0.381445	not sig.
ATTTCA	0.26986	0.768326	1292.83	1141.99	10.1573	0.380209	0.380209	not sig.
CGTGAT	0.433454	0.76839	1443.09	1274.89	10.3162	0.38009	0.38009	not sig.
TCTGAC	0.254458	0.768827	2612.19	2309.17	11.1732	0.379269	0.379269	not sig.
CCACGG	0.0424539	0.768994	5517.95	4879.53	12.2525	0.378956	0.378956	not sig.
CATCGC	0.162176	0.76918	6617.61	5852.8	12.5149	0.378606	0.378606	not sig.
GGCTGG	0.272892	0.769822	4813.94	4258.83	12.0562	0.377403	0.377403	not sig.
GACCGC	0.0701977	0.770128	5950.09	5265.13	12.3623	0.376831	0.376831	not sig.
TGAACG	0.303999	0.770159	3117.19	2757.89	11.4293	0.376773	0.376773	not sig.
ATGGAT	0.0204092	0.770215	5698.66	5042.85	12.3	0.376666	0.376666	not sig.
ACTCGC	0.087309	0.770816	11433	10121.8	13.3052	0.375541	0.375541	not sig.
TACTGG	0.659187	0.771059	1249.8	1105.66	10.1107	0.375087	0.375087	not sig.
TACTTC	0.0904727	0.771621	3662.15	3242.9	11.6631	0.374036	0.374036	not sig.
TCGTCC	0.00629982	0.771657	15613.1	13829.5	13.7555	0.373968	0.373968	not sig.
CGGGTG	0.193832	0.771733	3286.99	2910.76	11.5072	0.373826	0.373826	not sig.
GCCGTA	0.0974677	0.773126	10081.8	8937.06	13.1256	0.371224	0.371224	not sig.
GTACCC	0.329734	0.773248	3682.95	3264.33	11.6726	0.370998	0.370998	not sig.
TGCGAC	0.304667	0.773521	2958.71	2622.61	11.3568	0.370488	0.370488	not sig.
CGGTAC	0.0792438	0.773684	7299.25	6472.22	12.66	0.370183	0.370183	not sig.
TGGTGG	0.362516	0.773714	3814.74	3382.07	11.7237	0.370128	0.370128	not sig.
GGACCG	0.00499613	0.773838	8118.98	7199.81	12.8137	0.369897	0.369897	not sig.
ATCCAT	0.0509618	0.773931	1173.29	1039.61	10.0218	0.369724	0.369724	not sig.
CGACAC	0.0451579	0.774096	4328.81	3838.8	11.9064	0.369416	0.369416	not sig.
ACGTGT	0.0591094	0.774796	3968.94	3520.97	11.7818	0.368112	0.368112	not sig.
GTCAGC	0.239769	0.77488	6482.26	5751.56	12.4897	0.367955	0.367955	not sig.
ATACGC	0.158938	0.774931	2890.12	2563.83	11.3241	0.367861	0.367861	not sig.
GCCGGG	0.0300727	0.774934	13890.8	12326.6	13.5895	0.367855	0.367855	not sig.
GATGAG	0.111759	0.775144	5356.83	4753.52	12.2148	0.367463	0.367463	not sig.
GATGAC	0.0943843	0.775158	27100.5	24052.7	14.5539	0.367438	0.367438	not sig.
CAACGC	0.0858642	0.776215	3231.1	2868.52	11.4861	0.365472	0.365472	not sig.
CGGATA	0.00546908	0.77635	7069.98	6278.33	12.6162	0.365221	0.365221	not sig.
TTCGAG	0.149517	0.776814	1969.79	1748.93	10.7723	0.364359	0.364359	not sig.
ATCCCG	0.041369	0.777227	4388.68	3898.8	11.9288	0.363592	0.363592	not sig.
GCGGCA	0.0302767	0.777385	24342.6	21632.1	14.4009	0.363299	0.363299	not sig.
CTGCGG	0.230346	0.777394	4920.76	4372.02	12.0941	0.363282	0.363282	not sig.
GGAGTC	0.311416	0.777824	7759.37	6896.35	12.7516	0.362484	0.362484	not sig.
CTGGAA	0.00932364	0.77786	4211.56	3742.74	11.8699	0.362417	0.362417	not sig.
ACGGAC	0.185433	0.778032	2511.58	2231.8	11.124	0.362099	0.362099	not sig.
CCCGAC	0.215852	0.778072	7101.79	6312.7	12.624	0.362025	0.362025	not sig.
CTCGTC	0.257631	0.778202	6144.78	5462.29	12.4153	0.361784	0.361784	not sig.
GACTAA	0.419932	0.778382	2256.5	2005.42	10.9697	0.361449	0.361449	not sig.
ACAGCT	0.0207173	0.778458	7138.34	6346.58	12.6318	0.361308	0.361308	not sig.
ACTGTA	0.113421	0.778691	5436.76	4834.13	12.239	0.360877	0.360877	not sig.
ACCGAG	0.0578354	0.778711	4033.46	3586.14	11.8082	0.360841	0.360841	not sig.
TCATCC	0.145018	0.778887	7804.73	6940.83	12.7609	0.360514	0.360514	not sig.
TGATTA	0.491776	0.779003	11.6857	9.36014	3.22653	0.3603	0.3603	not sig.
TCTACG	0.103614	0.779259	5014.36	4459.89	12.1228	0.359825	0.359825	not sig.
ATCGCA	0.00939131	0.779922	11533.4	10263.3	13.3252	0.358598	0.358598	not sig.
ACACGG	0.0917382	0.779934	4420.64	3933.2	11.9415	0.358575	0.358575	not sig.
GCGCCG	0.00436822	0.780383	21804.3	19408.9	14.2444	0.357745	0.357745	not sig.
ACCCCG	0.0888734	0.780472	6394.28	5691.39	12.4746	0.35758	0.35758	not sig.
CAGGCC	0.123689	0.780541	6332.3	5636.43	12.4606	0.357453	0.357453	not sig.
CTCCGC	0.315295	0.780644	7914.33	7045.27	12.7824	0.357264	0.357264	not sig.
AGAAGA	0.227637	0.780866	2650.3	2358.89	11.2039	0.356853	0.356853	not sig.
ACAACA	0.0080763	0.780959	3547.18	3157.66	11.6246	0.356682	0.356682	not sig.
GGTACC	0.0634222	0.78125	8064.37	7181.3	12.81	0.356145	0.356145	not sig.
GTTCGG	0.0522385	0.781423	18501.1	16478.1	14.0083	0.355825	0.355825	not sig.
TGCTGG	0.0416039	0.781503	14128.3	12583.8	13.6193	0.355678	0.355678	not sig.
AGCGGA	0.265582	0.78153	5991.55	5336.04	12.3816	0.355626	0.355626	not sig.
GACACA	0.345906	0.781961	6327.4	5636.57	12.4606	0.354831	0.354831	not sig.
GCGAAC	0.210611	0.782011	2628.31	2340.82	11.1928	0.35474	0.35474	not sig.
AGAGGG	0.0286107	0.782164	5491.59	4892.44	12.2563	0.354457	0.354457	not sig.
CGGACA	0.0290351	0.782603	22002.7	19610.1	14.2593	0.353647	0.353647	not sig.
TCCCGA	0.314835	0.782712	1765.1	1572.32	10.6187	0.353447	0.353447	not sig.
TTGAAG	0.00364852	0.782713	6362.52	5670.25	12.4692	0.353445	0.353445	not sig.
ATCCGC	0.00691891	0.782869	15410.2	13736.1	13.7457	0.353157	0.353157	not sig.
ACTTTA	0.408951	0.783123	5407.4	4820.01	12.2348	0.352689	0.352689	not sig.
CGTATC	0.112408	0.783301	5004.75	4461.47	12.1233	0.352362	0.352362	not sig.
TCGGAG	0.101907	0.783315	9408.82	8388.43	13.0342	0.352335	0.352335	not sig.
GCAATC	0.395735	0.783577	9503.62	8474.2	13.0489	0.351853	0.351853	not sig.
GCGACC	0.0280458	0.783706	5030.54	4485.49	12.1311	0.351615	0.351615	not sig.
GAAAGC	0.260559	0.78376	4183.37	3730.05	11.865	0.351516	0.351516	not sig.
CGCAGC	0.105329	0.783856	8285.39	7388.96	12.8512	0.351339	0.351339	not sig.
GACTTG	0.141344	0.784418	5401.89	4818.6	12.2344	0.350305	0.350305	not sig.
ATCAAT	0.0167181	0.784962	5432.66	4847.54	12.243	0.349306	0.349306	not sig.
TGCCGG	0.1613	0.785156	8287.62	7396.34	12.8526	0.348949	0.348949	not sig.
CGAGAG	0.0699371	0.785767	4768.51	4256.72	12.0555	0.347826	0.347826	not sig.
ACCATT	0.0404086	0.785955	2080.44	1856.78	10.8586	0.347481	0.347481	not sig.
GCATGA	0.347921	0.786046	8900.24	7947.12	12.9562	0.347314	0.347314	not sig.
CGTTTC	0.0131049	0.786464	20097.8	17951	14.1318	0.346547	0.346547	not sig.
GCAACC	0.0335332	0.786798	2606.81	2327.93	11.1848	0.345934	0.345934	not sig.
GCTTCG	0.0766015	0.786834	7189.66	6422.37	12.6489	0.345868	0.345868	not sig.
AGTGCG	0.515977	0.787424	8707.34	7780.85	12.9257	0.344788	0.344788	not sig.
TCAGCA	0.613583	0.787593	1169.31	1044.13	10.0281	0.344477	0.344477	not sig.
GGGCGG	0.097238	0.78817	6030.47	5390.76	12.3963	0.343421	0.343421	not sig.
CGGCGC	0.342994	0.78823	3797.51	3394.42	11.729	0.343311	0.343311	not sig.
GTCGAT	0.0457628	0.788385	12344.9	11037.8	13.4302	0.343028	0.343028	not sig.
TGCCAA	0.63365	0.788741	405.781	361.93	8.49957	0.342377	0.342377	not sig.
CTCTCC	0.119291	0.788858	4537.38	4057.38	11.9863	0.342163	0.342163	not sig.
GAAGGC	0.0114763	0.78895	3179.1	2842.64	11.473	0.341995	0.341995	not sig.
GCGGAC	0.429417	0.789519	3248.68	2905.8	11.5047	0.340954	0.340954	not sig.
CTACGG	0.27167	0.789865	10106.1	9043.28	13.1426	0.340322	0.340322	not sig.
ATCCAG	0.0637533	0.790088	2734.66	2446.66	11.2566	0.339915	0.339915	not sig.
ACCTGG	0.35959	0.790168	8915.29	7978.95	12.962	0.339768	0.339768	not sig.
CGGACC	0.0404827	0.790187	8889.93	7956.33	12.9579	0.339734	0.339734	not sig.
TGGACA	0.0426213	0.790827	554.942	495.923	8.95397	0.338565	0.338565	not sig.
TCGACG	0.152866	0.79098	7199.21	6445.84	12.6542	0.338286	0.338286	not sig.
GAATCC	0.235787	0.791158	3807.01	3408.5	11.7349	0.337962	0.337962	not sig.
AGAACC	0.00745499	0.79116	1154.44	1032.92	10.0125	0.337959	0.337959	not sig.
ACCGAA	0.0590125	0.791517	5829.2	5220.58	12.35	0.337308	0.337308	not sig.
ACCGCC	0.0272325	0.791983	4156.23	3722.97	11.8622	0.336459	0.336459	not sig.
GACCAC	0.372762	0.792317	1072.22	959.907	9.90675	0.335851	0.335851	not sig.
ATGGAG	0.0246031	0.792466	9961.83	8927.15	13.124	0.33558	0.33558	not sig.
TCAACA	0.213483	0.79322	3029.31	2715.14	11.4068	0.334208	0.334208	not sig.
GAGAAT	0.563555	0.793474	1639.44	1469.18	10.5208	0.333746	0.333746	not sig.
GTCGCT	0.204432	0.794064	4971.01	4458.19	12.1222	0.332672	0.332672	not sig.
ATCCCC	0.218458	0.794281	732.337	656.046	9.35765	0.332278	0.332278	not sig.
TCACGG	0.00251726	0.794396	17404.1	15613.9	13.9305	0.33207	0.33207	not sig.
ACGTAT	0.0167186	0.795303	6254.44	5613.35	12.4546	0.330423	0.330423	not sig.
GCAGCG	0.259528	0.795414	5358.31	4809.23	12.2316	0.330223	0.330223	not sig.
TACGGC	0.399282	0.795582	4571.8	4103.56	12.0027	0.329918	0.329918	not sig.
GGCTTC	0.013253	0.795595	6854.29	6152.81	12.587	0.329894	0.329894	not sig.
CAAGTC	0.140317	0.795719	4335.03	3891.29	11.926	0.329668	0.329668	not sig.
TCGGCG	0.171853	0.795896	7543.73	6772.92	12.7256	0.329349	0.329349	not sig.
CTTCGG	0.29913	0.795952	8014.85	7196.19	12.813	0.329248	0.329248	not sig.
GGAACT	0.00463518	0.795994	5215.06	4682.16	12.193	0.32917	0.32917	not sig.
CGTACA	0.108162	0.796008	3847.8	3454.38	11.7542	0.329144	0.329144	not sig.
GTGGAA	0.0558465	0.796619	13806.6	12401.6	13.5982	0.328038	0.328038	not sig.
ACTAGA	0.0257764	0.796658	1928.35	1731.34	10.7577	0.327967	0.327967	not sig.
GACGTA	0.00302619	0.796959	8139.38	7312.11	12.8361	0.327423	0.327423	not sig.
CTGAGG	0.145364	0.797222	3046.21	2736.4	11.4181	0.326947	0.326947	not sig.
ATCTTC	0.0660976	0.797257	5467.99	4912.74	12.2623	0.326883	0.326883	not sig.
TGATAA	0.262697	0.797323	1072.89	963.218	9.91172	0.326764	0.326764	not sig.
ACTTGG	0.0893252	0.797424	7461.83	6705.09	12.711	0.326581	0.326581	not sig.
GGCACT	0.0466497	0.797556	7902.88	7101.98	12.794	0.326343	0.326343	not sig.
AAAAAC	0.634833	0.797855	1543.36	1386.43	10.4372	0.325802	0.325802	not sig.
GCCGGA	0.296987	0.798156	11663.6	10485.6	13.3561	0.325257	0.325257	not sig.
GGGAGT	0.69362	0.798504	878.391	788.952	9.62379	0.324629	0.324629	not sig.
GGTATC	0.0516454	0.7992	3864.21	3475.3	11.7629	0.323372	0.323372	not sig.
ACCAAC	0.0799495	0.799214	5658.45	5089.44	12.3133	0.323347	0.323347	not sig.
ACTACA	0.144636	0.799355	2073.97	1864.96	10.8649	0.323091	0.323091	not sig.
AATCGG	0.00635728	0.799376	5592.25	5030.34	12.2964	0.323055	0.323055	not sig.
AGCCCG	0.366601	0.799465	1714.24	1541.42	10.59	0.322894	0.322894	not sig.
CCGAGG	0.265571	0.799481	7408	6664.34	12.7022	0.322865	0.322865	not sig.
CAAAGG	0.197475	0.799551	2663.25	2395.39	11.226	0.322738	0.322738	not sig.
GAAACA	0.18955	0.799557	2917.31	2624	11.3575	0.322728	0.322728	not sig.
CCGCGG	0.334648	0.799586	11654	10485.3	13.3561	0.322674	0.322674	not sig.
CGAGAT	0.212597	0.800182	3907.35	3516.03	11.7797	0.321599	0.321599	not sig.
TCTCGG	0.0320133	0.800258	24820	22340.2	14.4474	0.321462	0.321462	not sig.
CGAGTG	0.385088	0.800466	4777.5	4299.93	12.0701	0.321088	0.321088	not sig.
CGCGGT	0.158945	0.800611	7426.91	6685.55	12.7068	0.320827	0.320827	not sig.
GGAATT	0.208191	0.801076	11233.6	10115.4	13.3043	0.31999	0.31999	not sig.
AAGCCC	0.312418	0.801083	3763.26	3388.04	11.7262	0.319976	0.319976	not sig.
CGTCGC	0.4732	0.801143	12884	11602	13.5021	0.319868	0.319868	not sig.
GATCAC	0.00764343	0.80116	5872.4	5287.64	12.3684	0.319838	0.319838	not sig.
ATCGTA	0.0227482	0.801168	2612.97	2352.27	11.1998	0.319823	0.319823	not sig.
GTCTTC	0.00669007	0.80125	14686.3	13225.9	13.6911	0.319676	0.319676	not sig.
GAGAAA	0.284324	0.801349	2163.78	1947.93	10.9277	0.319498	0.319498	not sig.
GTACGG	0.0908406	0.801375	15777.3	14209.5	13.7946	0.319451	0.319451	not sig.
ATCCTG	0.106163	0.801519	2957.4	2662.98	11.3788	0.319192	0.319192	not sig.
ATGAAG	0.322204	0.80161	5679.34	5115.05	12.3205	0.319027	0.319027	not sig.
GAGGAC	0.296223	0.801677	6030.77	5431.82	12.4072	0.318906	0.318906	not sig.
CTCGAC	0.301013	0.80182	1722.33	1550.74	10.5987	0.31865	0.31865	not sig.
AACATT	0.243374	0.801892	999.994	900.013	9.8138	0.318519	0.318519	not sig.
CAAGAG	0.387538	0.802075	6896.83	6213.37	12.6012	0.318192	0.318192	not sig.
GAAGCT	0.0693515	0.80246	4336.63	3907.38	11.932	0.317499	0.317499	not sig.
ATGTGG	0.341467	0.802526	2266.11	2041.44	10.9954	0.31738	0.31738	not sig.
CGTAAG	0.0371249	0.802795	3604.3	3247.98	11.6653	0.316897	0.316897	not sig.
ATCAAG	0.0433153	0.803131	5671.24	5112.08	12.3197	0.316292	0.316292	not sig.
ATAATC	0.293256	0.803136	5188.49	4676.86	12.1913	0.316284	0.316284	not sig.
AGTCCC	0.0342054	0.803141	5350.96	4823.35	12.2358	0.316275	0.316275	not sig.
GGGAAT	0.49335	0.803212	8677.7	7822.94	12.9335	0.316148	0.316148	not sig.
ATGTGC	0.00701042	0.803259	6404.35	5773.43	12.4952	0.316063	0.316063	not sig.
AGACCA	0.11377	0.80336	2821.1	2542.81	11.3122	0.315881	0.315881	not sig.
GACCCG	0.18881	0.803589	6903.88	6224.96	12.6038	0.315471	0.315471	not sig.
ATTCAT	0.086513	0.803913	2843.12	2563.45	11.3239	0.314889	0.314889	not sig.
GTTTTC	0.347754	0.804301	5007.2	4516.33	12.1409	0.314192	0.314192	not sig.
TGAAGG	0.475051	0.804464	2075.25	1871.44	10.8699	0.313899	0.313899	not sig.
ATCGCG	0.126914	0.804752	6807.66	6142.16	12.5845	0.313384	0.313384	not sig.
CCGATC	0.0823407	0.80482	4846.05	4372.21	12.0941	0.313261	0.313261	not sig.
GGAACG	0.367635	0.80503	2791.32	2518.29	11.2982	0.312885	0.312885	not sig.
GAACGA	0.0193448	0.805092	6945.49	6267.71	12.6137	0.312775	0.312775	not sig.
TCTGGG	0.25424	0.805216	4839.39	4367.16	12.0925	0.312552	0.312552	not sig.
ACCTAA	0.0511023	0.805328	3640.41	3285.16	11.6817	0.312352	0.312352	not sig.
CAGTAC	0.83419	0.805371	296.116	266.389	8.05739	0.312274	0.312274	not sig.
GCGTGG	0.0191699	0.805551	30676	27692.6	14.7572	0.311953	0.311953	not sig.
TGGCGC	0.174972	0.805618	2335.88	2107.94	11.0416	0.311832	0.311832	not sig.
CGCTGC	0.0339094	0.805652	8739.33	7889.18	12.9457	0.31177	0.31177	not sig.
TCTGCC	0.235127	0.805736	3660.74	3304.25	11.6901	0.311622	0.311622	not sig.
GGTGTT	0.0201705	0.805748	8624.76	7786.16	12.9267	0.311599	0.311599	not sig.
AATTAC	0.663487	0.805771	526.262	474.246	8.88949	0.311558	0.311558	not sig.
ATACAG	0.416974	0.805819	3005.47	2712.76	11.4055	0.311472	0.311472	not sig.
GATCGG	0.131945	0.805957	14265.4	12880.4	13.6529	0.311225	0.311225	not sig.
AGCGAA	0.0386693	0.805982	4146.75	3743.57	11.8702	0.311181	0.311181	not sig.
GAACTC	0.0119917	0.80624	8109.87	7323.28	12.8383	0.310718	0.310718	not sig.
GAGCGT	0.179996	0.80635	8317.61	7511.35	12.8749	0.310522	0.310522	not sig.
CGTCCG	0.000115813	0.806639	14349.5	12961.3	13.6619	0.310004	0.310004	not sig.
ATTTGG	0.151665	0.806796	7096.39	6409.96	12.6461	0.309724	0.309724	not sig.
GATAGC	0.595574	0.807431	2047.91	1849.83	10.8532	0.308588	0.308588	not sig.
CGAACA	0.263465	0.807438	5534.43	5000.66	12.2879	0.308577	0.308577	not sig.
CGAGCC	0.114201	0.807461	8659.96	7825.37	12.9339	0.308536	0.308536	not sig.
AGGAGA	0.585921	0.807549	669.284	603.981	9.23836	0.308379	0.308379	not sig.
GGAGAT	0.157021	0.807703	4221.79	3814.97	11.8975	0.308104	0.308104	not sig.
GTGTTC	0.000578615	0.807884	10446.9	9442.49	13.205	0.30778	0.30778	not sig.
GGTGGC	0.0766743	0.80809	4837.36	4372.29	12.0942	0.307412	0.307412	not sig.
ATGGGA	0.0468846	0.808152	5443.85	4920.76	12.2647	0.307301	0.307301	not sig.
TGCCGC	0.0557219	0.808818	16412.7	14842.9	13.8575	0.306113	0.306113	not sig.
GCGGCG	0.219799	0.808869	8669.05	7839.69	12.9366	0.306021	0.306021	not sig.
CAAGAC	0.0831769	0.808874	4713.08	4261.79	12.0572	0.306014	0.306014	not sig.
ACGCCG	0.00677027	0.810007	6766.28	6122.62	12.5799	0.303994	0.303994	not sig.
AGGAGG	0.380223	0.810138	4515.46	4085.91	11.9964	0.303761	0.303761	not sig.
CGGGAA	0.0257165	0.810367	15809.7	14309.8	13.8047	0.303352	0.303352	not sig.
AATTTC	0.286031	0.810453	5240.07	4742.57	12.2115	0.3032	0.3032	not sig.
AGCGGT	0.0668526	0.810513	3272.56	2961.62	11.5322	0.303093	0.303093	not sig.
TGGAGA	0.0860214	0.810687	5429.01	4914.23	12.2627	0.302784	0.302784	not sig.
CCCGGG	0.111862	0.810759	25895.8	23444.6	14.517	0.302655	0.302655	not sig.
CACATC	0.327457	0.810763	611.82	553.045	9.11125	0.302648	0.302648	not sig.
AGCGCG	0.00370224	0.811622	13346.4	12088.5	13.5613	0.30112	0.30112	not sig.
AGCACG	0.297336	0.811967	2632.03	2383.69	11.219	0.300508	0.300508	not sig.
ATCTAC	0.0122924	0.812092	7497.02	6791.77	12.7296	0.300285	0.300285	not sig.
CCGAAG	0.366557	0.81218	3930.11	3560.16	11.7977	0.300128	0.300128	not sig.
GTCGTT	0.0652654	0.812284	25945.2	23509.1	14.5209	0.299943	0.299943	not sig.
GCGAGC	0.0164565	0.812284	5270.77	4775.19	12.2213	0.299943	0.299943	not sig.
CGACAG	0.0383921	0.812462	5626.98	5098.47	12.3158	0.299628	0.299628	not sig.
CAGGTC	0.107104	0.813006	2722.2	2466.81	11.2684	0.298662	0.298662	not sig.
TCGGGC	0.0705723	0.813073	8504.14	7708.44	12.9122	0.298543	0.298543	not sig.
AGCAAG	0.0676968	0.813286	5659.9	5130.63	12.3249	0.298166	0.298166	not sig.
ATGATA	0.230299	0.813293	1206.87	1093.33	10.0945	0.298152	0.298152	not sig.
AGTAAG	0.456338	0.813586	4228.1	3833.14	11.9043	0.297633	0.297633	not sig.
ATGCCA	0.0326282	0.814267	3987.71	3616.52	11.8204	0.296426	0.296426	not sig.
TACGGT	0.0461973	0.814332	7658.01	6946.21	12.762	0.296312	0.296312	not sig.
CAGCGG	0.0321078	0.814422	12367.1	11218.7	13.4536	0.296152	0.296152	not sig.
GAAGCC	0.0109435	0.814649	9333.86	8467.98	13.0478	0.29575	0.29575	not sig.
CGCACG	0.413136	0.814745	2800.06	2539.83	11.3105	0.29558	0.29558	not sig.
TATCGG	0.211461	0.814789	11962.9	10854.2	13.406	0.295502	0.295502	not sig.
GCAAGG	0.0511404	0.81497	4209.76	3819.43	11.8991	0.295182	0.295182	not sig.
AGCAGA	0.0681307	0.815007	9027.74	8191.84	13	0.295116	0.295116	not sig.
TCACCC	0.479852	0.815437	1157.09	1049.45	10.0354	0.294355	0.294355	not sig.
AATGAC	0.38507	0.815733	5075.9	4607.37	12.1697	0.293831	0.293831	not sig.
ATGTAC	0.00777283	0.81579	5677.04	5153.29	12.3313	0.293731	0.293731	not sig.
ATACCG	0.0012903	0.815817	6070.55	5510.65	12.428	0.293683	0.293683	not sig.
GACCGA	0.108767	0.815838	6592.51	5984.61	12.547	0.293645	0.293645	not sig.
GCCAAT	0.560902	0.815866	3282.24	2979.19	11.5407	0.293597	0.293597	not sig.
CTCAAC	0.220193	0.815981	19121.9	17361.6	14.0836	0.293393	0.293393	not sig.
ATCAAC	0.35801	0.816317	1748.41	1586.98	10.6321	0.292798	0.292798	not sig.
AACGTC	0.132071	0.816346	3344.9	3036.89	11.5684	0.292747	0.292747	not sig.
CTGGGC	0.169472	0.817359	6897.13	6266.43	12.6134	0.290958	0.290958	not sig.
ACAGTC	0.0693294	0.817662	4589.45	4170.18	12.0259	0.290424	0.290424	not sig.
CAAGCA	0.734267	0.817671	67.6416	60.6218	5.92176	0.290408	0.290408	not sig.
GGACCT	0.142121	0.817727	2451.15	2226.91	11.1208	0.290309	0.290309	not sig.
TGACAC	0.523728	0.818012	1565.22	1421.94	10.4736	0.289806	0.289806	not sig.
ACCCCA	0.143728	0.818114	13594.5	12357.3	13.5931	0.289627	0.289627	not sig.
AGGAGC	0.0864522	0.818232	3243.37	2947.75	11.5254	0.289419	0.289419	not sig.
GAAATA	0.364306	0.818503	3216.52	2923.77	11.5136	0.288941	0.288941	not sig.
ACCGGA	0.512536	0.818617	9908.93	9009.42	13.1372	0.28874	0.28874	not sig.
GCCGGC	0.256695	0.818844	5975.03	5432.98	12.4075	0.28834	0.28834	not sig.
ATGAGT	0.122908	0.819159	2680.71	2437.47	11.2512	0.287785	0.287785	not sig.
AACCGT	0.515072	0.819384	4023.15	3658.98	11.8372	0.287388	0.287388	not sig.
CTTTGG	0.0184827	0.819521	24980.7	22725.6	14.472	0.287148	0.287148	not sig.
ACAAGT	0.00127921	0.819577	4385.26	3988.81	11.9617	0.287049	0.287049	not sig.
TGGAAC	0.00681513	0.819746	3527.15	3208.42	11.6476	0.286751	0.286751	not sig.
CGGTCA	0.120249	0.819788	6326.11	5755.24	12.4907	0.286678	0.286678	not sig.
ATTGCT	0.259987	0.819883	2414.8	2196.49	11.101	0.28651	0.28651	not sig.
TGCGGG	0.435653	0.820533	2692.57	2450.12	11.2586	0.285367	0.285367	not sig.
TCTACA	0.515202	0.820615	1388.37	1263	10.3026	0.285223	0.285223	not sig.
ATAAAC	0.245125	0.820759	5827.58	5304.47	12.373	0.284969	0.284969	not sig.
GTGCTC	0.0147621	0.820781	7869.19	7163.2	12.8064	0.284931	0.284931	not sig.
ATTAAC	0.074442	0.820988	1539.47	1400.84	10.4521	0.284567	0.284567	not sig.
CGGGAG	0.00932004	0.821045	7914.41	7205.41	12.8149	0.284466	0.284466	not sig.
GATGAA	0.204093	0.821378	4340.83	3952.31	11.9485	0.283882	0.283882	not sig.
ACGCGT	0.2196	0.821591	2436.27	2218.11	11.1151	0.283508	0.283508	not sig.
GGGACA	0.0921858	0.821759	2069.88	1884.58	10.88	0.283213	0.283213	not sig.
CCCGGA	0.215153	0.821772	9952.31	9064.59	13.146	0.283191	0.283191	not sig.
TCCGAC	0.019965	0.82186	13841.8	12608.1	13.6221	0.283035	0.283035	not sig.
TCGACC	0.0434371	0.82189	13641.7	12426	13.6011	0.282982	0.282982	not sig.
GGTCGC	0.034158	0.822424	9594.93	8742.19	13.0938	0.282045	0.282045	not sig.
GAGTTC	0.0138385	0.822444	9125.09	8314.15	13.0214	0.282011	0.282011	not sig.
TCGAAG	0.411343	0.822518	3239.16	2950.88	11.5269	0.281882	0.281882	not sig.
GAACCA	0.0867475	0.823444	1836.22	1673.29	10.7085	0.280257	0.280257	not sig.
GAGTAC	0.182163	0.82404	4814.2	4389.82	12.0999	0.279215	0.279215	not sig.
ATGACG	0.654112	0.824236	2965.38	2703.96	11.4009	0.27887	0.27887	not sig.
GCGAAG	0.281137	0.824269	4785.72	4364.4	12.0916	0.278813	0.278813	not sig.
TTGACC	0.560338	0.824328	4948.87	4513.36	12.14	0.278709	0.278709	not sig.
TCCGTC	0.135368	0.82447	8990.86	8200.96	13.0016	0.278461	0.278461	not sig.
AGACGT	0.217841	0.8246	3256.42	2970.01	11.5363	0.278234	0.278234	not sig.
GCCTGG	0.166545	0.824839	18959.4	17298.1	14.0783	0.277815	0.277815	not sig.
GGCTCC	0.298582	0.825217	4372.24	3989.33	11.9619	0.277155	0.277155	not sig.
CGCGCG	0.102257	0.825393	4809.51	4388.8	12.0996	0.276846	0.276846	not sig.
ACCGCT	0.320767	0.825401	4272.44	3898.64	11.9288	0.276833	0.276833	not sig.
TTTGGA	0.128644	0.825695	7663.3	6994.61	12.772	0.276319	0.276319	not sig.
TGTATC	0.0788156	0.825976	5070.58	4628.57	12.1763	0.275828	0.275828	not sig.
CGTGTC	0.191743	0.82598	5602.98	5114.65	12.3204	0.275822	0.275822	not sig.
CGACAA	0.103443	0.82614	7987.28	7292.13	12.8321	0.275542	0.275542	not sig.
GAAAAA	0.09691	0.826477	1263.75	1153.3	10.1715	0.274953	0.274953	not sig.
AGCTCG	0.108871	0.827035	11129.7	10166.4	13.3115	0.273979	0.273979	not sig.
ACACCA	0.369003	0.827059	2730.14	2493.26	11.2838	0.273937	0.273937	not sig.
GTCGGT	0.143095	0.827344	10312.5	9421.47	13.2017	0.273441	0.273441	not sig.
TTCGAA	0.147821	0.827565	7038.06	6430.45	12.6507	0.273055	0.273055	not sig.
GGTTGG	0.338306	0.827827	9656.89	8824.76	13.1073	0.272599	0.272599	not sig.
CGTTGA	0.318637	0.828034	5080.72	4643.06	12.1809	0.272238	0.272238	not sig.
GGGGCG	0.0977202	0.828174	7788.3	7118.38	12.7973	0.271994	0.271994	not sig.
GGGGGT	0.388203	0.82855	4252.43	3887.09	11.9245	0.27134	0.27134	not sig.
GGTCGA	0.0349181	0.828816	15698.3	14353.8	13.8091	0.270876	0.270876	not sig.
CCGACA	0.414876	0.828941	1898.83	1735.63	10.7612	0.270658	0.270658	not sig.
TACGAC	0.286316	0.828959	4068.58	3719.83	11.861	0.270626	0.270626	not sig.
GGTGTA	0.332856	0.829186	6767.95	6189.12	12.5955	0.270232	0.270232	not sig.
ATCGTT	0.0722548	0.829437	24548.7	22454.3	14.4547	0.269796	0.269796	not sig.
CACGGT	0.260336	0.829492	8789.26	8039.14	12.9728	0.2697	0.2697	not sig.
CTGACC	0.0348112	0.829868	4909.51	4491.08	12.1328	0.269047	0.269047	not sig.
CGAGCG	0.0181677	0.829987	9180.41	8399.22	13.036	0.26884	0.26884	not sig.
CTAGTG	0.694948	0.830019	208.398	189.891	7.56903	0.268784	0.268784	not sig.
GCTGGG	0.194587	0.830085	5112.74	4677.58	12.1915	0.268669	0.268669	not sig.
TAGACC	0.582277	0.830097	584.219	533.793	9.06014	0.268648	0.268648	not sig.
ATCGAC	0.269364	0.830604	6764.83	6191.06	12.596	0.267768	0.267768	not sig.
CCCCGG	0.101272	0.830614	22919.1	20977.2	14.3565	0.26775	0.26775	not sig.
ACATCA	0.0304825	0.830639	9264.66	8479.33	13.0497	0.267706	0.267706	not sig.
ACGGCA	0.0811769	0.830755	6343.41	5805.83	12.5033	0.267504	0.267504	not sig.
AGTCGC	0.253453	0.830905	4428.55	4053.33	11.9849	0.267245	0.267245	not sig.
TGAGGG	0.160524	0.831917	5132.21	4700.1	12.1985	0.265488	0.265488	not sig.
CCGTCG	0.00406908	0.832054	24465.8	22410.5	14.4519	0.265251	0.265251	not sig.
AGGAGT	0.178107	0.832077	3089.36	2829.19	11.4662	0.265211	0.265211	not sig.
ATTACC	0.0223428	0.83216	2668.15	2443.46	11.2547	0.265066	0.265066	not sig.
CGAAAA	0.376254	0.832268	4158.5	3808.96	11.8952	0.26488	0.26488	not sig.
CGAAAC	0.160716	0.832565	4290.91	3930.91	11.9406	0.264365	0.264365	not sig.
AACGAA	0.25976	0.832796	19695.5	18048.2	14.1396	0.263965	0.263965	not sig.
AAAAGG	0.360535	0.832849	6313.42	5784.99	12.4981	0.263872	0.263872	not sig.
GGCGGG	0.349421	0.833056	5873.85	5382.77	12.3941	0.263515	0.263515	not sig.
TGGGGA	0.211585	0.833286	10750	9853.11	13.2664	0.263116	0.263116	not sig.
CGAATG	0.254762	0.833357	9546.62	8750.4	13.0951	0.262994	0.262994	not sig.
CTCGGA	0.038717	0.833566	5394.25	4944.57	12.2716	0.262631	0.262631	not sig.
TTGCAA	0.593009	0.833638	3130.76	2869.56	11.4866	0.262506	0.262506	not sig.
GGAGAG	0.222959	0.834027	1911.26	1751.87	10.7747	0.261834	0.261834	not sig.
GGAAAG	0.0753622	0.834201	6493.45	5954.37	12.5397	0.261533	0.261533	not sig.
GGGTTC	0.208755	0.834283	7120.28	6529.53	12.6728	0.26139	0.26139	not sig.
TTCACC	0.279725	0.834356	3466.57	3178.68	11.6342	0.261264	0.261264	not sig.
GAGACC	0.427876	0.834836	5120.4	4696.78	12.1975	0.260435	0.260435	not sig.
AGGGCG	0.434637	0.835125	2593.24	2378.69	11.216	0.259935	0.259935	not sig.
TTCGAC	0.0492411	0.835164	6140.04	5633.22	12.4597	0.259869	0.259869	not sig.
GAGGAA	0.108556	0.835444	4421.33	4056.78	11.9861	0.259385	0.259385	not sig.
ATCATA	0.0734945	0.835631	1557.66	1428.87	10.4807	0.259063	0.259063	not sig.
GTGCGC	0.0760179	0.835675	43738.7	40144.3	15.2929	0.258986	0.258986	not sig.
CATTCC	0.384303	0.835817	11009	10104.5	13.3027	0.25874	0.25874	not sig.
ATTTTC	0.22499	0.836066	11957.2	10976.3	13.4221	0.258312	0.258312	not sig.
TGAGAG	0.140031	0.836168	1797.25	1649.26	10.6876	0.258135	0.258135	not sig.
AAACGA	0.166435	0.836229	2711.99	2489.15	11.2814	0.25803	0.25803	not sig.
ATCAGG	0.0771848	0.837138	8137.06	7473.69	12.8676	0.256463	0.256463	not sig.
CAACTC	0.00648702	0.837185	1542.44	1416.12	10.4677	0.256381	0.256381	not sig.
CGACCG	0.0860635	0.837284	5403.49	4963.11	12.277	0.25621	0.25621	not sig.
TGCACC	0.157444	0.83745	2056.59	1888.68	10.8832	0.255924	0.255924	not sig.
ATGACA	0.188614	0.837708	5988.24	5501.56	12.4256	0.255481	0.255481	not sig.
ATCGAA	0.152078	0.838135	19601.2	18014.1	14.1368	0.254746	0.254746	not sig.
AAAGAG	0.000488275	0.838193	3076.99	2827.3	11.4652	0.254645	0.254645	not sig.
TGCCGA	0.00482898	0.838202	6930.67	6369.22	12.6369	0.254631	0.254631	not sig.
TGCTCC	0.0553254	0.838721	6058.91	5569.57	12.4433	0.253738	0.253738	not sig.
CCCGTC	0.338187	0.838822	10082.8	9269.49	13.1783	0.253564	0.253564	not sig.
AATGCA	0.541266	0.839386	2508.21	2306.03	11.1712	0.252593	0.252593	not sig.
GTGCAC	0.26926	0.839512	1369.3	1258.67	10.2977	0.252378	0.252378	not sig.
GAGGGG	0.127812	0.83964	5494.44	5053.14	12.303	0.252157	0.252157	not sig.
CAGCTC	0.341807	0.839671	1798.45	1653.52	10.6913	0.252105	0.252105	not sig.
TGTGAA	0.706373	0.839996	585.88	538.259	9.07216	0.251546	0.251546	not sig.
ACCTTG	0.0839293	0.840057	18525.2	17043	14.0569	0.25144	0.25144	not sig.
AGCTGG	0.375289	0.840207	10728.5	9870.61	13.2689	0.251182	0.251182	not sig.
GGAGTT	0.0850411	0.840414	3582.1	3295.53	11.6863	0.250827	0.250827	not sig.
GCTTAA	0.405242	0.840742	1195.54	1099.59	10.1028	0.250264	0.250264	not sig.
AAGCGA	0.268748	0.840748	11373.8	10467.4	13.3536	0.250254	0.250254	not sig.
CGGTGG	0.335556	0.841118	6861.05	6315.26	12.6246	0.249621	0.249621	not sig.
ATGCTA	0.351424	0.841239	1951.8	1796.12	10.8107	0.249412	0.249412	not sig.
GGACAT	0.0351627	0.841265	4349.09	4003.17	11.9669	0.249368	0.249368	not sig.
CTCGCC	0.0142233	0.841359	9559.02	8800.06	13.1033	0.249206	0.249206	not sig.
ACCTTT	0.0472734	0.841378	1337.28	1230.47	10.265	0.249175	0.249175	not sig.
ACCCGT	0.00635371	0.841556	10020.5	9225.88	13.1715	0.24887	0.24887	not sig.
ATCACT	0.0480067	0.841707	3784.65	3484.36	11.7667	0.24861	0.24861	not sig.
TTCAGG	0.201098	0.842185	7389.61	6805.77	12.7325	0.247791	0.247791	not sig.
GGAAGC	0.473021	0.84247	2000.44	1842.14	10.8472	0.247303	0.247303	not sig.
CCGACC	0.223474	0.842595	8881.54	8181.8	12.9982	0.247088	0.247088	not sig.
GGTTGC	0.244295	0.842601	7753.34	7142.42	12.8022	0.247078	0.247078	not sig.
CACTGC	0.0355987	0.842873	5189.63	4781.18	12.2232	0.246612	0.246612	not sig.
AAGTAC	0.814646	0.843204	345.371	317.561	8.31089	0.246047	0.246047	not sig.
ATTCGG	0.405534	0.843224	5471.6	5041.96	12.2998	0.246012	0.246012	not sig.
AGAGCT	0.408645	0.843382	2890.99	2663.86	11.3793	0.245743	0.245743	not sig.
TTCGGG	0.361611	0.843696	15017.8	13843.4	13.7569	0.245204	0.245204	not sig.
TAAGGT	0.112888	0.843794	18666.8	17208.2	14.0708	0.245038	0.245038	not sig.
TACCGA	0.491772	0.843935	6161.27	5679.76	12.4716	0.244797	0.244797	not sig.
GTTACC	0.290501	0.844008	895.389	824.823	9.68794	0.244671	0.244671	not sig.
ACCTGC	0.106234	0.844073	4293.81	3958.32	11.9507	0.244561	0.244561	not sig.
GTCCGC	0.621472	0.844073	6260.6	5771.77	12.4948	0.24456	0.24456	not sig.
GGTGCG	0.284498	0.844101	15421	14218.2	13.7955	0.244513	0.244513	not sig.
TACCAG	0.487311	0.84421	2529.14	2331.4	11.187	0.244327	0.244327	not sig.
GAGGGT	0.386681	0.844225	5007.95	4617.17	12.1728	0.2443	0.2443	not sig.
ACTACG	0.168322	0.844334	2109.41	1944.5	10.9252	0.244113	0.244113	not sig.
GACACG	0.047257	0.844375	9391.59	8660.08	13.0802	0.244043	0.244043	not sig.
GTCCTC	0.0319035	0.844421	5441.53	5017.51	12.2928	0.243966	0.243966	not sig.
AGCGGC	0.0787668	0.844516	6887.68	6351.49	12.6329	0.243803	0.243803	not sig.
GGCAGG	0.141583	0.844623	8112.06	7481.12	12.869	0.24362	0.24362	not sig.
CCCTGC	0.00412503	0.845249	1923.04	1773.52	10.7924	0.242552	0.242552	not sig.
CGAGGA	0.49613	0.845459	3218.28	2968.87	11.5357	0.242193	0.242193	not sig.
GAGGTG	0.280136	0.846055	3170.16	2925.42	11.5144	0.241176	0.241176	not sig.
ACAGGC	0.112255	0.846451	3060.35	2824.67	11.4639	0.240502	0.240502	not sig.
GGGCGA	0.383578	0.846466	2482.83	2291.51	11.1621	0.240476	0.240476	not sig.
GGACTG	0.286769	0.847036	1779.6	1642.77	10.6819	0.239506	0.239506	not sig.
GTGACT	0.348169	0.847141	5980.26	5522.48	12.4311	0.239326	0.239326	not sig.
ATGCGC	0.191402	0.847262	20302.4	18751.2	14.1947	0.23912	0.23912	not sig.
CGAGGG	0.313301	0.847553	5466.84	5049.43	12.3019	0.238624	0.238624	not sig.
CACCGC	0.0939654	0.847572	12749.2	11776.8	13.5237	0.238592	0.238592	not sig.
GCCTCG	0.0993301	0.84766	9428.33	8709.46	13.0884	0.238442	0.238442	not sig.
GAGGGA	0.00443043	0.847827	4928.06	4552.39	12.1524	0.238159	0.238159	not sig.
GAATGC	0.206441	0.847982	3708.56	3425.97	11.7423	0.237894	0.237894	not sig.
AGACGA	0.0403859	0.848197	8412.89	7773.62	12.9244	0.237529	0.237529	not sig.
ACACAC	0.261546	0.848843	8471.45	7830.48	12.9349	0.23643	0.23643	not sig.
ACGTTG	0.539946	0.849076	2724.29	2518	11.2981	0.236035	0.236035	not sig.
ACTAGG	0.236287	0.849103	7266.3	6717.36	12.7137	0.235989	0.235989	not sig.
GGATAA	0.163655	0.849466	5356.05	4952.21	12.2739	0.235372	0.235372	not sig.
GATGCG	0.310443	0.849685	24578.2	22730.3	14.4723	0.235001	0.235001	not sig.
GATGCC	0.00959815	0.849745	11135.7	10298.4	13.3301	0.234898	0.234898	not sig.
GGTGAC	0.0396859	0.849818	10366.1	9587	13.2269	0.234774	0.234774	not sig.
TCCCGG	0.529315	0.849984	5506.79	5093.03	12.3143	0.234493	0.234493	not sig.
CGCGTC	0.566131	0.850122	5232.22	4839.42	12.2406	0.234258	0.234258	not sig.
TCTGCG	0.0271248	0.850305	9805.13	9070.55	13.147	0.233947	0.233947	not sig.
ACCGGG	0.586208	0.8504	4484.43	4148.29	12.0183	0.233786	0.233786	not sig.
CGGGTT	0.168179	0.851282	8733.48	8083.37	12.9807	0.23229	0.23229	not sig.
GAAGCG	0.143695	0.8513	3871.78	3583.22	11.807	0.232261	0.232261	not sig.
GCCGCT	0.0175802	0.851356	9496.58	8790.08	13.1017	0.232166	0.232166	not sig.
CAGGAG	0.00729215	0.851362	6523.15	6037.66	12.5598	0.232155	0.232155	not sig.
GGTGTG	0.406917	0.851505	8096.44	7494.61	12.8716	0.231913	0.231913	not sig.
CGCGGC	0.169536	0.851771	9125.14	8448.14	13.0444	0.231462	0.231462	not sig.
CGTCTT	0.268897	0.851959	5506.53	5098.24	12.3158	0.231144	0.231144	not sig.
TCCCCC	0.683984	0.852014	7779.08	7202.78	12.8143	0.231051	0.231051	not sig.
CACTGG	0.45867	0.852147	4270.84	3954.42	11.9492	0.230826	0.230826	not sig.
ACGGTC	0.00832786	0.852372	10614.6	9830.37	13.263	0.230446	0.230446	not sig.
GCCGTG	0.0290786	0.852386	8444.74	7820.77	12.9331	0.23042	0.23042	not sig.
TTCGCG	0.401004	0.852643	6538.11	6055.7	12.5641	0.229986	0.229986	not sig.
ATCTCG	0.229678	0.852649	3484.42	3227.01	11.656	0.229977	0.229977	not sig.
AGGCAG	0.476126	0.852948	1789.05	1656.82	10.6942	0.22947	0.22947	not sig.
TCCGCG	0.241458	0.852953	17944.9	16624.9	14.0211	0.229461	0.229461	not sig.
GAAGAT	0.767251	0.853251	593.959	549.691	9.10248	0.228958	0.228958	not sig.
CGTTCG	0.256616	0.853264	9232.8	8554.73	13.0625	0.228935	0.228935	not sig.
GGTAGG	0.347947	0.85357	4272.53	3959.03	11.9509	0.228418	0.228418	not sig.
AGTCTC	0.546236	0.854012	2522.01	2337.23	11.1906	0.227671	0.227671	not sig.
GAGAAC	0.186498	0.854079	11496.6	10657.1	13.3795	0.227559	0.227559	not sig.
GACAAG	0.102881	0.854663	6832.46	6335.27	12.6292	0.226572	0.226572	not sig.
CACGCC	0.127058	0.854719	3652.37	3386.38	11.7255	0.226479	0.226479	not sig.
GCTGTG	0.354558	0.854873	3955.03	3667.36	11.8405	0.226217	0.226217	not sig.
AGCTAC	0.226555	0.855201	4140.3	3839.86	11.9068	0.225665	0.225665	not sig.
GCTGTT	0.251945	0.855243	6724.25	6236.88	12.6066	0.225593	0.225593	not sig.
AAGATC	0.0445889	0.855417	3063.29	2841.16	11.4723	0.2253	0.2253	not sig.
GGTATG	0.180496	0.855422	4956.35	4597.39	12.1666	0.225292	0.225292	not sig.
GGGATT	0.0286993	0.855445	6498.96	6028.56	12.5576	0.225253	0.225253	not sig.
GTTTGG	0.440469	0.855551	7605.24	7055.28	12.7845	0.225074	0.225074	not sig.
GTGCGA	0.0304996	0.855779	10382.2	9632.91	13.2338	0.224689	0.224689	not sig.
CGGTTG	0.418365	0.855865	6986.27	6482.12	12.6622	0.224544	0.224544	not sig.
CGACCT	0.437437	0.856411	2266.21	2102.84	11.0381	0.223624	0.223624	not sig.
TAAAAC	0.747577	0.856577	225.697	208.841	7.70626	0.223345	0.223345	not sig.
GAACTT	0.418684	0.856624	5037.11	4675.34	12.1909	0.223266	0.223266	not sig.
GGCGCC	0.0723833	0.857058	6830	6341.19	12.6305	0.222535	0.222535	not sig.
ACGTGG	0.0346824	0.857433	6223.31	5779.02	12.4966	0.221903	0.221903	not sig.
CATGGG	0.308643	0.857459	6128.6	5691.15	12.4745	0.221861	0.221861	not sig.
TTCGTA	0.590734	0.857476	3336.89	3098.43	11.5973	0.221832	0.221832	not sig.
TGAGGA	0.0821838	0.857607	4958.54	4604.84	12.1689	0.221612	0.221612	not sig.
ACCGTT	0.0411108	0.857658	2837.4	2634.79	11.3635	0.221525	0.221525	not sig.
TCATCG	0.548165	0.857668	5722.62	5314.7	12.3758	0.221509	0.221509	not sig.
TCGGGT	0.438168	0.857729	9162.63	8510.18	13.055	0.221406	0.221406	not sig.
GAGTGT	0.528352	0.857921	5156.02	4789.07	12.2255	0.221083	0.221083	not sig.
TGGCAG	0.444368	0.857983	4591.57	4264.86	12.0583	0.220979	0.220979	not sig.
AGGATG	0.0653821	0.85822	2506.08	2327.76	11.1847	0.220581	0.220581	not sig.
TCAAAC	0.51799	0.858223	1165.92	1082.61	10.0803	0.220575	0.220575	not sig.
ACTATG	0.0997787	0.85879	4078.75	3790.11	11.888	0.219622	0.219622	not sig.
CCGTGG	0.0438048	0.859109	7194.16	6686.7	12.7071	0.219087	0.219087	not sig.
GACAGC	0.451744	0.859168	3606	3351.42	11.7106	0.218988	0.218988	not sig.
TGGCCT	0.592008	0.859197	4487.96	4171.34	12.0263	0.218939	0.218939	not sig.
AAGGGC	0.463965	0.859488	9173.79	8528.62	13.0581	0.21845	0.21845	not sig.
GGACAC	0.171876	0.859802	7206.9	6701.04	12.7102	0.217924	0.217924	not sig.
GAACCC	0.233353	0.859945	2225.77	2069.25	11.0149	0.217684	0.217684	not sig.
TCCATC	0.286304	0.859947	1953.13	1815.7	10.8263	0.21768	0.21768	not sig.
ACCGCG	0.545537	0.860067	8309.82	7727.75	12.9158	0.21748	0.21748	not sig.
CACCGA	0.0153381	0.860181	2907.03	2703.14	11.4004	0.217288	0.217288	not sig.
GCTCCG	0.0649606	0.860221	10500.3	9765.82	13.2535	0.217221	0.217221	not sig.
CTTGCC	0.213459	0.860552	9797.58	9113.8	13.1538	0.216666	0.216666	not sig.
TCACTC	0.70355	0.860778	347.051	322.241	8.33199	0.216287	0.216287	not sig.
CCTCGC	0.0286468	0.860823	18560.6	17268.3	14.0758	0.216211	0.216211	not sig.
TAAGTC	0.432339	0.861131	1194.01	1110.45	10.1169	0.215696	0.215696	not sig.
TCGCGT	0.178705	0.861655	13540.2	12603	13.6215	0.214818	0.214818	not sig.
GACTTT	0.432563	0.861667	13370.6	12445.1	13.6033	0.214798	0.214798	not sig.
TGCGCC	0.246131	0.861877	4411.06	4105.78	12.0034	0.214447	0.214447	not sig.
ATGTAT	0.122579	0.861941	2224.44	2070.24	11.0156	0.214339	0.214339	not sig.
ACCATG	0.398673	0.862055	4886.38	4548.7	12.1512	0.214149	0.214149	not sig.
ACTGAC	0.107076	0.86207	18773.6	17478.2	14.0933	0.214123	0.214123	not sig.
GGATCT	0.0584665	0.862157	8410.79	7830.46	12.9349	0.213977	0.213977	not sig.
GGTAAA	0.368414	0.862443	2823.65	2628.8	11.3602	0.213498	0.213498	not sig.
CCCTGG	0.243919	0.862635	16949.8	15785	13.9463	0.213178	0.213178	not sig.
GGAATA	0.214998	0.862855	4472.59	4165.25	12.0242	0.212811	0.212811	not sig.
GTGACC	0.276208	0.862887	6829.27	6360.44	12.6349	0.212757	0.212757	not sig.
CTCGAG	0.36244	0.863025	8655.89	8062.43	12.977	0.212526	0.212526	not sig.
GATGGC	0.510558	0.863359	3174.96	2957.4	11.5301	0.211968	0.211968	not sig.
GGAGGG	0.0141244	0.863512	15403.5	14351.6	13.8089	0.211712	0.211712	not sig.
CTCAGA	0.497057	0.863616	18283	17035.6	14.0563	0.211539	0.211539	not sig.
AGCAAC	0.365865	0.863996	2588.67	2412	11.236	0.210903	0.210903	not sig.
CACCTG	0.271919	0.864138	3580.53	3336.66	11.7042	0.210667	0.210667	not sig.
TGAGGC	0.356221	0.864152	3912.69	3646.29	11.8322	0.210644	0.210644	not sig.
CGGCAG	0.0258503	0.864447	16361.5	15251.9	13.8967	0.21015	0.21015	not sig.
GACTTA	0.406606	0.864764	2517.68	2346.8	11.1965	0.209622	0.209622	not sig.
CTGATC	0.227585	0.86477	1587	1479.06	10.5305	0.209612	0.209612	not sig.
CCTACC	0.467167	0.864971	11655.5	10867.9	13.4078	0.209276	0.209276	not sig.
GCTCCC	0.241748	0.865014	1533.05	1428.95	10.4807	0.209204	0.209204	not sig.
TCGCGA	0.226403	0.865033	1503.06	1401	10.4522	0.209174	0.209174	not sig.
GACTGT	0.520276	0.865592	5987.69	5584.66	12.4473	0.20824	0.20824	not sig.
TTCTAA	0.770353	0.865779	1369.6	1277.06	10.3186	0.20793	0.20793	not sig.
GAGGAG	0.603911	0.865824	2885.11	2690.92	11.3939	0.207853	0.207853	not sig.
GCTCGA	0.206468	0.865859	9273.04	8650.47	13.0786	0.207797	0.207797	not sig.
CTAAGG	0.172213	0.865902	10572.6	9863.05	13.2678	0.207724	0.207724	not sig.
TTGCGA	0.259664	0.865991	7676.52	7161.53	12.8061	0.207576	0.207576	not sig.
ACGCTA	0.146884	0.86601	6530.46	6092.32	12.5728	0.207545	0.207545	not sig.
TCGTTC	0.111557	0.866325	15195.1	14178.9	13.7915	0.20702	0.20702	not sig.
CTCATT	0.63627	0.867042	2930.43	2735	11.4173	0.205826	0.205826	not sig.
GTTCTC	0.0228902	0.867161	12174.6	11365.3	13.4724	0.205628	0.205628	not sig.
TCAAAT	0.603817	0.867214	1910.64	1783.17	10.8002	0.20554	0.20554	not sig.
AGCTCA	0.238599	0.867364	2682.28	2503.77	11.2899	0.20529	0.20529	not sig.
CGACCA	0.0964435	0.867374	2048.37	1911.92	10.9008	0.205274	0.205274	not sig.
TAATGG	0.0728998	0.867533	6514.71	6082.59	12.5705	0.205009	0.205009	not sig.
AGCGCA	0.073542	0.86766	5576.92	5207.28	12.3463	0.204799	0.204799	not sig.
AGCGAG	0.599055	0.867775	4112.66	3840.15	11.9069	0.204606	0.204606	not sig.
GCACAT	0.620799	0.86813	1442.87	1347.11	10.3957	0.204018	0.204018	not sig.
CCGGAG	0.102783	0.868539	9479.52	8855.81	13.1124	0.203337	0.203337	not sig.
GGCGTT	0.620605	0.86867	9818.03	9172.71	13.1631	0.20312	0.20312	not sig.
CTGAGC	0.147012	0.868725	9640.32	9006.94	13.1368	0.203028	0.203028	not sig.
GACACC	0.0297513	0.868733	20069.2	18751.3	14.1947	0.203015	0.203015	not sig.
GCAATA	0.491159	0.868752	1759.83	1643.73	10.6828	0.202984	0.202984	not sig.
ATCCAA	0.31365	0.868756	6150.65	5746.41	12.4884	0.202977	0.202977	not sig.
ACCGTG	0.0556905	0.868814	6282.03	5869.36	12.519	0.20288	0.20288	not sig.
GCAAGA	0.392662	0.868924	15082.4	14093.3	13.7827	0.202699	0.202699	not sig.
GGCGTG	0.19064	0.86904	11134	10404.3	13.3449	0.202505	0.202505	not sig.
TGTTGG	0.510484	0.869196	3017.86	2819.87	11.4614	0.202246	0.202246	not sig.
GCCTTC	0.165401	0.8698	5596.74	5231.79	12.3531	0.201244	0.201244	not sig.
CTTGGA	0.335143	0.869984	2502.51	2339.22	11.1918	0.200939	0.200939	not sig.
CAGCAT	0.775184	0.87017	997.849	932.466	9.86491	0.200631	0.200631	not sig.
GGGTAT	0.206357	0.87026	7666.59	7168.65	12.8075	0.200481	0.200481	not sig.
ACTTCA	0.608215	0.87032	1839.73	1719.83	10.7481	0.200382	0.200382	not sig.
AACCCA	0.481176	0.870498	5262.73	4921.36	12.2648	0.200087	0.200087	not sig.
ACTCTG	0.117607	0.870754	8902.18	8326.29	13.0235	0.199663	0.199663	not sig.
ATGCGT	0.432637	0.871026	4330.93	4051.04	11.9841	0.199213	0.199213	not sig.
ACTGAA	0.320154	0.871661	4062.23	3800.96	11.8921	0.198161	0.198161	not sig.
ACCCAA	0.00714992	0.871771	2205.08	2063.1	11.0106	0.197979	0.197979	not sig.
GAACAG	0.6193	0.871851	923.406	863.64	9.75429	0.197846	0.197846	not sig.
ACCTCG	0.123806	0.872639	16339	15297.9	13.9011	0.196543	0.196543	not sig.
ATATAC	0.541527	0.872643	2150.9	2013.33	10.9754	0.196537	0.196537	not sig.
CTTCGT	0.250931	0.872755	7683.16	7193.75	12.8125	0.196351	0.196351	not sig.
TCAAGC	0.246608	0.872944	4118.94	3856.68	11.9131	0.19604	0.19604	not sig.
AGTATC	0.0483972	0.87315	5442.91	5097.1	12.3155	0.195698	0.195698	not sig.
ATGGAA	0.19539	0.873163	19553.8	18313.2	14.1606	0.195677	0.195677	not sig.
AGCGTG	0.656494	0.873346	1247.05	1167.48	10.1892	0.195375	0.195375	not sig.
ATATAA	0.341988	0.87346	1767.45	1655.03	10.6926	0.195187	0.195187	not sig.
GCCTCA	0.189049	0.873508	10202.2	9556.38	13.2222	0.195107	0.195107	not sig.
GGGAGG	0.12738	0.873798	7358.6	6893.67	12.7511	0.194628	0.194628	not sig.
GTTGGC	0.127603	0.873959	7855.18	7359.55	12.8454	0.194362	0.194362	not sig.
CAAAAA	0.608427	0.874005	2823.83	2645.34	11.3692	0.194286	0.194286	not sig.
GACTCT	0.250815	0.87414	3134.47	2936.63	11.5199	0.194063	0.194063	not sig.
TTCAGC	0.0510528	0.874157	6241.03	5847.75	12.5137	0.194036	0.194036	not sig.
GTCCCA	0.385014	0.874322	2441.47	2287.46	11.1595	0.193763	0.193763	not sig.
CTGCGC	0.017965	0.874728	9719.81	9110.42	13.1533	0.193093	0.193093	not sig.
CATAGC	0.450817	0.87502	3373.1	3161.73	11.6265	0.192612	0.192612	not sig.
ACTCAG	0.295215	0.875147	4948.45	4638.95	12.1796	0.192403	0.192403	not sig.
CCGCAA	0.530482	0.875234	3725.43	3492.44	11.77	0.192259	0.192259	not sig.
GATATC	0.0702285	0.875399	2160.33	2025.16	10.9838	0.191988	0.191988	not sig.
GCGATG	0.0130044	0.875611	13668.2	12817.5	13.6458	0.191638	0.191638	not sig.
TGCTAC	0.267637	0.875855	9272.45	8696.3	13.0862	0.191236	0.191236	not sig.
TTGCTC	0.565749	0.875951	5099.2	4782.34	12.2235	0.191077	0.191077	not sig.
GTCATC	0.49274	0.875992	4814.09	4515.02	12.1405	0.191011	0.191011	not sig.
CAGCTG	0.522992	0.87614	3569.79	3348.14	11.7091	0.190767	0.190767	not sig.
CGATCG	0.0975728	0.876691	25014.1	23471.3	14.5186	0.189859	0.189859	not sig.
AGCTGA	0.257004	0.877092	10213.5	9585.29	13.2266	0.1892	0.1892	not sig.
ACTCCG	0.67328	0.877376	2797.48	2625.39	11.3583	0.188733	0.188733	not sig.
AGCCCC	0.00758686	0.877409	9032.24	8478.03	13.0495	0.188679	0.188679	not sig.
TCCGTG	0.378897	0.877506	13854.3	13005.2	13.6668	0.188519	0.188519	not sig.
GGGAAA	0.416725	0.877599	11135.9	10453.8	13.3517	0.188366	0.188366	not sig.
ATTAGC	0.21385	0.877772	2270.16	2130.85	11.0572	0.188082	0.188082	not sig.
CTACGA	0.0200603	0.878268	15428.1	14488.5	13.8226	0.187267	0.187267	not sig.
ATTTGC	0.0970366	0.878712	10929.4	10266	13.3256	0.186537	0.186537	not sig.
GCAGAG	0.156525	0.878836	6556.72	6158.93	12.5885	0.186334	0.186334	not sig.
ATTCCT	0.0669451	0.878949	7574.51	7115.49	12.7967	0.186149	0.186149	not sig.
GTCACG	0.350439	0.87898	6726	6318.45	12.6254	0.186097	0.186097	not sig.
GACATG	0.115656	0.879624	3957.92	3719.13	11.8608	0.18504	0.18504	not sig.
GATAAG	0.587534	0.879791	6698.9	6295.7	12.6202	0.184767	0.184767	not sig.
TGGTAT	0.6325	0.879982	3109.44	2922.28	11.5129	0.184454	0.184454	not sig.
TCTGGC	0.0750052	0.880164	19500.5	18331.5	14.162	0.184156	0.184156	not sig.
CCGCCG	0.538713	0.880345	8247.19	7753.22	12.9206	0.18386	0.18386	not sig.
TTCGAT	0.501459	0.880414	8838.1	8309.08	13.0205	0.183746	0.183746	not sig.
GATGGG	0.0128154	0.880575	24532.9	23067.5	14.4936	0.183482	0.183482	not sig.
GAAATC	0.0499478	0.880596	8659.9	8142.32	12.9912	0.183448	0.183448	not sig.
GAGCAC	0.403616	0.880639	3215.73	3023.25	11.5619	0.183378	0.183378	not sig.
TCCCAC	0.194912	0.880693	7112.1	6687.28	12.7072	0.183289	0.183289	not sig.
TGGGTG	0.740925	0.881095	628.504	590.581	9.20599	0.18263	0.18263	not sig.
GAATTC	0.333381	0.881096	13509.1	12705.4	13.6331	0.182629	0.182629	not sig.
GTTGTT	0.299097	0.881156	9370.05	8812.71	13.1054	0.18253	0.18253	not sig.
CTACAA	0.354675	0.88128	1811.86	1703.75	10.7345	0.182328	0.182328	not sig.
AACTCA	0.154037	0.881441	2343.24	2203.78	11.1058	0.182064	0.182064	not sig.
TCCAGG	0.210672	0.881473	6479.46	6094.91	12.5734	0.182012	0.182012	not sig.
GTGGAG	0.221354	0.881642	7398.33	6959.95	12.7649	0.181735	0.181735	not sig.
TGAACA	0.309101	0.881714	3969.44	3734.13	11.8666	0.181618	0.181618	not sig.
GAAAAT	0.657945	0.881937	3928.33	3695.88	11.8517	0.181253	0.181253	not sig.
GGTAAG	0.730494	0.882033	1957.6	1841.58	10.8467	0.181095	0.181095	not sig.
GAGCCG	0.0900706	0.882131	8294.25	7804.88	12.9302	0.180935	0.180935	not sig.
TGTGGC	0.155566	0.882181	8108.11	7629.91	12.8975	0.180853	0.180853	not sig.
CGCCTG	0.535856	0.882252	2437.1	2293.07	11.1631	0.180737	0.180737	not sig.
AGAGTC	0.0825365	0.882366	2638.53	2482.79	11.2777	0.18055	0.18055	not sig.
ACACCC	0.269335	0.882449	10128.1	9532.28	13.2186	0.180415	0.180415	not sig.
TCAACG	0.289861	0.882674	8343.72	7853.71	12.9392	0.180048	0.180048	not sig.
AAGGGG	0.475509	0.882832	15706.5	14785.8	13.8519	0.179788	0.179788	not sig.
TCTGGA	0.329087	0.882849	6971.01	6562.13	12.6799	0.179761	0.179761	not sig.
TTCATC	0.0150245	0.882864	12598.9	11860.4	13.5339	0.179736	0.179736	not sig.
GGCTCA	0.0180425	0.883025	16476.5	15512.3	13.9211	0.179474	0.179474	not sig.
GCGGGT	0.135078	0.883062	6542.1	6159.05	12.5885	0.179414	0.179414	not sig.
ACCGAT	0.444664	0.883105	4600.14	4330.73	12.0804	0.179343	0.179343	not sig.
AACAGG	0.284407	0.883238	4480.79	4218.65	12.0426	0.179126	0.179126	not sig.
ACCCGA	0.468538	0.883292	4158.47	3915.26	11.9349	0.179037	0.179037	not sig.
TCGTGC	0.320559	0.883383	14351.8	13514.4	13.7222	0.178888	0.178888	not sig.
CAACTG	0.582237	0.883442	2566.09	2415.99	11.2384	0.178792	0.178792	not sig.
GTGTGG	0.0737707	0.883488	11008.2	10366.3	13.3396	0.178718	0.178718	not sig.
ACATAA	0.242547	0.883522	4424.62	4166.39	12.0246	0.178663	0.178663	not sig.
GCCGCA	0.626644	0.88354	4068.74	3831.27	11.9036	0.178632	0.178632	not sig.
AATTGG	0.155896	0.883673	8007.05	7540.79	12.8805	0.178415	0.178415	not sig.
GGGAAC	0.393298	0.883959	7438.06	7005.96	12.7744	0.177949	0.177949	not sig.
TTGGAG	0.0394067	0.884004	6210.99	5850.22	12.5143	0.177875	0.177875	not sig.
ACCCTG	0.025761	0.884244	7091.22	6680.25	12.7057	0.177484	0.177484	not sig.
GCGCGA	0.504769	0.884297	2883.3	2715.96	11.4072	0.177396	0.177396	not sig.
CGCCCC	0.089195	0.884318	23633.2	22265.7	14.4425	0.177363	0.177363	not sig.
AACTGA	0.195998	0.884759	2609.58	2458.68	11.2637	0.176644	0.176644	not sig.
GACTCG	0.399699	0.884968	8368.9	7887.02	12.9453	0.176302	0.176302	not sig.
CGGGGG	0.252711	0.884976	13330.9	12563.7	13.617	0.176289	0.176289	not sig.
CCCCTG	0.542001	0.88503	3000.86	2827.82	11.4655	0.176202	0.176202	not sig.
ATCTGA	0.302954	0.885046	4415.54	4161.21	12.0228	0.176176	0.176176	not sig.
CTCCAA	0.676758	0.885139	2498.46	2354.44	11.2012	0.176024	0.176024	not sig.
TCTCCG	0.385061	0.885171	4407.92	4154.3	12.0204	0.175971	0.175971	not sig.
CGGTCT	0.123294	0.885174	10649.8	10037.8	13.2932	0.175967	0.175967	not sig.
GGACCA	0.264955	0.88536	2355.37	2219.82	11.1162	0.175664	0.175664	not sig.
CTGCTC	0.0367247	0.885506	11425.6	10770.9	13.3949	0.175425	0.175425	not sig.
AGTGTC	0.36723	0.885846	12478.9	11766.1	13.5224	0.174872	0.174872	not sig.
ACTGCG	0.430324	0.886036	5915.01	5577.43	12.4454	0.174563	0.174563	not sig.
CCAAAC	0.246851	0.886071	2442.33	2302.67	11.1691	0.174505	0.174505	not sig.
AGCACA	0.83876	0.886286	282.375	265.788	8.05413	0.174156	0.174156	not sig.
CGCTCC	0.00777378	0.88677	9893.2	9332.57	13.1881	0.173368	0.173368	not sig.
GCTTCA	0.121379	0.886958	3277.85	3092.05	11.5943	0.173062	0.173062	not sig.
TGGATC	0.725452	0.886966	3114.12	2937.59	11.5204	0.17305	0.17305	not sig.
GGGTAC	0.350112	0.887049	7070.6	6670.76	12.7036	0.172915	0.172915	not sig.
GTTGCG	0.433542	0.887107	16453.5	15524.2	13.9222	0.17282	0.17282	not sig.
CGGAGC	0.80586	0.887125	1399.99	1320.45	10.3668	0.172791	0.172791	not sig.
CCGCGA	0.0515846	0.887236	14837.9	14000.8	13.7732	0.17261	0.17261	not sig.
AGGCAC	0.214612	0.887408	5127.68	4838.48	12.2403	0.17233	0.17233	not sig.
GGATAT	0.312368	0.88774	20711.5	19548.4	14.2548	0.171792	0.171792	not sig.
CGGGGA	0.211742	0.88805	11113.7	10491.1	13.3569	0.171288	0.171288	not sig.
ACGACC	0.661742	0.88817	1396.95	1318.31	10.3645	0.171092	0.171092	not sig.
GAAGTA	0.680344	0.888174	5849.52	5521.93	12.431	0.171086	0.171086	not sig.
AAGGAC	0.473519	0.888323	5114.9	4828.77	12.2374	0.170844	0.170844	not sig.
CTGAAG	0.64593	0.888485	3159.44	2982.76	11.5424	0.17058	0.17058	not sig.
TTCCAC	0.513291	0.888589	1815.54	1713.89	10.7431	0.170412	0.170412	not sig.
CACAGA	0.315744	0.888757	4918.57	4644.47	12.1813	0.170139	0.170139	not sig.
AAACGG	0.444472	0.888999	11344.8	10714.7	13.3873	0.169746	0.169746	not sig.
GAACAT	0.373664	0.889037	3213.03	3034.25	11.5671	0.169685	0.169685	not sig.
CTCAAG	0.140715	0.889149	4088.27	3861.16	11.9148	0.169503	0.169503	not sig.
ATACTC	0.387885	0.889335	5224.88	4935.26	12.2689	0.1692	0.1692	not sig.
AGGGAC	0.425226	0.889434	3443.58	3252.69	11.6674	0.169041	0.169041	not sig.
GGCAGC	0.0181221	0.88954	39924.9	37719.4	15.203	0.168868	0.168868	not sig.
TGTTTC	0.344864	0.889624	7994.65	7552.92	12.8828	0.168732	0.168732	not sig.
CCTGCG	0.186575	0.889981	12068	11403.6	13.4772	0.168154	0.168154	not sig.
GTCCTT	0.503046	0.890016	12449.8	11764.6	13.5222	0.168096	0.168096	not sig.
GAGATC	0.304766	0.890033	2873.62	2715.11	11.4068	0.16807	0.16807	not sig.
TGGGGG	0.410361	0.89038	9224.21	8718.12	13.0898	0.167506	0.167506	not sig.
TCTGAA	0.556296	0.890487	1901.21	1796.59	10.811	0.167334	0.167334	not sig.
AAGTTC	0.0854836	0.890631	8020.79	7581.66	12.8883	0.167101	0.167101	not sig.
GCAACA	0.42023	0.890711	7782.69	7356.9	12.8449	0.16697	0.16697	not sig.
GATTGG	0.439024	0.891105	14745.2	13941.8	13.7671	0.166333	0.166333	not sig.
TCGGCA	0.477346	0.891216	2732.46	2583.32	11.335	0.166153	0.166153	not sig.
CCCCTC	0.627347	0.89132	10971.5	10374.8	13.3408	0.165985	0.165985	not sig.
CACGCA	0.527716	0.891672	15522.4	14681.1	13.8417	0.165415	0.165415	not sig.
CAAAGC	0.479529	0.891959	938.632	887.421	9.79348	0.16495	0.16495	not sig.
AATCAA	0.45693	0.892156	1717.08	1623.98	10.6653	0.164633	0.164633	not sig.
CGCGAG	0.351941	0.892198	26463.2	25036.3	14.6117	0.164565	0.164565	not sig.
CAAACC	0.0236701	0.892248	6493.32	6142.98	12.5847	0.164483	0.164483	not sig.
CACTCC	0.0382223	0.892267	2978.27	2817.34	11.4601	0.164453	0.164453	not sig.
TCCCAG	0.735364	0.892336	2357.08	2229.69	11.1226	0.164341	0.164341	not sig.
CTGACG	0.074751	0.892573	20568.5	19463.1	14.2485	0.163959	0.163959	not sig.
CTGGGG	0.152021	0.892623	17111.1	16191.9	13.983	0.163877	0.163877	not sig.
GTACGC	0.427386	0.892744	18110.6	17138.8	14.065	0.163682	0.163682	not sig.
CGTCAA	0.00183075	0.892807	4881.8	4619.65	12.1736	0.163579	0.163579	not sig.
CGTTCA	0.189207	0.893629	6073.74	5750.21	12.4894	0.162253	0.162253	not sig.
GACTAC	0.0182204	0.893726	6545.38	6197.08	12.5974	0.162095	0.162095	not sig.
CCTACG	0.397928	0.893793	5959.57	5642.6	12.4621	0.161988	0.161988	not sig.
GGGACC	0.490307	0.893901	15356.3	14541.1	13.8279	0.161814	0.161814	not sig.
ACACGC	0.310428	0.894104	11400.1	10796	13.3982	0.161486	0.161486	not sig.
GTCGAA	0.523512	0.894297	7236.6	6853.64	12.7427	0.161174	0.161174	not sig.
CACGAC	0.39893	0.894381	9332.21	8838.88	13.1096	0.161039	0.161039	not sig.
TAAGCC	0.587794	0.894501	2272.68	2152.3	11.0717	0.160845	0.160845	not sig.
GTGCGG	0.582285	0.894571	9142.71	8660.27	13.0802	0.160732	0.160732	not sig.
GGCTAA	0.800435	0.894758	1545.49	1463.67	10.5154	0.160431	0.160431	not sig.
TGGCGA	0.219806	0.894927	4460.17	4225.36	12.0449	0.160158	0.160158	not sig.
ACGAGT	0.614104	0.895426	8393.22	7953.87	12.9574	0.159354	0.159354	not sig.
CTTCGA	0.191216	0.895432	13570.9	12860.9	13.6507	0.159345	0.159345	not sig.
GCGGAA	0.608453	0.895439	9681.61	9174.96	13.1635	0.159332	0.159332	not sig.
GGCATC	0.62063	0.895697	8320.9	7886.46	12.9452	0.158918	0.158918	not sig.
GTCTTG	0.22783	0.89578	14506.3	13749.9	13.7471	0.158784	0.158784	not sig.
CATGAC	0.146442	0.895843	2412.65	2286.51	11.1589	0.158682	0.158682	not sig.
ATCGGT	0.601445	0.895892	8167.61	7741.96	12.9185	0.158603	0.158603	not sig.
CACTTG	0.772967	0.896091	2087.55	1978.61	10.9503	0.158283	0.158283	not sig.
GTCTAC	0.621705	0.896389	5993.7	5682.71	12.4724	0.157804	0.157804	not sig.
TACGGG	0.624736	0.896464	5993.02	5682.29	12.4723	0.157683	0.157683	not sig.
TCCGAG	0.0833568	0.89647	10806.3	10246.4	13.3228	0.157672	0.157672	not sig.
GGTTCC	0.0647994	0.896549	10863.1	10300.7	13.3305	0.157545	0.157545	not sig.
TTATGG	0.165042	0.896576	6807.55	6455.03	12.6562	0.157503	0.157503	not sig.
GACGCC	0.566017	0.896854	4705.76	4462.59	12.1237	0.157055	0.157055	not sig.
CGAGGC	0.439184	0.896858	3210.73	3044.67	11.5721	0.157048	0.157048	not sig.
GGGGGG	0.660263	0.897089	11127.4	10554.4	13.3656	0.156676	0.156676	not sig.
ACGCTG	0.220775	0.89744	8594.11	8152.93	12.9931	0.156112	0.156112	not sig.
GGGGAG	0.217952	0.897474	2394.63	2271.39	11.1494	0.156059	0.156059	not sig.
TGATGC	0.571879	0.897485	1060.88	1006.02	9.97445	0.15604	0.15604	not sig.
AGTTAG	0.824982	0.897924	937.236	888.924	9.79592	0.155335	0.155335	not sig.
AACGTG	0.584051	0.897951	5505.38	5223.99	12.3509	0.155292	0.155292	not sig.
ATCATG	0.113642	0.897997	5235.06	4967.58	12.2783	0.155217	0.155217	not sig.
TGTCGA	0.143947	0.898239	6203.6	5887.48	12.5234	0.154829	0.154829	not sig.
CAGTGT	0.444804	0.898244	1833.98	1740.19	10.765	0.15482	0.15482	not sig.
GGCCGG	0.0680129	0.898571	11990.7	11382.1	13.4745	0.154296	0.154296	not sig.
GAAAGA	0.37056	0.898607	12259.8	11637.8	13.5065	0.154237	0.154237	not sig.
TAAACA	0.697305	0.898736	1450.55	1376.63	10.4269	0.154031	0.154031	not sig.
TGTCTC	0.453203	0.898766	7344.8	6972.55	12.7675	0.153983	0.153983	not sig.
TCCACT	0.714367	0.898838	2922.09	2773.82	11.4377	0.153867	0.153867	not sig.
CGCCCA	0.367589	0.898872	7134.44	6773.22	12.7256	0.153812	0.153812	not sig.
GGCCGC	0.441727	0.898934	7460.39	7082.92	12.7901	0.153713	0.153713	not sig.
ACTGCC	0.586587	0.898989	3156.96	2997.05	11.5493	0.153624	0.153624	not sig.
TGCTCG	0.481195	0.899204	3340.14	3171.34	11.6309	0.15328	0.15328	not sig.
AACTGT	0.370221	0.899274	6218.3	5904.66	12.5276	0.153167	0.153167	not sig.
TTGGAC	0.275332	0.899326	9319.88	8850.27	13.1115	0.153083	0.153083	not sig.
GGCGAC	0.763652	0.899751	3555.95	3377.24	11.7216	0.152402	0.152402	not sig.
GTTCCG	0.629032	0.899764	6063.92	5759.54	12.4917	0.152381	0.152381	not sig.
GTCTGT	0.0628812	0.899859	17607.9	16725.8	14.0298	0.15223	0.15223	not sig.
CACCCC	0.0209573	0.89988	3793.09	3602.74	11.8149	0.152195	0.152195	not sig.
CCGGCG	0.674189	0.899936	9152.51	8694.12	13.0858	0.152106	0.152106	not sig.
CACGCT	0.594496	0.900087	7445.91	7073.48	12.7882	0.151863	0.151863	not sig.
ACTGAT	0.459118	0.900438	2860.85	2717.97	11.4083	0.151301	0.151301	not sig.
ATGTCA	0.493089	0.900541	4228.74	4017.98	11.9723	0.151135	0.151135	not sig.
GTCACA	0.477175	0.900805	5894.98	5602.14	12.4518	0.150713	0.150713	not sig.
ACTTTT	0.240846	0.900892	2939.46	2793.33	11.4478	0.150574	0.150574	not sig.
AGCCGC	0.79333	0.901043	1326.38	1260.29	10.2995	0.150333	0.150333	not sig.
ACGTAA	0.311318	0.901366	5398.5	5131.8	12.3253	0.149815	0.149815	not sig.
GGTACA	0.495408	0.901853	6533.53	6212.45	12.6009	0.149035	0.149035	not sig.
ACATTC	0.46346	0.902129	4464.26	4245.34	12.0517	0.148594	0.148594	not sig.
CTTGTC	0.485871	0.90224	15504.9	14746.6	13.8481	0.148417	0.148417	not sig.
TGGAAT	0.414464	0.902513	1999.32	1901.41	10.8929	0.147981	0.147981	not sig.
CACCAA	0.289228	0.902927	2285.85	2174.45	11.0864	0.147319	0.147319	not sig.
TGCGGC	0.732852	0.903121	6079.78	5784.82	12.4981	0.147008	0.147008	not sig.
GCAGCA	0.563809	0.903203	5209.78	4957.18	12.2753	0.146878	0.146878	not sig.
CGGGGT	0.260459	0.903431	15286.3	14547.7	13.8285	0.146514	0.146514	not sig.
ATTATA	0.476108	0.903683	1809.97	1722.35	10.7502	0.146112	0.146112	not sig.
ACTCTT	0.180525	0.903717	9181.24	8738.79	13.0932	0.146056	0.146056	not sig.
AACAGC	0.216762	0.903738	4714.3	4486.94	12.1315	0.146024	0.146024	not sig.
AGATGC	0.0257974	0.90385	6328.66	6023.96	12.5565	0.145845	0.145845	not sig.
AGCTTC	0.592086	0.90392	2874.14	2735.62	11.4177	0.145734	0.145734	not sig.
GGAAAA	0.338481	0.904026	4648.2	4424.7	12.1114	0.145564	0.145564	not sig.
GTCTGA	0.22968	0.904112	9868.82	9395.22	13.1977	0.145427	0.145427	not sig.
TACCCC	0.4759	0.904131	1400.26	1332.69	10.3801	0.145396	0.145396	not sig.
GCGAGT	0.513002	0.90427	3722.69	3544.06	11.7912	0.145174	0.145174	not sig.
TGAAGC	0.12665	0.904322	7127.33	6785.92	12.7283	0.145092	0.145092	not sig.
CGCTCG	0.146194	0.904468	17504	16667.4	14.0247	0.144859	0.144859	not sig.
AAACTA	0.697751	0.904578	246.132	233.942	7.87001	0.144684	0.144684	not sig.
CGTTCC	0.537744	0.904949	6310.18	6009.84	12.5531	0.144092	0.144092	not sig.
CTCAGC	0.0809632	0.905021	4263.84	4060.9	11.9876	0.143976	0.143976	not sig.
GGATGT	0.707548	0.905245	5662.81	5394.08	12.3972	0.14362	0.14362	not sig.
GCGAGG	0.703943	0.905645	4741.55	4517.42	12.1413	0.142982	0.142982	not sig.
TGGGTA	0.538214	0.905944	19757.5	18827.9	14.2006	0.142507	0.142507	not sig.
ACACAT	0.482053	0.906024	1778.21	1694.21	10.7264	0.142379	0.142379	not sig.
GTCTCC	0.664301	0.906095	6859.42	6536.91	12.6744	0.142265	0.142265	not sig.
ACTTGC	0.690336	0.906117	3655.11	3483.1	11.7662	0.142231	0.142231	not sig.
ACAGAG	0.497222	0.906574	2023.42	1928.46	10.9132	0.141503	0.141503	not sig.
AAGAAT	0.688357	0.906625	999.409	952.312	9.89529	0.141422	0.141422	not sig.
GGAATG	0.442504	0.906658	4508.15	4297.32	12.0692	0.141369	0.141369	not sig.
GCAGGT	0.646691	0.906693	2543.52	2424.42	11.2434	0.141314	0.141314	not sig.
GCGGGA	0.432199	0.90676	6181.34	5892.73	12.5247	0.141207	0.141207	not sig.
TCGGAT	0.371609	0.906784	2207.39	2104.07	11.039	0.141169	0.141169	not sig.
GGCGTA	0.51049	0.906821	11016.4	10502.7	13.3585	0.14111	0.14111	not sig.
GTTATC	0.671579	0.906931	3696.94	3524.47	11.7832	0.140936	0.140936	not sig.
AACGGC	0.702314	0.906971	3965.51	3780.62	11.8844	0.140871	0.140871	not sig.
TACTCC	0.596424	0.907035	3586.46	3419.32	11.7395	0.14077	0.14077	not sig.
TACGAA	0.660249	0.907107	8398.61	8008.09	12.9672	0.140656	0.140656	not sig.
CGGTCG	0.359003	0.907272	14478.1	13806.4	13.753	0.140394	0.140394	not sig.
CACGTC	0.628677	0.907428	5401.78	5151.32	12.3307	0.140146	0.140146	not sig.
ACTTAC	0.648363	0.907694	5669.1	5407.02	12.4006	0.139721	0.139721	not sig.
ACGGCG	0.788515	0.907731	2872.57	2739.62	11.4198	0.139663	0.139663	not sig.
ACTTGT	0.616386	0.907975	4460.5	4254.83	12.0549	0.139276	0.139276	not sig.
AACGCT	0.0689211	0.90812	5407.57	5158.72	12.3328	0.139046	0.139046	not sig.
TTCCCG	0.681603	0.908199	16948.7	16170.3	13.9811	0.13892	0.13892	not sig.
GTTCGA	0.202249	0.908435	13975.3	13335	13.7029	0.138545	0.138545	not sig.
TCACCA	0.635308	0.908468	2661.78	2539.53	11.3103	0.138492	0.138492	not sig.
TACAAA	0.602292	0.908508	1473.17	1405.35	10.4567	0.138429	0.138429	not sig.
CCGGAA	0.327761	0.908521	22578.6	21545.4	14.3951	0.138409	0.138409	not sig.
ACTGTG	0.355132	0.90853	2427.54	2316.09	11.1775	0.138393	0.138393	not sig.
TGCCCC	0.672926	0.908576	4079.89	3892.97	11.9267	0.13832	0.13832	not sig.
GTCCCG	0.284648	0.9086	19037.6	18167.2	14.149	0.138283	0.138283	not sig.
GCTACC	0.572797	0.908709	1465.72	1398.39	10.4496	0.138109	0.138109	not sig.
TGCCTC	0.260114	0.908711	4489.69	4284.33	12.0649	0.138106	0.138106	not sig.
CTTGAC	0.561266	0.909155	3722.05	3552.56	11.7946	0.137403	0.137403	not sig.
ATGCCC	0.485417	0.909272	7441.56	7103.56	12.7943	0.137216	0.137216	not sig.
ATGCCG	0.430212	0.909284	773.131	737.639	9.52677	0.137197	0.137197	not sig.
ACTCAA	0.32643	0.909535	2844.86	2715.76	11.4071	0.136799	0.136799	not sig.
AAGTCA	0.691617	0.90968	4667.4	4456.2	12.1216	0.136569	0.136569	not sig.
CGGGCC	0.321055	0.909719	4468.45	4266.32	12.0588	0.136507	0.136507	not sig.
TTCGGT	0.0205946	0.909735	11035.7	10537.2	13.3632	0.136482	0.136482	not sig.
CGAGCA	0.160064	0.909745	9956.89	9507.14	13.2148	0.136466	0.136466	not sig.
TCAGGT	0.615634	0.909852	6977.85	6662.91	12.7019	0.136296	0.136296	not sig.
AAAGCG	0.283944	0.909949	2589.43	2472.42	11.2717	0.136142	0.136142	not sig.
GGTACG	0.397855	0.910004	2594.84	2477.65	11.2748	0.136055	0.136055	not sig.
TAGATC	0.714291	0.910093	1718.64	1640.96	10.6803	0.135914	0.135914	not sig.
CGCAGA	0.424253	0.910396	14987.4	14315.5	13.8053	0.135434	0.135434	not sig.
ATCCCT	0.357706	0.910404	4303.22	4110.03	12.0049	0.135421	0.135421	not sig.
TGCTTC	0.0989601	0.910543	3559.98	3400.33	11.7315	0.135201	0.135201	not sig.
CAAGCT	0.573856	0.910571	6763.12	6460.3	12.6574	0.135157	0.135157	not sig.
CTCGTT	0.249077	0.910613	11093.2	10597	13.3714	0.13509	0.13509	not sig.
AGGTGA	0.609465	0.910659	4570.04	4365.47	12.0919	0.135017	0.135017	not sig.
GATGGT	0.168781	0.910829	25823.5	24671.7	14.5906	0.134748	0.134748	not sig.
TAAATA	0.88038	0.91087	1018.61	972.802	9.926	0.134683	0.134683	not sig.
CGTACG	0.374085	0.910879	5331.56	5093.56	12.3145	0.134668	0.134668	not sig.
TGGGAC	0.589605	0.91091	5603.86	5353.82	12.3864	0.134619	0.134619	not sig.
TCTTCG	0.140713	0.910986	15792.5	15089.2	13.8812	0.134499	0.134499	not sig.
CCTGGC	0.314361	0.911003	9726.99	9293.73	13.182	0.134472	0.134472	not sig.
TCATCA	0.584285	0.911018	14960.3	14294.3	13.8032	0.134448	0.134448	not sig.
AGCTCC	0.592562	0.911027	6309.69	6028.58	12.5576	0.134435	0.134435	not sig.
CGGTCC	0.141863	0.911188	16157.2	15439.3	13.9143	0.13418	0.13418	not sig.
TGGACT	0.403738	0.911201	5288.42	5053.2	12.303	0.134159	0.134159	not sig.
CGTCCT	0.286266	0.911248	9598.06	9171.72	13.163	0.134085	0.134085	not sig.
TTCAAA	0.511118	0.911351	11162.3	10667.2	13.3809	0.133921	0.133921	not sig.
AGAGGA	0.736627	0.911603	2129.88	2035.33	10.991	0.133522	0.133522	not sig.
ATCTAT	0.521212	0.911653	17369.9	16602.2	14.0191	0.133443	0.133443	not sig.
GAAAGG	0.734389	0.911908	1282.26	1225.37	10.259	0.13304	0.13304	not sig.
TTCGTC	0.436125	0.912082	8570.17	8193.03	13.0002	0.132764	0.132764	not sig.
GTCACT	0.637224	0.912107	5774.43	5520.25	12.4305	0.132725	0.132725	not sig.
ATGTGA	0.4611	0.912243	12949.9	12381.3	13.5959	0.13251	0.13251	not sig.
GACTGC	0.680049	0.912328	16197	15486.6	13.9187	0.132376	0.132376	not sig.
ACTAAA	0.517626	0.912993	9426.8	9016.3	13.1383	0.131324	0.131324	not sig.
GATAAA	0.820691	0.913313	1403.95	1342.69	10.3909	0.130818	0.130818	not sig.
CGAGCT	0.439311	0.913315	4786.42	4578.56	12.1607	0.130816	0.130816	not sig.
ACATTA	0.287443	0.913532	5163.53	4939.89	12.2703	0.130473	0.130473	not sig.
GGAGGA	0.785984	0.913563	2704.25	2586.98	11.3371	0.130424	0.130424	not sig.
GCTCAG	0.776052	0.913568	4679.77	4477.13	12.1284	0.130416	0.130416	not sig.
TCTTCA	0.489845	0.913569	18995	18173.7	14.1496	0.130414	0.130414	not sig.
CAGGGG	0.186702	0.913972	10961.5	10489.6	13.3567	0.129779	0.129779	not sig.
ACGTTC	0.61477	0.914331	6555.09	6273.91	12.6151	0.129212	0.129212	not sig.
GCTGCG	0.225899	0.914348	20689.7	19803.3	14.2735	0.129185	0.129185	not sig.
GCTTGG	0.519339	0.914374	15392.9	14733.5	13.8468	0.129143	0.129143	not sig.
TCCTGC	0.162671	0.914523	16475.9	15771.4	13.945	0.128908	0.128908	not sig.
CGCAAC	0.658097	0.914837	3154.76	3020.03	11.5603	0.128413	0.128413	not sig.
AAACAC	0.655847	0.914978	742.483	710.522	9.47273	0.128191	0.128191	not sig.
CTTCTC	0.199256	0.915341	9824.41	9408.15	13.1997	0.127619	0.127619	not sig.
TGGGGC	0.446256	0.915385	5897.19	5647.3	12.4633	0.127549	0.127549	not sig.
ATTGAC	0.688196	0.915496	1592.39	1524.71	10.5743	0.127374	0.127374	not sig.
ATCCGT	0.31682	0.915651	7517.56	7200.12	12.8138	0.12713	0.12713	not sig.
ACCCAC	0.586128	0.915881	4263.66	4083.93	11.9957	0.126768	0.126768	not sig.
CGTTAC	0.330606	0.915946	10212.8	9783.16	13.2561	0.126666	0.126666	not sig.
AAGTGT	0.545724	0.915985	3361.39	3219.79	11.6528	0.126605	0.126605	not sig.
CTTCAA	0.413885	0.916082	3557.29	3407.64	11.7346	0.126451	0.126451	not sig.
TCCGGT	0.391233	0.916168	5312.31	5089.25	12.3132	0.126315	0.126315	not sig.
AAGATA	0.757058	0.916424	2442.97	2340.49	11.1926	0.125913	0.125913	not sig.
TCCCGC	0.281923	0.91649	5525.24	5294.14	12.3702	0.125809	0.125809	not sig.
GTGGAT	0.722491	0.916569	3094.05	2964.59	11.5336	0.125685	0.125685	not sig.
ATCTGT	0.623866	0.916647	4001.26	3834.11	11.9047	0.125561	0.125561	not sig.
CGAAGT	0.000771103	0.916804	7293.22	6989.45	12.771	0.125315	0.125315	not sig.
TGCGTC	0.434553	0.917002	14631	14023.4	13.7755	0.125003	0.125003	not sig.
GTATGG	0.461156	0.91703	13163.4	12616.9	13.6231	0.12496	0.12496	not sig.
GGAGTG	0.595937	0.91742	5924.71	5679.69	12.4716	0.124345	0.124345	not sig.
ATGTTC	0.655409	0.91745	6357.92	6095.11	12.5734	0.124299	0.124299	not sig.
TCCACC	0.00751257	0.917483	10291.9	9866.9	13.2684	0.124247	0.124247	not sig.
TCGCAC	0.506088	0.917641	12388.9	11878.3	13.536	0.123998	0.123998	not sig.
GAGAGG	0.705172	0.918236	3323.75	3187.49	11.6382	0.123063	0.123063	not sig.
AGCTCT	0.452249	0.918252	10220.5	9802.4	13.2589	0.123039	0.123039	not sig.
CGTAAC	0.53864	0.918434	15999.3	15346.5	13.9056	0.122752	0.122752	not sig.
ATTATG	0.530407	0.918448	9450.36	9064.63	13.146	0.122731	0.122731	not sig.
GCTCTT	0.594006	0.919138	6015.97	5772.36	12.4949	0.121647	0.121647	not sig.
AACTGG	0.707785	0.919358	2716.25	2606.35	11.3478	0.121301	0.121301	not sig.
CTAGGT	0.592387	0.919674	2196.56	2107.97	11.0416	0.120806	0.120806	not sig.
CCGCAG	0.519946	0.919687	5983.72	5743.05	12.4876	0.120786	0.120786	not sig.
CAGCCC	0.442473	0.919698	2787.38	2675.09	11.3854	0.120768	0.120768	not sig.
CGTGAA	0.478439	0.919756	4106.55	3941.42	11.9445	0.120677	0.120677	not sig.
TTTCGG	0.122222	0.91976	13321.6	12786.8	13.6424	0.120671	0.120671	not sig.
GTAAGG	0.511787	0.919875	9596.44	9211.61	13.1692	0.12049	0.12049	not sig.
CTGGGA	0.296368	0.919889	27651.9	26543.9	14.6961	0.120469	0.120469	not sig.
GTTCCA	0.933501	0.920016	351.192	336.773	8.39563	0.120269	0.120269	not sig.
GGGTTG	0.5335	0.920134	6937.19	6659.79	12.7013	0.120085	0.120085	not sig.
CGTGCA	0.576345	0.920201	3240.82	3111.13	11.6032	0.11998	0.11998	not sig.
ATCTCA	0.517781	0.920334	5665.77	5439.71	12.4093	0.11977	0.11977	not sig.
AGTCAC	0.66556	0.920416	4783.73	4593	12.1652	0.119641	0.119641	not sig.
ATCGCT	0.831381	0.92058	2203.7	2115.82	11.047	0.119385	0.119385	not sig.
TCAAGT	0.598903	0.920725	8325.8	7995.41	12.965	0.119158	0.119158	not sig.
TCGCCC	0.380447	0.920773	9046.44	8687.71	13.0848	0.119083	0.119083	not sig.
CCTATC	0.760802	0.920913	1622.13	1557.62	10.6051	0.118863	0.118863	not sig.
ATAGAG	0.742633	0.921014	1240.74	1191.37	10.2184	0.118705	0.118705	not sig.
CGCTAA	0.65296	0.921059	1816.45	1744.39	10.7685	0.118634	0.118634	not sig.
CCGCGC	0.452966	0.921217	24093.3	23143.9	14.4983	0.118388	0.118388	not sig.
ACCAAG	0.430876	0.921258	6674.8	6411.63	12.6465	0.118323	0.118323	not sig.
TCATCT	0.501247	0.921337	7160.01	6878.02	12.7478	0.118199	0.118199	not sig.
GGAAAT	0.441149	0.921508	11727.5	11266.9	13.4598	0.117931	0.117931	not sig.
TTCGCC	0.67407	0.921578	6165.08	5922.98	12.5321	0.117821	0.117821	not sig.
GAAACC	0.211151	0.921583	2648.84	2544.61	11.3132	0.117814	0.117814	not sig.
GACCTG	0.443293	0.921606	8266.05	7941.67	12.9552	0.117779	0.117779	not sig.
CGACTT	0.0237172	0.921762	7388.39	7099	12.7934	0.117535	0.117535	not sig.
GTCTAG	0.400619	0.922432	3279.5	3151.94	11.622	0.116485	0.116485	not sig.
TAATCC	0.764838	0.922765	2804.6	2695.93	11.3966	0.115966	0.115966	not sig.
ACACTG	0.25325	0.922905	2771.52	2664.32	11.3796	0.115746	0.115746	not sig.
ACATTG	0.292038	0.923065	13720.7	13192.5	13.6874	0.115496	0.115496	not sig.
CAAGAT	0.446777	0.923139	4849.83	4663.09	12.1871	0.11538	0.11538	not sig.
AGAACT	0.751761	0.923252	1444	1388.23	10.439	0.115204	0.115204	not sig.
ACACGA	0.346008	0.923476	11761.4	11311	13.4654	0.114854	0.114854	not sig.
CAGGGA	0.699362	0.923493	4008.67	3854.97	11.9125	0.114827	0.114827	not sig.
TCAGGG	0.65165	0.923495	4779.43	4596.25	12.1662	0.114825	0.114825	not sig.
CGTGGG	0.386337	0.923524	7863.41	7562.37	12.8846	0.114778	0.114778	not sig.
CAATCG	0.556997	0.923686	7366.12	7084.69	12.7905	0.114526	0.114526	not sig.
ACTCAC	0.808352	0.923793	1505.45	1447.73	10.4996	0.114358	0.114358	not sig.
GACACT	0.190097	0.923811	4616.65	4440.42	12.1165	0.11433	0.11433	not sig.
AGTTCC	0.446171	0.923842	9758.74	9386.78	13.1964	0.114282	0.114282	not sig.
TGAGCC	0.562368	0.924034	9423.46	9065.18	13.1461	0.113981	0.113981	not sig.
CGATGC	0.763877	0.924233	5767.64	5548.79	12.438	0.113672	0.113672	not sig.
GCGTGA	0.540035	0.92453	10145.6	9762.42	13.253	0.113208	0.113208	not sig.
TAAGGA	0.490615	0.924587	4821.09	4638.95	12.1796	0.11312	0.11312	not sig.
TACTTT	0.483407	0.924625	1213.03	1166.97	10.1885	0.11306	0.11306	not sig.
GGTTGA	0.618804	0.924835	1720.53	1655.51	10.6931	0.112732	0.112732	not sig.
TGAGCG	0.447556	0.924863	12853.2	12370	13.5946	0.112689	0.112689	not sig.
GGCTAC	0.43112	0.925099	4128.1	3973.15	11.9561	0.112321	0.112321	not sig.
TTCACG	0.439984	0.925165	3971.05	3822.12	11.9002	0.112218	0.112218	not sig.
CCCGGC	0.0269434	0.925266	35299.1	33979.7	15.0524	0.11206	0.11206	not sig.
TGGTTC	0.617156	0.925444	4776.37	4597.97	12.1668	0.111782	0.111782	not sig.
GGGAAG	0.769968	0.925484	5389.16	5188.02	12.341	0.11172	0.11172	not sig.
GTCTAA	0.473101	0.925564	3519.26	3387.94	11.7262	0.111595	0.111595	not sig.
ACCAGG	0.545989	0.92559	5692.01	5479.89	12.4199	0.111554	0.111554	not sig.
AAAGGC	0.311881	0.925646	1292.43	1244.03	10.2808	0.111467	0.111467	not sig.
CACTTC	0.161886	0.92594	6618.66	6373.22	12.6378	0.111009	0.111009	not sig.
ACTGGT	0.568319	0.926398	758.838	730.568	9.51287	0.110296	0.110296	not sig.
CTTGCG	0.377089	0.926572	10686.2	10293.5	13.3295	0.110025	0.110025	not sig.
TACAAG	0.556235	0.927124	9292.95	8954	13.1283	0.109166	0.109166	not sig.
AAATTC	0.578965	0.927683	2966.65	2859.04	11.4813	0.108296	0.108296	not sig.
ATCACA	0.422195	0.927786	5984.13	5767.73	12.4938	0.108137	0.108137	not sig.
CTATCA	0.715553	0.927826	1640.15	1580.62	10.6263	0.108074	0.108074	not sig.
CCGCTC	0.596984	0.927955	2816.94	2715.13	11.4068	0.107874	0.107874	not sig.
GTCGTA	0.501285	0.928165	4471.94	4310.98	12.0738	0.107547	0.107547	not sig.
CCCCGC	0.229469	0.928236	11540.3	11125.9	13.4416	0.107436	0.107436	not sig.
CAACAA	0.588216	0.928516	2957.6	2851.55	11.4775	0.107001	0.107001	not sig.
CGCCGT	0.648335	0.928692	15281.3	14736.1	13.8471	0.106728	0.106728	not sig.
GTGTAC	0.926389	0.928747	512.58	493.985	8.94832	0.106642	0.106642	not sig.
ATCGTG	0.125177	0.92875	9682.18	9336.91	13.1887	0.106638	0.106638	not sig.
GGCAAA	0.254374	0.928975	10575.7	10199.8	13.3163	0.106288	0.106288	not sig.
TGACAG	0.701642	0.929359	11299.7	10900.3	13.4121	0.105692	0.105692	not sig.
GAGATT	0.803938	0.929362	8429.75	8131.69	12.9893	0.105687	0.105687	not sig.
AAGCAG	0.498149	0.929543	7732.12	7459.4	12.8648	0.105406	0.105406	not sig.
AGTGCA	0.741058	0.929623	1737.76	1676.28	10.711	0.105283	0.105283	not sig.
AATGAG	0.588126	0.929734	4004.45	3863.43	11.9157	0.105111	0.105111	not sig.
GGTTGT	0.124088	0.929768	9331.15	9003.15	13.1362	0.105057	0.105057	not sig.
TGCAGA	0.589665	0.929779	5650.43	5451.71	12.4125	0.105041	0.105041	not sig.
GGACCC	0.794137	0.929902	2218.73	2140.64	11.0638	0.10485	0.10485	not sig.
TTTGCG	0.569809	0.929972	3838.13	3703.42	11.8546	0.104741	0.104741	not sig.
CGTAGC	0.557335	0.929991	4798.43	4630.13	12.1768	0.104712	0.104712	not sig.
GCACGC	0.0168885	0.930207	12442.4	12007.9	13.5517	0.104376	0.104376	not sig.
TCCTAC	0.630234	0.930208	1352.74	1305.21	10.3501	0.104375	0.104375	not sig.
AACAGT	0.239112	0.930365	6630.07	6398.9	12.6436	0.104131	0.104131	not sig.
CGATTC	0.662991	0.930445	8358.11	8067.11	12.9778	0.104007	0.104007	not sig.
GAGGGC	0.383127	0.930493	12352.7	11923.1	13.5415	0.103933	0.103933	not sig.
GCCTTG	0.630068	0.930745	5734.78	5535.87	12.4346	0.103542	0.103542	not sig.
CATGTC	0.179441	0.930992	10612	10245.5	13.3227	0.103159	0.103159	not sig.
ATCGAT	0.592506	0.93101	2934.02	2832.49	11.4679	0.103132	0.103132	not sig.
GGGATG	0.599835	0.931047	11226.1	10838.7	13.4039	0.103073	0.103073	not sig.
GGGGAT	0.496025	0.93108	4098.08	3956.53	11.95	0.103023	0.103023	not sig.
AAGGAG	0.542369	0.931116	12097	11680	13.5118	0.102967	0.102967	not sig.
TCTCAA	0.532391	0.931125	2431.28	2347.23	11.1967	0.102953	0.102953	not sig.
CTCAGG	0.547101	0.931142	12375.4	11949	13.5446	0.102928	0.102928	not sig.
CGGTTC	0.844562	0.931466	2445.02	2360.92	11.2051	0.102424	0.102424	not sig.
CTGGCG	0.756291	0.931484	2374.73	2293.06	11.1631	0.102397	0.102397	not sig.
TGGTCG	0.512536	0.931647	4758.18	4595.24	12.1659	0.102145	0.102145	not sig.
CATAAG	0.8116	0.931906	5484.28	5297.24	12.371	0.101744	0.101744	not sig.
ACAGCA	0.584245	0.931937	1990.55	1922.49	10.9088	0.101696	0.101696	not sig.
TTTCTC	0.63293	0.932066	6955.05	6718.49	12.7139	0.101495	0.101495	not sig.
CCGAGC	0.0797379	0.932149	17094.4	16514.2	14.0114	0.101368	0.101368	not sig.
TTCCGA	0.719759	0.932165	1477.29	1426.86	10.4786	0.101342	0.101342	not sig.
CAGGAT	0.519326	0.932202	12924.5	12486.1	13.608	0.101285	0.101285	not sig.
CTACAG	0.409954	0.932643	7315.15	7068.47	12.7872	0.100604	0.100604	not sig.
GGCACA	0.291952	0.932665	3994.99	3860.18	11.9145	0.100569	0.100569	not sig.
CCCTCG	0.684111	0.9328	6120.05	5914.1	12.5299	0.100361	0.100361	not sig.
CTGTCG	0.451341	0.932925	9126.14	8819.76	13.1065	0.100167	0.100167	not sig.
CCATGG	0.439615	0.932938	6710.09	6484.78	12.6628	0.100147	0.100147	not sig.
GTTGGG	0.025951	0.933074	15984.2	15449.1	13.9152	0.0999367	0.0999367	not sig.
CTGGAT	0.15996	0.933532	9738.93	9414.95	13.2007	0.0992291	0.0992291	not sig.
TCCTTC	0.556817	0.93362	5363.3	5184.98	12.3401	0.0990925	0.0990925	not sig.
CAGATC	0.0942219	0.933884	6598.8	6380.35	12.6394	0.0986846	0.0986846	not sig.
CGTACT	0.387635	0.933957	4102.19	3966.42	11.9536	0.0985718	0.0985718	not sig.
TGGACC	0.490355	0.934467	5800.31	5609.94	12.4538	0.0977848	0.0977848	not sig.
GAGTCG	0.212342	0.93453	7286.62	7047.79	12.783	0.0976866	0.0976866	not sig.
GACAGG	0.347189	0.934696	7409.91	7167.65	12.8073	0.0974312	0.0974312	not sig.
CCGAAA	0.795511	0.934734	14439.5	13968	13.7698	0.0973723	0.0973723	not sig.
TTTCGC	0.784127	0.934783	9906.71	9583.37	13.2263	0.097297	0.097297	not sig.
TCCCTG	0.726758	0.934877	6021.13	5824.76	12.508	0.0971516	0.0971516	not sig.
AACGTT	0.01582	0.935015	5431.22	5254.45	12.3593	0.0969386	0.0969386	not sig.
ACTTCC	0.598716	0.935215	7101.35	6871.01	12.7463	0.0966305	0.0966305	not sig.
CTGTGA	0.120819	0.935254	6661.41	6445.46	12.6541	0.0965694	0.0965694	not sig.
TCGTGA	0.534576	0.935496	5360.33	5187.15	12.3407	0.0961965	0.0961965	not sig.
ATGGTC	0.457791	0.935823	10170.3	9843.62	13.265	0.0956921	0.0956921	not sig.
ACCGCA	0.787904	0.935915	6204.32	6005.21	12.552	0.0955513	0.0955513	not sig.
TGGCTC	0.294243	0.935927	4414.07	4272.36	12.0608	0.0955317	0.0955317	not sig.
GACCCT	0.744451	0.935986	5486.81	5310.9	12.3747	0.0954412	0.0954412	not sig.
GCAGGA	0.443835	0.936059	4218.03	4082.88	11.9954	0.0953285	0.0953285	not sig.
AACCCG	0.0691996	0.936073	5434.41	5260.4	12.361	0.0953065	0.0953065	not sig.
AGAATG	0.419418	0.936376	2256.39	2184.31	11.093	0.0948404	0.0948404	not sig.
ACAATC	0.733417	0.936611	3405.42	3297.19	11.687	0.0944788	0.0944788	not sig.
CTCGAT	0.688732	0.936947	12179.6	11795.4	13.5259	0.0939607	0.0939607	not sig.
GAGAGA	0.5449	0.937168	3379.94	3273.46	11.6766	0.0936211	0.0936211	not sig.
TGCTAG	0.845316	0.937169	3275.11	3171.92	11.6311	0.0936189	0.0936189	not sig.
CCCATC	0.64865	0.93718	4784.56	4633.99	12.178	0.0936014	0.0936014	not sig.
GACAAT	0.356479	0.937202	8286.54	8026.06	12.9705	0.0935678	0.0935678	not sig.
TTGAGG	0.652371	0.937224	7706.94	7464.74	12.8659	0.0935349	0.0935349	not sig.
AAGTCC	0.570269	0.937438	2847.48	2758.11	11.4295	0.0932042	0.0932042	not sig.
GCGAAT	0.645897	0.937452	8840.73	8563.95	13.0641	0.0931839	0.0931839	not sig.
CAAGGA	0.61087	0.937458	6740.73	6529.65	12.6728	0.0931734	0.0931734	not sig.
AAGTGG	0.533035	0.937593	8889.62	8611.94	13.0721	0.0929667	0.0929667	not sig.
ACAATG	0.648962	0.937606	3816.81	3697.44	11.8523	0.0929465	0.0929465	not sig.
ACGGCT	0.640984	0.937698	5119.88	4960.1	12.2762	0.0928046	0.0928046	not sig.
GAAGGG	0.646728	0.938065	7017.14	6799.55	12.7312	0.0922402	0.0922402	not sig.
GCGTTA	0.548771	0.938123	11115.3	10771.2	13.3949	0.0921513	0.0921513	not sig.
CGCTGA	0.181545	0.938415	8699.11	8430.96	13.0415	0.0917013	0.0917013	not sig.
GCGGGC	0.387779	0.93842	5386.38	5220.24	12.3499	0.0916936	0.0916936	not sig.
CGGCGT	0.756048	0.938421	11223.3	10877.5	13.4091	0.0916933	0.0916933	not sig.
GATCCG	0.2829	0.938497	7986.13	7740.26	12.9182	0.0915761	0.0915761	not sig.
GGGGAA	0.479874	0.938562	7588.71	7355.31	12.8446	0.0914762	0.0914762	not sig.
ACTTTC	0.781522	0.938641	4679.12	4535.28	12.147	0.0913547	0.0913547	not sig.
GATGTG	0.664851	0.939093	9981.37	9677.12	13.2404	0.09066	0.09066	not sig.
AGAGCC	0.555039	0.939201	23671	22951.1	14.4863	0.0904937	0.0904937	not sig.
ATGGTG	0.821032	0.939202	1277.38	1238.26	10.2741	0.0904931	0.0904931	not sig.
GGCCCG	0.564966	0.939533	5757.18	5582.84	12.4468	0.0899847	0.0899847	not sig.
AAAAAA	0.902758	0.939649	676.338	655.646	9.35677	0.0898057	0.0898057	not sig.
TGCTGA	0.361192	0.940171	4869.79	4723.83	12.2057	0.0890056	0.0890056	not sig.
TGCCAC	0.606827	0.940286	15184.8	14731.1	13.8466	0.0888282	0.0888282	not sig.
GCGCAG	0.496656	0.940366	6081.21	5899.61	12.5264	0.0887058	0.0887058	not sig.
AGAATC	0.651521	0.940398	9663.67	9375.41	13.1947	0.0886567	0.0886567	not sig.
TGTACA	0.383415	0.940462	9800.72	9508.69	13.215	0.0885582	0.0885582	not sig.
TTCAGA	0.321148	0.940648	6887.63	6682.96	12.7063	0.0882724	0.0882724	not sig.
CCACAA	0.898159	0.941195	658.016	638.394	9.3183	0.0874343	0.0874343	not sig.
CGGTGC	0.70303	0.941251	13520.8	13123.4	13.6799	0.0873489	0.0873489	not sig.
CAGCGT	0.63914	0.941252	3446.76	3345.24	11.7079	0.087347	0.087347	not sig.
TAAAGG	0.320139	0.941378	3270.99	3174.84	11.6325	0.0871534	0.0871534	not sig.
AAACGC	0.107371	0.941427	8777.29	8519.96	13.0566	0.0870791	0.0870791	not sig.
AACGAT	0.483966	0.941618	10031.7	9738.62	13.2495	0.0867859	0.0867859	not sig.
GCACTA	0.767466	0.941957	4810.55	4670.67	12.1894	0.0862675	0.0862675	not sig.
AGACCG	0.852618	0.94198	1997.14	1938.93	10.921	0.0862318	0.0862318	not sig.
CACGAG	0.408665	0.941983	15494.7	15045	13.877	0.0862278	0.0862278	not sig.
TGGAGT	0.805812	0.942155	7568.57	7349.4	12.8434	0.0859642	0.0859642	not sig.
GTCAGA	0.46609	0.942324	13439.7	13051.8	13.672	0.0857054	0.0857054	not sig.
TCCTCC	0.750216	0.942445	7892.59	7665.19	12.9041	0.0855194	0.0855194	not sig.
ATCTCT	0.488935	0.942518	8049.5	7817.88	12.9326	0.0854083	0.0854083	not sig.
CGTCAG	0.119653	0.942646	6495.23	6308.7	12.6231	0.0852125	0.0852125	not sig.
AAGGTC	0.52644	0.942964	12990.3	12619.6	13.6234	0.0847251	0.0847251	not sig.
CTTTTC	0.642024	0.9431	12324.8	11973.9	13.5476	0.0845176	0.0845176	not sig.
GACGTT	0.79787	0.943524	9683.96	9410.24	13.2	0.083869	0.083869	not sig.
AACGGT	0.726191	0.94355	4589.95	4460.13	12.1229	0.0838296	0.0838296	not sig.
CTGCTG	0.683378	0.943553	4182.32	4064.01	11.9887	0.0838252	0.0838252	not sig.
CCGGAC	0.620707	0.943556	4401.08	4276.61	12.0623	0.0838203	0.0838203	not sig.
CAAATG	0.685118	0.943561	2741.92	2664.28	11.3795	0.0838119	0.0838119	not sig.
AGACCC	0.560372	0.943584	2206.4	2143.89	11.066	0.0837771	0.0837771	not sig.
GACAGA	0.653989	0.943654	14608.9	14197.1	13.7933	0.0836708	0.0836708	not sig.
GGCAGA	0.659867	0.943906	9117.77	8861.78	13.1134	0.0832852	0.0832852	not sig.
CGGGCG	0.761863	0.9441	7940.01	7717.82	12.914	0.0829887	0.0829887	not sig.
GGTCAC	0.679033	0.944232	2701.86	2626.26	11.3588	0.082787	0.082787	not sig.
TATGGG	0.36615	0.944235	14363.8	13963	13.7693	0.0827816	0.0827816	not sig.
CCTGTC	0.183096	0.944392	5551.83	5397.21	12.398	0.0825415	0.0825415	not sig.
TGTCTG	0.613322	0.944472	4371.22	4249.59	12.0531	0.0824205	0.0824205	not sig.
GGTTCG	0.669832	0.944525	11763	11436.4	13.4814	0.0823399	0.0823399	not sig.
GGGGGC	0.486116	0.944569	9038.83	8788.06	13.1013	0.0822718	0.0822718	not sig.
ACGATA	0.608983	0.944729	6411.27	6233.83	12.6059	0.0820278	0.0820278	not sig.
CAGTGA	0.812995	0.944997	2154.31	2094.81	11.0326	0.0816183	0.0816183	not sig.
CACGAA	0.497614	0.94502	8406.85	8175.49	12.9971	0.081584	0.081584	not sig.
AATCAT	0.83837	0.945209	1706.83	1659.81	10.6968	0.0812952	0.0812952	not sig.
TTCAAC	0.82709	0.945233	1846.12	1795.31	10.81	0.0812584	0.0812584	not sig.
CGCCCT	0.807769	0.94524	4955.59	4819.65	12.2347	0.0812475	0.0812475	not sig.
TTAGTG	0.845155	0.945269	2671.03	2597.68	11.343	0.0812033	0.0812033	not sig.
AGTTTC	0.537774	0.945786	4346.94	4228.86	12.0461	0.0804138	0.0804138	not sig.
ATGTCG	0.621444	0.946013	7225.6	7030.3	12.7794	0.0800687	0.0800687	not sig.
AAAGCC	0.529462	0.946145	7844.72	7633.23	12.8981	0.0798661	0.0798661	not sig.
GCCGAT	0.599944	0.946195	2757.5	2683.06	11.3897	0.0797901	0.0797901	not sig.
CACCCG	0.617063	0.946254	8938.65	8698.19	13.0865	0.0797013	0.0797013	not sig.
CTACCC	0.471855	0.94626	3231.61	3144.52	11.6186	0.0796911	0.0796911	not sig.
ATTTGT	0.421365	0.94633	7857.55	7646.44	12.9006	0.0795851	0.0795851	not sig.
TTGATC	0.539169	0.946365	6841.14	6657.42	12.7007	0.0795319	0.0795319	not sig.
AGCTTT	0.706949	0.946599	7543.24	7341.58	12.8419	0.0791741	0.0791741	not sig.
CGGCCT	0.826541	0.946684	4315.63	4200.33	12.0363	0.079045	0.079045	not sig.
TGGGAT	0.397723	0.946997	9643.1	9387.29	13.1965	0.0785681	0.0785681	not sig.
CAGCCG	0.713936	0.947089	6516.7	6344.05	12.6312	0.078428	0.078428	not sig.
TCCAAG	0.66971	0.947287	4043.91	3937.08	11.9429	0.0781261	0.0781261	not sig.
CGCTCA	0.186278	0.947299	7119.68	6931.83	12.759	0.0781077	0.0781077	not sig.
GGTTAC	0.564522	0.947312	7798.81	7593.11	12.8905	0.0780881	0.0780881	not sig.
TCAGAC	0.769874	0.947351	5068.41	4934.74	12.2688	0.0780287	0.0780287	not sig.
AATACG	0.579993	0.947507	3437.29	3346.83	11.7086	0.0777915	0.0777915	not sig.
GAGAGT	0.293918	0.947666	4140.07	4031.49	11.9771	0.0775496	0.0775496	not sig.
ACGGGG	0.606596	0.947705	3993.46	3888.8	11.9251	0.07749	0.07749	not sig.
ACCAGT	0.924742	0.947938	491.708	478.664	8.90287	0.0771353	0.0771353	not sig.
CCCTTC	0.627109	0.947968	5216.53	5080.57	12.3108	0.0770899	0.0770899	not sig.
TCGAAC	0.0363884	0.948306	5214.83	5079.8	12.3106	0.0765753	0.0765753	not sig.
GGGGTG	0.754857	0.948417	1737.93	1692.87	10.7253	0.0764069	0.0764069	not sig.
CAGCAG	0.594881	0.948456	7811.84	7610.27	12.8937	0.0763479	0.0763479	not sig.
TGTAAG	0.608897	0.948708	3584.23	3492.07	11.7699	0.0759638	0.0759638	not sig.
CGTGAG	0.708684	0.948793	8263.5	8051.68	12.9751	0.0758343	0.0758343	not sig.
TGGAAA	0.647127	0.948827	10112.5	9853.55	13.2664	0.0757831	0.0757831	not sig.
CAAATC	0.617667	0.948973	13886.9	13532.3	13.7241	0.0755616	0.0755616	not sig.
GCCCGA	0.579032	0.949019	6693.72	6522.85	12.6713	0.0754909	0.0754909	not sig.
CGCGCT	0.504306	0.949329	5021.96	4894.49	12.2569	0.0750192	0.0750192	not sig.
CGGCCC	0.769411	0.94941	8887.22	8662.18	13.0805	0.0748969	0.0748969	not sig.
TCACGC	0.767636	0.949459	13355.9	13018.2	13.6682	0.074822	0.074822	not sig.
GCCGTT	0.686144	0.949488	16605	16185.4	13.9824	0.0747787	0.0747787	not sig.
TTGCGG	0.34593	0.949815	7003.97	6827.99	12.7372	0.0742808	0.0742808	not sig.
GAGTTG	0.779852	0.950053	6854.63	6683.21	12.7063	0.0739197	0.0739197	not sig.
GAAGTC	0.750736	0.950055	3115.33	3037.3	11.5686	0.0739174	0.0739174	not sig.
AAGGCG	0.347305	0.950096	2064.68	2012.93	10.9751	0.0738554	0.0738554	not sig.
CCAGTG	0.894829	0.950284	2706.13	2638.63	11.3656	0.0735688	0.0735688	not sig.
ACTGGA	0.364598	0.950609	4962.18	4839.4	12.2406	0.0730754	0.0730754	not sig.
GCACGT	0.514347	0.951264	2364.54	2306.69	11.1716	0.0720816	0.0720816	not sig.
ACGTGC	0.790427	0.951377	11389.5	11112.4	13.4399	0.0719117	0.0719117	not sig.
GCAGAC	0.441579	0.951399	5503.05	5369.1	12.3905	0.0718771	0.0718771	not sig.
CAGGCA	0.779838	0.951617	30075.1	29347.3	14.8409	0.0715464	0.0715464	not sig.
CGCCAC	0.781206	0.95168	3666.99	3578.17	11.805	0.0714514	0.0714514	not sig.
GCCATC	0.592796	0.951684	6453.44	6297.31	12.6205	0.071446	0.071446	not sig.
GCTTAC	0.782358	0.951865	4059.73	3961.8	11.9519	0.0711705	0.0711705	not sig.
TCCGGC	0.811461	0.951867	8562.09	8355.8	13.0286	0.0711681	0.0711681	not sig.
GACCTT	0.781607	0.951991	7293.22	7117.93	12.7972	0.0709805	0.0709805	not sig.
AACATG	0.443319	0.952055	5744.04	5606.12	12.4528	0.0708827	0.0708827	not sig.
CATCCT	0.672629	0.952456	5047.77	4927.55	12.2667	0.0702752	0.0702752	not sig.
GGTGTC	0.28595	0.952707	11442.3	11171.6	13.4475	0.0698953	0.0698953	not sig.
ACAGTT	0.538659	0.952734	6846.8	6684.77	12.7067	0.0698547	0.0698547	not sig.
TCGCAG	0.626116	0.952857	5740.19	5604.66	12.4524	0.0696682	0.0696682	not sig.
GGCAAT	0.77881	0.953058	1893.98	1849.31	10.8528	0.0693638	0.0693638	not sig.
AATGGG	0.33329	0.953169	8392.03	8195.3	13.0006	0.0691961	0.0691961	not sig.
TGATGG	0.9247	0.953228	1064.21	1039.1	10.0211	0.0691073	0.0691073	not sig.
GAATAC	0.749415	0.953245	2950.2	2881.01	11.4924	0.0690815	0.0690815	not sig.
CGCAAA	0.709734	0.953264	1888.03	1843.69	10.8484	0.0690528	0.0690528	not sig.
AGCGTA	0.260847	0.953385	9272.34	9056.01	13.1447	0.0688694	0.0688694	not sig.
CTCTAA	0.90749	0.953595	5370.39	5245.57	12.3569	0.0685521	0.0685521	not sig.
AATGTC	0.758394	0.95374	1691.23	1651.9	10.6899	0.0683325	0.0683325	not sig.
TGTTAC	0.655771	0.953919	7586.86	7411.84	12.8556	0.0680615	0.0680615	not sig.
CATAGG	0.666522	0.953939	2540.41	2481.69	11.2771	0.0680317	0.0680317	not sig.
CCTTGG	0.694844	0.954042	15996	15628.2	13.9319	0.0678759	0.0678759	not sig.
AATGCG	0.875658	0.954103	3438.12	3359	11.7138	0.0677837	0.0677837	not sig.
GTGGCA	0.0509456	0.954305	8439.56	8246.53	13.0096	0.0674774	0.0674774	not sig.
CGGTGT	0.623889	0.954333	7836.98	7657.83	12.9027	0.0674353	0.0674353	not sig.
GGGTTT	0.823626	0.954376	5554.39	5427.47	12.4061	0.0673708	0.0673708	not sig.
GAAAAC	0.780414	0.954415	9781.91	9558.74	13.2226	0.0673111	0.0673111	not sig.
TCGTTA	0.773471	0.954481	2363.88	2309.87	11.1736	0.0672114	0.0672114	not sig.
AGGTTC	0.630356	0.954498	2148.19	2099.11	11.0356	0.0671865	0.0671865	not sig.
TACGTG	0.601484	0.955054	8443.73	8253.77	13.0108	0.0663458	0.0663458	not sig.
AGTCCG	0.536111	0.955248	12337.1	12060.9	13.558	0.0660533	0.0660533	not sig.
GACCGT	0.607664	0.955393	4801.63	4694.33	12.1967	0.0658334	0.0658334	not sig.
TTGGTA	0.333586	0.955494	4556.63	4455.02	12.1212	0.0656818	0.0656818	not sig.
TCGTCA	0.800285	0.955576	6330.53	6189.71	12.5957	0.0655573	0.0655573	not sig.
GCCCTG	0.405599	0.955677	2439.96	2385.68	11.2202	0.0654055	0.0654055	not sig.
AGGATT	0.803315	0.955895	8964.18	8766.29	13.0978	0.0650757	0.0650757	not sig.
GGGTGG	0.685593	0.955949	6390.89	6249.92	12.6096	0.0649945	0.0649945	not sig.
ATTACG	0.34658	0.956062	3076.9	3009.1	11.5551	0.0648242	0.0648242	not sig.
AGCTGT	0.254175	0.956094	12477.3	12203.2	13.575	0.0647763	0.0647763	not sig.
CAGCGA	0.724949	0.956111	3752.51	3669.96	11.8415	0.0647497	0.0647497	not sig.
TGCTGC	0.774369	0.956127	3059.34	2992.03	11.5469	0.0647265	0.0647265	not sig.
GCAGTC	0.135429	0.956329	5539.2	5418.05	12.4036	0.0644205	0.0644205	not sig.
AACCCT	0.675785	0.956446	7590.08	7424.59	12.8581	0.0642445	0.0642445	not sig.
ACAGGA	0.75319	0.956757	2858.5	2796.49	11.4494	0.063776	0.063776	not sig.
CTGCAA	0.889204	0.956884	1642.14	1606.53	10.6497	0.0635844	0.0635844	not sig.
CTCGGC	0.798301	0.95703	11933.7	11677.1	13.5114	0.0633639	0.0633639	not sig.
CTCACA	0.710843	0.957252	1727.24	1690.13	10.7229	0.0630291	0.0630291	not sig.
CATACG	0.843047	0.957288	13041.8	12763.1	13.6397	0.0629747	0.0629747	not sig.
TACCTC	0.70598	0.957305	3678.45	3599.72	11.8137	0.0629497	0.0629497	not sig.
TGTCCC	0.843886	0.957328	12879.7	12604.7	13.6217	0.0629142	0.0629142	not sig.
AACTCG	0.675387	0.957372	15899.8	15560.7	13.9256	0.0628483	0.0628483	not sig.
CGTGTT	0.810685	0.957432	12118.8	11860.7	13.5339	0.0627574	0.0627574	not sig.
AGCACT	0.780471	0.957482	4050.56	3964.25	11.9528	0.062683	0.062683	not sig.
CTCAGT	0.778871	0.957488	3675.97	3597.63	11.8128	0.0626739	0.0626739	not sig.
TAGACA	0.630929	0.957519	2464.55	2412.01	11.236	0.0626274	0.0626274	not sig.
CTCCAC	0.650552	0.957724	3806.94	3726.27	11.8635	0.0623176	0.0623176	not sig.
GGCCCC	0.595399	0.95777	4075.53	3989.28	11.9619	0.0622483	0.0622483	not sig.
TTGGTC	0.426708	0.957813	11246.9	11009.5	13.4265	0.0621841	0.0621841	not sig.
GAACCG	0.706367	0.957868	5408.47	5294.34	12.3702	0.062101	0.062101	not sig.
GAGTCT	0.764992	0.958226	3488.21	3415.16	11.7377	0.0615621	0.0615621	not sig.
CGTCCC	0.432505	0.95823	9448.05	9250.53	13.1753	0.0615563	0.0615563	not sig.
CCGATG	0.743698	0.958282	15301.2	14981.8	13.8709	0.0614775	0.0614775	not sig.
TTCCGC	0.200831	0.958327	17573.3	17207	14.0707	0.06141	0.06141	not sig.
ATGTGT	0.640013	0.958419	5723.54	5604.35	12.4523	0.0612723	0.0612723	not sig.
AGATGA	0.643453	0.958501	3873.26	3792.69	11.889	0.0611488	0.0611488	not sig.
CCAAGC	0.681167	0.958527	14270.1	13974	13.7705	0.061109	0.061109	not sig.
CGAATA	0.769223	0.958537	4609.4	4513.64	12.1401	0.061094	0.061094	not sig.
ATAATG	0.82583	0.958637	8622.21	8443.69	13.0437	0.060943	0.060943	not sig.
TCACCG	0.584249	0.958695	7551.16	7395.02	12.8523	0.0608556	0.0608556	not sig.
ACTATA	0.630311	0.958864	2675.21	2620	11.3553	0.0606026	0.0606026	not sig.
GGATAG	0.715321	0.958906	3970.88	3889.1	11.9252	0.0605385	0.0605385	not sig.
TACGCT	0.638631	0.95893	6661.45	6524.47	12.6716	0.0605023	0.0605023	not sig.
GCGCGC	0.857078	0.958931	10983.7	10758	13.3931	0.0605008	0.0605008	not sig.
AGACTG	0.543512	0.958932	2084.45	2041.45	10.9954	0.0604995	0.0604995	not sig.
GTTGAG	0.519575	0.959214	7214.37	7067.05	12.7869	0.0600755	0.0600755	not sig.
TAGCAC	0.899124	0.959493	1605.7	1572.99	10.6193	0.0596555	0.0596555	not sig.
GCCGAC	0.905614	0.959579	3864.6	3786.31	11.8866	0.0595268	0.0595268	not sig.
GTTCAT	0.718265	0.959625	5240.6	5134.62	12.326	0.059458	0.059458	not sig.
CATCTC	0.83796	0.959717	11058.7	10835.8	13.4035	0.0593196	0.0593196	not sig.
ATACAA	0.551753	0.959879	4283.19	4197.08	12.0352	0.0590763	0.0590763	not sig.
CCTGCA	0.832175	0.960029	5651.68	5538.54	12.4353	0.0588494	0.0588494	not sig.
CAGGGC	0.858116	0.960263	5422.02	5314.11	12.3756	0.0584981	0.0584981	not sig.
GGGCGC	0.378716	0.960286	9360.43	9174.37	13.1634	0.0584639	0.0584639	not sig.
ATTCTC	0.858081	0.960461	6115.25	5994.17	12.5493	0.0582012	0.0582012	not sig.
GGCCTT	0.811647	0.961059	1451.85	1423.4	10.4751	0.0573036	0.0573036	not sig.
GATGTT	0.447236	0.961145	11783.9	11554.8	13.4962	0.0571745	0.0571745	not sig.
CGGACT	0.901852	0.961223	1750.81	1716.69	10.7454	0.0570574	0.0570574	not sig.
GGACAA	0.854203	0.961287	2203.42	2160.59	11.0772	0.0569607	0.0569607	not sig.
ACCGAC	0.947159	0.961347	1087.04	1065.85	10.0578	0.0568708	0.0568708	not sig.
TTTGGC	0.891947	0.961445	1674.6	1642.13	10.6814	0.0567241	0.0567241	not sig.
AGATCG	0.267162	0.961461	15285	14990.3	13.8717	0.0566995	0.0566995	not sig.
AGAACA	0.848729	0.961559	1881.2	1844.86	10.8493	0.0565521	0.0565521	not sig.
TCGAAT	0.854267	0.96165	2822.8	2768.49	11.4349	0.056416	0.056416	not sig.
CTCGCA	0.44352	0.961679	15903.2	15598.3	13.9291	0.0563728	0.0563728	not sig.
ACCAGA	0.808472	0.961799	4807.89	4715.88	12.2033	0.0561934	0.0561934	not sig.
AGCCAG	0.890528	0.961906	3324.52	3261.02	11.6711	0.0560315	0.0560315	not sig.
ATGGTA	0.700287	0.96201	2110.92	2070.64	11.0159	0.0558755	0.0558755	not sig.
CATACC	0.868487	0.962138	955.661	937.393	9.87251	0.0556836	0.0556836	not sig.
GTGTTG	0.728631	0.962456	11721.4	11501.2	13.4895	0.0552077	0.0552077	not sig.
TGTTGA	0.41136	0.9625	15763.1	15467.3	13.9169	0.0551412	0.0551412	not sig.
GTACTC	0.605891	0.962529	5819.24	5710.04	12.4793	0.0550975	0.0550975	not sig.
GTTGTG	0.768496	0.962629	5040.98	4946.61	12.2722	0.0549476	0.0549476	not sig.
GCGTCT	0.728606	0.962676	11100.5	10893.2	13.4111	0.0548784	0.0548784	not sig.
CTCTTC	0.557939	0.96286	10407.3	10213.9	13.3182	0.0546021	0.0546021	not sig.
CGTAAA	0.94965	0.96315	537.173	527.103	9.04194	0.0541676	0.0541676	not sig.
TACCGC	0.450321	0.96319	5170.03	5074.71	12.3091	0.0541083	0.0541083	not sig.
AAAATC	0.818547	0.963227	11009.3	10806.7	13.3996	0.0540516	0.0540516	not sig.
ATTCCA	0.80198	0.963543	2835.06	2783.21	11.4425	0.0535789	0.0535789	not sig.
CCGAAC	0.653276	0.963556	2413.81	2369.65	11.2105	0.0535591	0.0535591	not sig.
ATAAGG	0.663225	0.963617	14191	13932.6	13.7662	0.0534682	0.0534682	not sig.
TCCTCG	0.567534	0.963649	7770.28	7628.89	12.8973	0.0534197	0.0534197	not sig.
TCGTGT	0.169208	0.963994	14005.1	13752.8	13.7474	0.0529038	0.0529038	not sig.
TCATAA	0.853769	0.963998	838.861	823.592	9.68579	0.0528986	0.0528986	not sig.
AAGGTG	0.875336	0.96455	3511.23	3448.83	11.7519	0.0520718	0.0520718	not sig.
CGCGTG	0.711611	0.964573	5983.42	5877.27	12.5209	0.052037	0.052037	not sig.
ACTGTC	0.860413	0.964651	2908.98	2857.4	11.4805	0.0519216	0.0519216	not sig.
TGTTCG	0.584814	0.964751	9020.73	8861.58	13.1133	0.051771	0.051771	not sig.
TAGAAG	0.738066	0.96477	2411.1	2368.46	11.2097	0.0517434	0.0517434	not sig.
GCCGCC	0.793837	0.964795	10497.2	10312.2	13.3321	0.0517063	0.0517063	not sig.
ACGTTT	0.670396	0.965366	13588	13352.5	13.7048	0.0508513	0.0508513	not sig.
AGCAAT	0.782973	0.965513	3002.6	2950.66	11.5268	0.0506317	0.0506317	not sig.
CATCTG	0.42573	0.965613	5976.2	5873.29	12.52	0.0504827	0.0504827	not sig.
TTGTGC	0.516011	0.96581	17045.4	16753.8	14.0322	0.0501891	0.0501891	not sig.
CGCCTA	0.766135	0.965924	6754.63	6639.38	12.6968	0.0500189	0.0500189	not sig.
TAAGTA	0.756054	0.965946	4538.69	4461.25	12.1232	0.0499857	0.0499857	not sig.
GCCGAA	0.878897	0.966094	4808.29	4726.62	12.2066	0.0497647	0.0497647	not sig.
TGAGTA	0.949299	0.966141	524.222	515.189	9.00896	0.0496941	0.0496941	not sig.
CGTGCT	0.634996	0.966248	7691.25	7561.29	12.8844	0.0495353	0.0495353	not sig.
TGAATA	0.906685	0.966286	1403.7	1379.88	10.4303	0.0494784	0.0494784	not sig.
GGATAC	0.848304	0.966449	2493.14	2451.16	11.2593	0.0492343	0.0492343	not sig.
TCAGCG	0.392684	0.967104	11641.1	11449.5	13.483	0.0482565	0.0482565	not sig.
GCGTCA	0.872758	0.967456	4148.43	4080.78	11.9946	0.0477327	0.0477327	not sig.
AAGCTC	0.803947	0.967948	11257.9	11077.3	13.4353	0.046999	0.046999	not sig.
TAGGAC	0.583486	0.968054	3453.96	3398.64	11.7307	0.046841	0.046841	not sig.
ATTCGC	0.907925	0.968095	4033.78	3969.28	11.9547	0.0467795	0.0467795	not sig.
CTATGC	0.529936	0.968136	10212.6	10049.8	13.2949	0.0467181	0.0467181	not sig.
CCACCT	0.89797	0.96838	7754.37	7631.63	12.8978	0.0463545	0.0463545	not sig.
TACACG	0.852249	0.968446	2623.74	2582.19	11.3344	0.046257	0.046257	not sig.
GTCAAT	0.720502	0.968504	11176.8	11000.6	13.4253	0.0461699	0.0461699	not sig.
AACCAA	0.8222	0.968509	4632.45	4559.36	12.1546	0.0461634	0.0461634	not sig.
CAGTGG	0.671967	0.968709	6289.98	6191.43	12.5961	0.0458651	0.0458651	not sig.
TACCCA	0.886076	0.968713	2376.33	2339.01	11.1917	0.045859	0.045859	not sig.
TGACCT	0.838492	0.968822	3137.15	3088.1	11.5925	0.0456965	0.0456965	not sig.
GACTTC	0.928534	0.969152	5356.77	5274	12.3647	0.0452045	0.0452045	not sig.
CGAAAT	0.760955	0.969549	12640.6	12448	13.6036	0.0446138	0.0446138	not sig.
ATAATA	0.82735	0.969647	1165.95	1148.11	10.165	0.0444687	0.0444687	not sig.
CATATG	0.802884	0.96973	1865.97	1837.58	10.8436	0.0443451	0.0443451	not sig.
AGTGAC	0.612772	0.969964	1420.99	1399.51	10.4507	0.0439968	0.0439968	not sig.
AGTAGC	0.751496	0.969981	5881.67	5793.25	12.5002	0.0439715	0.0439715	not sig.
AATAAC	0.407282	0.970244	540.958	532.77	9.05737	0.0435812	0.0435812	not sig.
GGTTTT	0.83974	0.970496	14969.4	14748.5	13.8483	0.043206	0.043206	not sig.
TGCACG	0.892627	0.970744	2525.07	2488	11.2808	0.0428378	0.0428378	not sig.
GTTTGA	0.810057	0.971143	3698.23	3644.74	11.8316	0.0422438	0.0422438	not sig.
CCGCGT	0.83354	0.971467	5592.8	5512.87	12.4286	0.0417627	0.0417627	not sig.
AGTTCT	0.827779	0.971561	2916.35	2874.75	11.4892	0.0416238	0.0416238	not sig.
AAGTAG	0.950721	0.971617	1051.9	1036.84	10.018	0.0415404	0.0415404	not sig.
GCCCGC	0.730031	0.971624	23400.2	23068.1	14.4936	0.0415296	0.0415296	not sig.
TGCAAC	0.744652	0.971828	3762.31	3709.19	11.8569	0.0412264	0.0412264	not sig.
CGCTGT	0.677439	0.972097	5262.52	5188.97	12.3412	0.040828	0.040828	not sig.
TGGGCG	0.741458	0.972241	5976.92	5893.84	12.525	0.0406137	0.0406137	not sig.
ATGCAC	0.939503	0.972426	3627.59	3577.45	11.8047	0.0403399	0.0403399	not sig.
AACCCC	0.830598	0.972463	3016.18	2974.53	11.5384	0.0402843	0.0402843	not sig.
GACTGA	0.897143	0.972853	3745.1	3694.14	11.851	0.0397063	0.0397063	not sig.
ACGAAA	0.884457	0.973024	3757.93	3707.11	11.8561	0.0394532	0.0394532	not sig.
CTAATC	0.519941	0.973422	4848.5	4783.94	12.224	0.0388625	0.0388625	not sig.
TCTTCC	0.742968	0.973544	4256.8	4200.37	12.0363	0.038682	0.038682	not sig.
ATATGG	0.898283	0.973634	7361.21	7264.05	12.8266	0.0385482	0.0385482	not sig.
CGCGCC	0.847799	0.973825	14723.5	14530.7	13.8268	0.0382654	0.0382654	not sig.
GCCAAG	0.911542	0.973838	2860.11	2822.58	11.4628	0.0382461	0.0382461	not sig.
GATGTC	0.840573	0.974202	3525.21	3479.62	11.7647	0.0377075	0.0377075	not sig.
CGAGAA	0.834316	0.974258	3700.19	3652.45	11.8346	0.0376245	0.0376245	not sig.
CAGGTG	0.702323	0.974278	15270.6	15074.1	13.8798	0.0375951	0.0375951	not sig.
ATTGCA	0.790364	0.97431	8377.48	8269.75	13.0136	0.0375478	0.0375478	not sig.
TAGAGC	0.80977	0.974405	9170.36	9052.88	13.1442	0.0374062	0.0374062	not sig.
AGCGCT	0.654286	0.97441	17179	16959	14.0498	0.0373987	0.0373987	not sig.
ATAGAC	0.906515	0.974632	6467.14	6384.99	12.6405	0.0370699	0.0370699	not sig.
TGGTAA	0.67239	0.974707	5612.18	5541.09	12.436	0.0369597	0.0369597	not sig.
TATGGA	0.851714	0.974791	6663.01	6578.91	12.6836	0.0368358	0.0368358	not sig.
TTTTGG	0.754089	0.974875	13654.5	13482.8	13.7188	0.0367113	0.0367113	not sig.
CGTGGC	0.873675	0.974997	10455.2	10324.3	13.3338	0.0365307	0.0365307	not sig.
GACGTG	0.816544	0.975259	2527.05	2495.67	11.2852	0.0361433	0.0361433	not sig.
AGACAC	0.88474	0.975365	3000.94	2963.86	11.5333	0.0359863	0.0359863	not sig.
CCTAAC	0.914286	0.975456	2587.32	2555.45	11.3194	0.0358517	0.0358517	not sig.
ACCTTA	0.853717	0.975516	2954.15	2917.87	11.5107	0.035762	0.035762	not sig.
CCGAGA	0.635161	0.975578	7204.96	7116.87	12.797	0.0356701	0.0356701	not sig.
TCTATC	0.858208	0.975629	9367.83	9253.57	13.1758	0.0355955	0.0355955	not sig.
GGTGCA	0.892765	0.975738	4869.62	4810.43	12.232	0.035435	0.035435	not sig.
GCACCC	0.685221	0.975924	11201	11066.1	13.4339	0.0351587	0.0351587	not sig.
TCGGCT	0.693842	0.975963	11744.6	11603.3	13.5022	0.0351019	0.0351019	not sig.
CCCGCC	0.723581	0.976052	16430.5	16233.6	13.9867	0.0349703	0.0349703	not sig.
CTTTGC	0.798589	0.976125	5838.21	5768.41	12.494	0.0348616	0.0348616	not sig.
GAAGTT	0.843703	0.976133	5949.51	5878.4	12.5212	0.034851	0.034851	not sig.
ATTGGG	0.839771	0.976196	29262.8	28914.4	14.8195	0.0347578	0.0347578	not sig.
AAAACA	0.914661	0.976269	3434.05	3393.19	11.7284	0.0346497	0.0346497	not sig.
GAAGAG	0.94277	0.976275	6178.89	6105.48	12.5759	0.0346403	0.0346403	not sig.
TGTAAT	0.963466	0.976316	1296.14	1280.68	10.3227	0.0345797	0.0345797	not sig.
AAACCG	0.937814	0.976672	22477.4	22215.1	14.4393	0.0340533	0.0340533	not sig.
TGTCGC	0.851755	0.976754	13515.5	13358.3	13.7054	0.0339336	0.0339336	not sig.
TCGATG	0.750299	0.976801	5936.1	5867.13	12.5184	0.0338641	0.0338641	not sig.
AGGTGC	0.81663	0.976944	5045.08	4986.81	12.2839	0.0336519	0.0336519	not sig.
GGGATA	0.859612	0.977203	11882.5	11747	13.52	0.0332693	0.0332693	not sig.
TGGTAC	0.72166	0.977214	6158.61	6088.34	12.5718	0.0332543	0.0332543	not sig.
CTAGCC	0.946797	0.977284	933.231	922.526	9.84945	0.0331496	0.0331496	not sig.
AGGTGG	0.884785	0.977309	5504.56	5442	12.4099	0.0331126	0.0331126	not sig.
ACCATC	0.887407	0.977332	370.717	366.409	8.51731	0.0330789	0.0330789	not sig.
ATTTAC	0.795535	0.977452	4679.15	4626.29	12.1756	0.032902	0.032902	not sig.
CAAACG	0.794798	0.977897	2318.66	2292.93	11.163	0.0322459	0.0322459	not sig.
TGTTCC	0.757633	0.977953	12486.6	12348.9	13.5921	0.0321636	0.0321636	not sig.
TCGTAC	0.724254	0.978027	6118.8	6051.47	12.5631	0.0320537	0.0320537	not sig.
CTACTC	0.914052	0.978049	6815.34	6740.43	12.7186	0.0320219	0.0320219	not sig.
AACGTA	0.880413	0.978334	9903.53	9796.14	13.258	0.0316004	0.0316004	not sig.
CGTCAT	0.764645	0.978596	13451.3	13307.2	13.6999	0.031214	0.031214	not sig.
TCAAAG	0.87836	0.978846	1107.1	1095.29	10.0971	0.0308469	0.0308469	not sig.
CCTCAT	0.931844	0.979183	835.905	827.107	9.69193	0.0303495	0.0303495	not sig.
GTTTGT	0.777001	0.979295	22622.3	22388	14.4504	0.030185	0.030185	not sig.
TCCACG	0.876685	0.979845	13802.6	13663.4	13.738	0.0293751	0.0293751	not sig.
AAGGAA	0.743761	0.979874	2483.44	2458.35	11.2635	0.0293321	0.0293321	not sig.
GATATG	0.908541	0.979896	8697.49	8609.97	13.0718	0.0292993	0.0292993	not sig.
CTCCGA	0.837432	0.979932	13767.1	13628.9	13.7344	0.0292469	0.0292469	not sig.
TTTTAC	0.947836	0.979995	5751.37	5693.75	12.4752	0.0291539	0.0291539	not sig.
TCCAAA	0.93218	0.980049	9030.03	8939.85	13.126	0.0290747	0.0290747	not sig.
GAACAC	0.7861	0.980102	2501.9	2476.91	11.2743	0.0289965	0.0289965	not sig.
GATCAA	0.831373	0.980208	3255.59	3223.28	11.6543	0.0288399	0.0288399	not sig.
ATGTTT	0.832536	0.980212	12179.2	12058.6	13.5578	0.0288342	0.0288342	not sig.
CAGGCG	0.878572	0.98023	3693.01	3656.41	11.8362	0.0288085	0.0288085	not sig.
CATATC	0.727692	0.98045	8619.13	8534.79	13.0591	0.0284843	0.0284843	not sig.
TCGACT	0.889976	0.980501	1556.52	1541.25	10.5899	0.0284091	0.0284091	not sig.
GTGCAA	0.865356	0.980968	8266.27	8187.52	12.9992	0.0277213	0.0277213	not sig.
GTGATG	0.910208	0.981006	2232.87	2211.57	11.1109	0.0276662	0.0276662	not sig.
CCTAAG	0.922127	0.981049	5303.92	5253.57	12.3591	0.0276033	0.0276033	not sig.
CGGGTC	0.745496	0.981108	5787.64	5732.88	12.485	0.0275162	0.0275162	not sig.
GCTCCA	0.733704	0.981109	5778.82	5724.15	12.4828	0.0275141	0.0275141	not sig.
GCTTTC	0.828007	0.981396	4751.97	4707.68	12.2008	0.0270926	0.0270926	not sig.
GATGCT	0.880126	0.981494	4234.84	4195.57	12.0347	0.026949	0.026949	not sig.
TGCAAG	0.561107	0.981588	8970.02	8887.36	13.1175	0.0268098	0.0268098	not sig.
CATGCG	0.823897	0.981628	8128.12	8053.37	12.9754	0.0267511	0.0267511	not sig.
CCAGTC	0.937864	0.981931	7327.13	7260.84	12.8259	0.026307	0.026307	not sig.
TCTGAG	0.924986	0.98232	5687.46	5637.1	12.4607	0.0257344	0.0257344	not sig.
CGCAAG	0.92878	0.982353	9671.76	9586.34	13.2268	0.0256864	0.0256864	not sig.
AACCTA	0.927522	0.982357	2437.77	2416.18	11.2385	0.0256811	0.0256811	not sig.
GCTCTC	0.860792	0.982397	9376.92	9294.31	13.1821	0.0256215	0.0256215	not sig.
TGCATC	0.894564	0.982484	4102.83	4066.82	11.9897	0.0254949	0.0254949	not sig.
CATGCA	0.766168	0.982505	9680.41	9595.65	13.2282	0.025463	0.025463	not sig.
GAAACG	0.858652	0.982571	4337.11	4299.23	12.0699	0.0253664	0.0253664	not sig.
CCAATC	0.939281	0.982589	1591	1577.07	10.623	0.0253403	0.0253403	not sig.
TTGTTC	0.888232	0.982601	22498.1	22302.3	14.4449	0.025322	0.025322	not sig.
AACTAA	0.906768	0.98286	5093.26	5049.53	12.3019	0.0249417	0.0249417	not sig.
TCGAGA	0.749215	0.982876	10919	10825.5	13.4021	0.0249183	0.0249183	not sig.
CTACTA	0.852067	0.983045	3074.77	3048.63	11.5739	0.0246714	0.0246714	not sig.
CATCAT	0.85083	0.983056	2768.96	2745.42	11.4228	0.0246551	0.0246551	not sig.
CGCGTA	0.88072	0.983136	8390.88	8320.05	13.0224	0.0245374	0.0245374	not sig.
CGCCCG	0.924485	0.983268	12065.7	11964.7	13.5465	0.0243428	0.0243428	not sig.
AGGAAC	0.733145	0.983391	6645.84	6590.57	12.6862	0.0241623	0.0241623	not sig.
TGAAAC	0.883346	0.983558	1203.18	1193.21	10.2206	0.023918	0.023918	not sig.
CCTGAA	0.899016	0.983827	4103.26	4070	11.9908	0.023524	0.023524	not sig.
TCCTCA	0.89336	0.98384	9606.31	9528.62	13.2181	0.0235037	0.0235037	not sig.
GATCCA	0.925395	0.983885	12873.9	12770.1	13.6405	0.0234383	0.0234383	not sig.
TACTAC	0.951777	0.983997	1371.66	1360.61	10.41	0.0232748	0.0232748	not sig.
TAGGTA	0.714817	0.984355	3591.33	3563.17	11.7989	0.0227494	0.0227494	not sig.
GACCCA	0.580814	0.984451	5140.21	5100.17	12.3163	0.0226085	0.0226085	not sig.
GGGCAC	0.846644	0.984663	7508.88	7451.23	12.8633	0.0222983	0.0222983	not sig.
AACTTA	0.912868	0.984693	1376.78	1366.17	10.4159	0.0222535	0.0222535	not sig.
CAGATG	0.75481	0.984783	8205.95	8143.44	12.9914	0.0221219	0.0221219	not sig.
TTCACA	0.931492	0.985012	1004.27	996.672	9.96098	0.0217872	0.0217872	not sig.
CATCAA	0.871655	0.985056	6822.61	6771.56	12.7253	0.0217218	0.0217218	not sig.
CCGTAC	0.895689	0.985115	6669.61	6619.91	12.6926	0.0216361	0.0216361	not sig.
CCAGAA	0.974745	0.985154	2515.53	2496.79	11.2859	0.0215786	0.0215786	not sig.
ACTTCT	0.924864	0.985292	12646.4	12553.4	13.6158	0.0213766	0.0213766	not sig.
CTCCCG	0.699079	0.985603	9398.37	9330.65	13.1878	0.0209207	0.0209207	not sig.
TTCTCG	0.884447	0.985709	10914.8	10836.7	13.4036	0.0207663	0.0207663	not sig.
TGTATG	0.939022	0.985873	6591.8	6545.17	12.6762	0.0205265	0.0205265	not sig.
GCAAAG	0.877508	0.986089	5508.4	5470.03	12.4173	0.0202098	0.0202098	not sig.
GTAACA	0.925072	0.986459	3922.02	3895.4	11.9276	0.0196686	0.0196686	not sig.
TGGCAT	0.926636	0.986582	3486.96	3463.51	11.758	0.0194889	0.0194889	not sig.
GAAATT	0.960866	0.986635	942.079	935.721	9.86993	0.0194122	0.0194122	not sig.
TCTCGA	0.836914	0.98688	12033.3	11954.3	13.5452	0.0190537	0.0190537	not sig.
TGACGA	0.869817	0.986919	4423.08	4394.09	12.1013	0.0189964	0.0189964	not sig.
GTCCTA	0.89586	0.98712	5669.78	5633.2	12.4597	0.0187033	0.0187033	not sig.
GTGTCC	0.845219	0.987172	8612.73	8557.43	13.063	0.0186262	0.0186262	not sig.
CAGGGT	0.883508	0.987196	3992.37	3966.75	11.9537	0.0185914	0.0185914	not sig.
GTATGA	0.907045	0.987264	6779.86	6736.62	12.7178	0.0184929	0.0184929	not sig.
GGTCGT	0.788267	0.987366	13509.9	13424.5	13.7126	0.0183432	0.0183432	not sig.
CTCGGT	0.822554	0.987502	5335.63	5302.23	12.3724	0.0181444	0.0181444	not sig.
ATAGGC	0.969919	0.987504	2940.31	2921.88	11.5127	0.0181412	0.0181412	not sig.
TGCTGT	0.889009	0.987662	9629.34	9569.88	13.2243	0.0179101	0.0179101	not sig.
CTGTGC	0.663433	0.988036	29628.1	29450.8	14.846	0.0173646	0.0173646	not sig.
CTGTGG	0.854345	0.988138	10278.1	10217.1	13.3187	0.0172155	0.0172155	not sig.
TGGATT	0.931993	0.988481	11364.3	11298.8	13.4639	0.0167145	0.0167145	not sig.
CAGACG	0.909359	0.9886	9816.91	9760.9	13.2528	0.0165415	0.0165415	not sig.
ATTCGA	0.892	0.988683	4376.7	4351.88	12.0874	0.0164208	0.0164208	not sig.
GTTCGT	0.900657	0.988765	21886.2	21763.2	14.4096	0.0163	0.0163	not sig.
GGTGCT	0.895892	0.988945	9015.43	8965.54	13.1302	0.0160385	0.0160385	not sig.
GCGTGT	0.914732	0.98903	16586.6	16495.5	14.0098	0.0159138	0.0159138	not sig.
CATGTG	0.947913	0.989147	2820.18	2804.83	11.4537	0.0157425	0.0157425	not sig.
GTTAGA	0.964888	0.9901	865.976	861.643	9.75095	0.0143541	0.0143541	not sig.
GTTTCC	0.824453	0.990144	13138.6	13073.8	13.6744	0.0142903	0.0142903	not sig.
AGAAAA	0.926274	0.990338	3205.85	3190.32	11.6395	0.0140068	0.0140068	not sig.
CCATCC	0.947428	0.990523	2745.62	2732.57	11.416	0.013737	0.013737	not sig.
AAGTCG	0.844672	0.990634	5006.86	4983.36	12.2829	0.0135764	0.0135764	not sig.
ATTCCC	0.959256	0.99071	6906.55	6874.43	12.747	0.0134647	0.0134647	not sig.
GCTAAG	0.974499	0.990836	3332.79	3317.48	11.6959	0.0132812	0.0132812	not sig.
ATGATT	0.946769	0.990872	7209.19	7176.24	12.809	0.0132297	0.0132297	not sig.
GCGAGA	0.946768	0.991041	6859.15	6828.39	12.7373	0.0129831	0.0129831	not sig.
GAATTA	0.943524	0.991103	1732.1	1724.36	10.7518	0.0128934	0.0128934	not sig.
GGGGAC	0.964914	0.991249	6262.73	6235.28	12.6062	0.01268	0.01268	not sig.
GCCAGG	0.871441	0.991298	10376.3	10331.1	13.3347	0.0126089	0.0126089	not sig.
CCACCG	0.931869	0.991591	9580.38	9540.06	13.2198	0.0121831	0.0121831	not sig.
CGCACC	0.912143	0.991676	5750.47	5726.5	12.4834	0.0120593	0.0120593	not sig.
GCGTTT	0.909173	0.991735	7311.12	7280.87	12.8299	0.0119734	0.0119734	not sig.
GGGGCA	0.879682	0.992082	6561.36	6535.35	12.674	0.0114692	0.0114692	not sig.
TGTCCG	0.905253	0.992137	4433.79	4416.32	12.1086	0.0113892	0.0113892	not sig.
AATCGC	0.967592	0.992289	2552.5	2542.62	11.3121	0.0111673	0.0111673	not sig.
TACGCA	0.970525	0.992524	3488.94	3475.86	11.7632	0.0108262	0.0108262	not sig.
CATGAA	0.904326	0.992671	8459.49	8428.45	13.0411	0.0106123	0.0106123	not sig.
TTGGGT	0.903697	0.993035	14181	14131.6	13.7866	0.0100832	0.0100832	not sig.
AAGGAT	0.919491	0.993135	4154.46	4140.17	12.0155	0.00993881	0.00993881	not sig.
AACTTG	0.928132	0.993216	6982.66	6958.94	12.7647	0.0098212	0.0098212	not sig.
TGATAC	0.96473	0.993236	2237.2	2229.6	11.1226	0.00979189	0.00979189	not sig.
ATGCTC	0.981736	0.993245	4421.29	4406.32	12.1054	0.00977901	0.00977901	not sig.
CGCGCA	0.890157	0.993491	7653.77	7628.83	12.8972	0.00942145	0.00942145	not sig.
ATGAGA	0.975878	0.993574	3865.69	3853.24	11.9119	0.0093007	0.0093007	not sig.
ATGACT	0.93138	0.993713	4438.24	4424.26	12.1112	0.00909827	0.00909827	not sig.
AGGCTC	0.91562	0.993785	6572.76	6552.3	12.6778	0.00899369	0.00899369	not sig.
TGAGCT	0.955737	0.993913	5255.67	5239.65	12.3553	0.00880859	0.00880859	not sig.
TTACAG	0.973334	0.993917	1884.81	1879.05	10.8758	0.00880266	0.00880266	not sig.
TTTGCA	0.943777	0.993983	6445.17	6425.76	12.6497	0.00870672	0.00870672	not sig.
TCGTGG	0.887085	0.994145	20733.4	20672.7	14.3354	0.00847189	0.00847189	not sig.
CTGAGA	0.932574	0.994184	18284.8	18231.6	14.1542	0.00841499	0.00841499	not sig.
ACCTCC	0.981855	0.994427	3148.31	3139.51	11.6163	0.00806291	0.00806291	not sig.
AGAGTG	0.974663	0.994511	11064.5	11034.1	13.4297	0.00794049	0.00794049	not sig.
CTCCTG	0.971669	0.994565	5196.52	5182.38	12.3394	0.00786279	0.00786279	not sig.
CTTCCT	0.970816	0.994747	5473.57	5459.17	12.4145	0.00759799	0.00759799	not sig.
CTCCCC	0.950894	0.994893	8537.86	8516.03	13.056	0.00738667	0.00738667	not sig.
GTTCAG	0.961431	0.994985	8729.52	8707.61	13.0881	0.00725357	0.00725357	not sig.
TGTCAC	0.978492	0.995001	2887.84	2880.6	11.4922	0.00722979	0.00722979	not sig.
GCGGTG	0.971212	0.995011	4155.47	4145.08	12.0172	0.00721539	0.00721539	not sig.
GACATA	0.954621	0.995151	5079.84	5067.51	12.3071	0.00701231	0.00701231	not sig.
CCAGGG	0.971402	0.995229	22258.3	22205.2	14.4386	0.00689896	0.00689896	not sig.
GAGCTC	0.965813	0.995383	15449.9	15414.2	13.912	0.00667702	0.00667702	not sig.
AAAGAC	0.952609	0.995627	2522.42	2516.88	11.2974	0.00632285	0.00632285	not sig.
ACTCTC	0.987722	0.995642	4588.92	4578.9	12.1608	0.00630046	0.00630046	not sig.
AACGCC	0.983849	0.995661	8253.62	8235.69	13.0077	0.00627379	0.00627379	not sig.
CCGGGG	0.980053	0.99569	11452.4	11427.7	13.4803	0.00623111	0.00623111	not sig.
AAAGTC	0.982366	0.995703	1152.35	1149.86	10.1672	0.00621261	0.00621261	not sig.
CGCGAA	0.986941	0.996085	3014.25	3008.33	11.5547	0.00565931	0.00565931	not sig.
ATAACG	0.946857	0.996185	7419.11	7404.94	12.8543	0.00551463	0.00551463	not sig.
TGGTTA	0.982489	0.996187	2490.08	2485.32	11.2792	0.00551173	0.00551173	not sig.
CCTTAG	0.977143	0.996435	19784.4	19749.1	14.2695	0.0051524	0.0051524	not sig.
GCTACG	0.983423	0.99648	9398.92	9382.36	13.1957	0.00508782	0.00508782	not sig.
CTATCC	0.952803	0.996587	7321.31	7308.79	12.8354	0.00493287	0.00493287	not sig.
GCATCA	0.971161	0.996587	3688.1	3681.79	11.8462	0.00493239	0.00493239	not sig.
AGGGTT	0.966831	0.996618	3256.08	3250.55	11.6665	0.00488715	0.00488715	not sig.
CATCGA	0.983293	0.996642	2846.27	2841.48	11.4724	0.00485289	0.00485289	not sig.
CCGTCA	0.980397	0.99668	5276.84	5268.07	12.3631	0.00479778	0.00479778	not sig.
TAACGA	0.986618	0.996813	2667.33	2663.07	11.3789	0.00460583	0.00460583	not sig.
GTTTCT	0.988328	0.996923	9258.11	9243.85	13.1743	0.00444575	0.00444575	not sig.
GAAGCA	0.987425	0.997003	6952	6941.57	12.761	0.00432971	0.00432971	not sig.
ACATCG	0.987195	0.997142	9134.09	9121.02	13.155	0.00412917	0.00412917	not sig.
AAACGT	0.980294	0.99717	1993.8	1990.97	10.9593	0.00408913	0.00408913	not sig.
CCGTCT	0.984548	0.997189	5025.26	5018.18	12.2929	0.00406052	0.00406052	not sig.
TCAAAA	0.989901	0.997228	5082.41	5075.36	12.3093	0.00400473	0.00400473	not sig.
ATCAGC	0.992882	0.997481	2068.53	2065.91	11.0126	0.00363867	0.00363867	not sig.
ATTGGT	0.979565	0.997593	10688.7	10675.8	13.3821	0.00347692	0.00347692	not sig.
CAGACA	0.979147	0.997723	2857.98	2854.72	11.4791	0.00328941	0.00328941	not sig.
TCAACT	0.987717	0.997748	4334.95	4330.06	12.0802	0.00325263	0.00325263	not sig.
AGGACC	0.973388	0.998026	10246.7	10236.6	13.3214	0.00285083	0.00285083	not sig.
ATAAGT	0.966058	0.998064	6385.7	6379.51	12.6392	0.00279551	0.00279551	not sig.
CCTCTC	0.984031	0.998142	5949.25	5943.71	12.5371	0.00268284	0.00268284	not sig.
AGTTGC	0.972371	0.99833	9400.43	9392.57	13.1973	0.00241108	0.00241108	not sig.
AAGGCA	0.994326	0.998347	1404.1	1402.93	10.4542	0.00238657	0.00238657	not sig.
GATTCT	0.995213	0.998506	1797.76	1796.41	10.8109	0.00215763	0.00215763	not sig.
TGTCGT	0.990021	0.998805	9999.77	9993.79	13.2868	0.0017244	0.0017244	not sig.
TGTCAA	0.995422	0.998903	1094.97	1094.37	10.0959	0.00158313	0.00158313	not sig.
CAGACT	0.997593	0.999316	7482.95	7480.38	12.8689	0.000987051	0.000987051	not sig.
AGTCTG	0.992292	0.99934	2404.47	2403.68	11.231	0.000952019	0.000952019	not sig.
TCATTC	0.991831	0.999521	9917.6	9915.22	13.2754	0.000691323	0.000691323	not sig.
CTGCGT	0.994014	0.999662	5695.09	5694.13	12.4753	0.000488059	0.000488059	not sig.
TTACTC	0.995965	0.999738	8131.53	8130.46	12.9891	0.000378148	0.000378148	not sig.
CGATGT	0.999486	0.999878	4778.29	4778	12.2222	0.000176363	0.000176363	not sig.
ACACCG	0.999686	0.999959	9441.84	9441.65	13.2048	5.8635e-05	5.8635e-05	not sig.
ACTACC	0.99931	1.0003	2480.96	2480.59	11.2765	-0.00043124	0.00043124	not sig.
CTATTC	0.994933	1.0004	11791.3	11788.9	13.5251	-0.000583308	0.000583308	not sig.
TACAGG	0.997875	1.0007	2123.61	2122.87	11.0518	-0.00100879	0.00100879	not sig.
CCTGGG	0.988382	1.00082	23309.6	23300	14.508	-0.00118568	0.00118568	not sig.
CAAGCG	0.995642	1.00097	2786.37	2785.02	11.4435	-0.00140222	0.00140222	not sig.
CCCTCC	0.994491	1.001	17311.8	17303.1	14.0787	-0.00144853	0.00144853	not sig.
CGTTTT	0.99408	1.00109	5170.86	5168.05	12.3354	-0.00156678	0.00156678	not sig.
AGTGCC	0.993755	1.00111	1819.89	1818.87	10.8288	-0.00160479	0.00160479	not sig.
CCGACT	0.994572	1.00117	1862.66	1861.57	10.8623	-0.00168237	0.00168237	not sig.
ACTGCA	0.99467	1.00132	4861.57	4858.37	12.2463	-0.0018969	0.0018969	not sig.
[truncated: 2,098 more rows]
