# Supplementary material for: High-throughput Screening of Sequence Elements Associated with RNA Localization
Source: Comput Struct Biotechnol J. 2026 May 21;35(1):0107. doi: 10.34133/csbj.0107 (PMC13191086; doi:10.34133/csbj.0107)
Supplement: Supplementary 1 — Figs. S1 to S5 Tables S1 to S8 [file csbj.0107.f1.zip › Supplement Table6.xlsx]

## Sheet: Table S6
Table S6. The reported elements and the discoveried elements associated with RNA localization
Author	Motif/Element Name	Sequence Features	Function	This study	Pubmed ID	Reference
Miyagawa et al., 2012	MALAT1 Region E & Region M	E region: ~1079 nt, M region: ~624 nt	Nuclear retain	MALAT1: Seq1/Seq3	22355166	1. Miyagawa, R.; Tano, K.; Mizuno, R.; Nakamura, Y.; Ijiri, K.; Ohtsuka, M.; Oki, M. Identification of Cis- and Trans-Acting Factors Involved in the Localization of MALAT-1 Noncoding RNA to Nuclear Speckles. RNA 2012, *18* (4), 738–751.
Hacisuleyman et al., 2014	FIRRE localization sequence (RRD)	156 bp Repeating RNA Domain	Nuclear retain		24463464	2. Hacisuleyman, E.; Goff, L. A.; Trapnell, C.; Williams, A.; Henao-Mejia, J.; Sun, L.; McClanahan, P.; Hendrickson, D. G.; Sauvageau, M.; Kelley, D. R.; et al. Topological Organization of Multichromosomal Regions by the Long Intergenic Noncoding RNA Firre. Nat. Struct. Mol. Biol. 2014, *21* (2), 198–206.
Zhang et al., 2014	BORG pentamer	AGCCC pentame	Nuclear retain	AGCCCC	24732794	3. Zhang, B.; Gunawardane, L.; Niazi, F.; Jahanbani, F.; Chen, X.; Valadkhan, S. A Novel RNA Motif Mediates the Strict Nuclear Localization of a Long Noncoding RNA. Mol. Cell. Biol. 2014, *34* (12), 2318–2329.
Chen et al., 2008	Alu elements	~300 nucleotide-long repeat sequences	Nuclear retain		18497743	4. Chen, L. L.; DeCerbo, J. N.; Carmichael, G. G. Alu Element-Mediated Gene Silencing. EMBO J. 2008, *27* (12), 1694–1705.
Chen & Carmichael, 2009	IRAlus	Inverted Repeat Alu	Nuclear retain		19716791	5. Chen, L. L.; Carmichael, G. G. Altered Nuclear Retention of MRNAs Containing Inverted Repeats in Human Embryonic Stem Cells: Functional Role of a Nuclear Noncoding RNA. Mol. Cell 2009, *35* (4), 467–478.
Lubelsky & Ulitsky, 2018	SIRLOIN (SINE-derived nuclear RNA localization)	42 nt element containing RCCTCCC core motif	Nuclear retain	GCCTCC	29466324	6. Lubelsky, Y.; Ulitsky, I. Sequences Enriched in Alu Repeats Drive Nuclear Localization of Long RNAs in Human Cells. bioRxiv 2018, 189746.
Azam et al., 2019	NRE (Nuclear Retention Element)	356 nt region containing U1 binding sites, recruits U1 snRNP	Nuclear retain		31107149	7. Azam, S.; Hou, S.; Zhu, B.; Wang, W.; Hao, T.; Bu, X.; Khan, M.; Lei, H. Nuclear Retention Element Recruits U1 snRNP Components to Restrain Spliced lncRNAs in the Nucleus. RNA Biol. 2019, *16* (8), 1001–1009.
Yin et al., 2020	U1 site	5' splice site consensus sequence: ACTTACCTG	Nuclear retain		32238924	8. Yin, Y.; Lu, J. Y.; Zhang, X.; Shao, W.; Xu, Y. H.; Li, P.; Hong, Y.; Cui, L.; Shan, G.; Tian, B.; et al. U1 snRNP Regulates Chromatin Retention of Noncoding RNAs. Nature 2020, *580* (7801), 147–150.
oedige et al., 2023	m6A modification	Consensus sequence motif (RRACH, particularly GGACU) as a destabilizing element	Nuclear retain	GGACTT/GGACTA/GGACTG	37451262	9. Loedige, I.; Baranovskii, A.; Mendonsa, S.; Dantsuji, S.; Popitsch, N.; Breimann, L.; Zerna, N.; Chekulaeva, M. MRNA Stability and m6A Are Major Determinants of Subcellular MRNA Localization in Neurons. Mol. Cell 2023, *83* (15), 2709–2725.e10.
Ross et al., 1997	Zipcode	54 nt element containing ACACCC core motif	Nuclear export	ACACCC	9121465	10. Ross, A. F.; Oleynikov, Y.; Kislauskis, E. H.; Taneja, K. L.; Singer, R. H. Characterization of a β-Actin MRNA Zipcode-Binding Protein. Mol. Cell. Biol. 1997, *17* (4), 2158–2165.
Preitner et al., 2014	Adenomatous polyposis coli (APC) binding sites	RNA sequences bound by APC protein (enriched in 3'UTRs)	Nuclear export		25036633	11. Preitner, N.; Quan, J.; Li, X.; Nielsen, F. C.; Børglum, A. D. APC Is an RNA-Binding Protein, and Its Interactome Provides a Link to Neural Development and Microtubule Assembly. Cell 2014, *158* (2), 368–382.
Shukla et al., 2018	Nuclear-enriched sequences	C-rich motif	Nuclear retain	ACCCCG/ACCCCA	29335281	12. Shukla, C. J.; McCorkindale, A. L.; Gerhardinger, C.; Korthauer, K. D.; Cabili, M. N.; Shechner, D. M.; Irizarry, R. A.; Maass, P. G.; Rinn, J. L. High-Throughput Identification of RNA Nuclear Enrichment Sequences. EMBO J. 2018, *37* (6), e98452.
Tripathi et al., 2010	mouse MALAT1 (mMALAT1) F2/F4	F2: 1677-3600nt; F4:5185-6982nt	Nuclear retain		20797886	13. Tripathi, V.; Ellis, J. D.; Shen, Z.; Song, D. Y.; Pan, Q.; Watt, A. T.; Freier, S. M.; Bennett, C. F.; Sharma, A.; Bubulya, P. A.; et al. The Nuclear-Retained Noncoding RNA MALAT1 Regulates Alternative Splicing by Modulating SR Splicing Factor Phosphorylation. Mol. Cell 2010, *39* (6), 925–938.
Grimm et al., 1997	consensus Sm binding site	AAUUUUUGG	Nuclear retain	TTTTGG	9049308	14. Grimm, C.; Lund, E.; Dahlberg, J. E. In Vivo Selection of RNAs That Localize in the Nucleus. EMBO J. 1997, *16* (4), 793–806.
Mendonsa et al., 2023	let-7 binding site	CUACCUC motif, let-7 miRNA seed binding site	Nuclear export		36646877	15. Mendonsa, S.; von Kügelgen, N.; Dantsuji, S.; et al. Massively Parallel Identification of MRNA Localization Elements in Primary Cortical Neurons. Nat. Neurosci. 2023, *26* (3), 394–405.
Mendonsa et al., 2023	(AU)n motif	Poly(AU) sequence, n ≥ 6	Nuclear export		36646877	15. Mendonsa, S.; von Kügelgen, N.; Dantsuji, S.; et al. Massively Parallel Identification of MRNA Localization Elements in Primary Cortical Neurons. Nat. Neurosci. 2023, *26* (3), 394–405.
Ron, M & Ulitsky, I., 2022	SRSF1 binding site	SRSF1 protein binding site	Nuclear retain		35513423	16. Ron, M.; Ulitsky, I. Context-Specific Effects of Sequence Elements on Subcellular Localization of Linear and Circular RNAs. Nat. Commun. 2022, *13*, 2481.
Ron, M & Ulitsky, I., 2022	SAFB binding site	SAFB protein binding site	Nuclear retain		35513423	16. Ron, M.; Ulitsky, I. Context-Specific Effects of Sequence Elements on Subcellular Localization of Linear and Circular RNAs. Nat. Commun. 2022, *13*, 2481.
Ron, M & Ulitsky, I., 2022	IGF2BP1 binding site	IGF2BP1 protein binding site	Nuclear export		35513423	16. Ron, M.; Ulitsky, I. Context-Specific Effects of Sequence Elements on Subcellular Localization of Linear and Circular RNAs. Nat. Commun. 2022, *13*, 2481.
Mahadevan et al., 2025	Sry-α mRNA 3‘UTR stem loops	Two stem loops in the 3’UTR	Nuclear export		40766707	17. Mahadevan, T.; Figard, L. R.; Seede, H.; Sehgal, P.; Geng, Y.; McDonald, K.; Golding, I.; Sokac, A. M. Cytoplasmic Localization of the MRNA Encoding Actin Regulator, Serendipity-α, Promotes Adherens Junction Assembly and Nuclear Repositioning. bioRxiv 2025, 2025.07.29.667534.
Shhade et al., 2026	FAS complex cis-elements	5‘ and 3’ UTRs plus upstream/downstream regions	Nuclear export		41242541	18. Shhade, Q.; Estrada, M. E.; Hanna, R.; Makhzumy, M.; Bar-Yosef, H.; Kramer, G.; Bukau, B.; Shiber, A. Distinct Cis-Acting Elements Combinatorically Mediate Co-Localization of MRNAs Encoding for Co-Translational Interactors in Cytoplasmic Clusters in S. cerevisiae. J. Mol. Biol. 2026, *438* (2), 169546.
Fanara et al., 2025	Pyrimidine-rich motifs	Pyrimidine-rich RNA motifs recognized by RRM domain	Nuclear retain		40619818	19. Fanara, S.; Schloesser, M.; Gérard, M.; De Franco, S.; Vandevenne, M.; Vanden Broeck, A.; Kerff, F.; Galleni, M.; Farnir, F.; Hanikenne, M.; Motte, P. The RNA Recognition Motif (RRM) of the Arabidopsis RS2Z32 and RS2Z33 Splicing Factors Coordinates Protein-Protein and Protein-RNA Interactions, and Contributes to Their Nucleocytoplasmic Dynamics. J. Exp. Bot. 2025, *76* (20), 5814–5829.
-	-	-	Nuclear retain	MALAT1: Seq2	This study	-
-	-	-	Nuclear retain	Nuc1:CGAAGG	This study	-
-	-	-	Nuclear retain	Nuc2:GAAGGA	This study	-
-	-	-	Nuclear retain	Nuc3:GTCGGG	This study	-
-	-	-	Nuclear retain	Nuc4:GACGGG	This study	-
-	-	-	Nuclear retain	Nuc5:TCCGGG	This study	-
Sequence infromation:
Seq. Name	Length (nt)	Sequence
MALAT1 Seq1	220	AGGACTGAGGAGCAAGCGAGCAAGCAGCAGTTCGTGGTGAAGATAGGAAAAGAGTCCAGGAGCCAGTGCGATTTGGTGAAGGAAGCTAGGAAGAAGGAAGGAGCGCTAACGATTTGGTGGTGAAGCTAGGAAAAAGGATTCCAGGAAGGAGCGAGTGCAATTTGGTGATGAAGGTAGCAGGCGGCTTGGCTTGGCAACCACACGGAGGAGGCGAGCAGGC
MALAT1 Seq2	278	GAAAATGTTTTTTTCTAAGATTTTCCACAGATGCTATAGTACTATTGACAAACTGGGTTAGAGAAGGAGTGTACCGCTGTGCTGTTGGCACGAACACCTTCAGGGACTGGAGCTGCTTTTATCCTTGGAAGAGTATTCCCAGTTGAAGCTGAAAAGTACAGCACAGTGCAGCTTTGGTTCATATTCAGTCATCTCAGGAGAACTTCAGAAGAGCTTGAGTAGGCCAAATGTTGAAGTTAAGTTTTCCAATAATGTGACTTCTTAAAAGTTTTATTAAA
MALAT1 Seq3	182	TCAGGTCTGTCTGTTCTGTTGGCAAGTAAATGCAGTACTGTTCTGATCCCGCTGCTATTAGAATGCATTGTGAAACGACTGGAGTATGATTAAAAGTTGTGTTCCCCAATGCTTGGAGTAGTGATTGTTGAAGGAAAAAATCCAGCTGAGTGATAAAGGCTGAGTGTTGAGGAAATTTCTGC
