# Supplementary material for: High-throughput Screening of Sequence Elements Associated with RNA Localization
Source: Comput Struct Biotechnol J. 2026 May 21;35(1):0107. doi: 10.34133/csbj.0107 (PMC13191086; doi:10.34133/csbj.0107)
Supplement: Supplementary 1 — Figs. S1 to S5 Tables S1 to S8 [file csbj.0107.f1.zip › Supplement Table7.xlsx]

## Sheet: Table S7
Table S7. The log2(Nuc./Cyto.) profile of the nuclear- or cytoplasmic-enrich genes across 12 cell types.
Ensemblid	Geneid	A549	endo	GM12878	H1	HEK293T	HeLa-S3	HepG2	IMR-90	K562	keratinocyte	MCF-7	SK-N-SH	Nuc. or Cyto. Enriched
ENST00000512507.5	MACROH2A1	2.52942	3.53952	3.23547	1.31893	2.07207	4.42679	2.79974	3.81736	3.0386	3.41926	3.53621	3.44324	Nuc.
ENST00000476334.1	GORASP1	2.05572	2.30838	1.77622	1.93209	2.03459	0.740999	1.96545	2.5426	3.22516	1.01125	2.82939	2.16218	Nuc.
ENST00000466173.1	UBAP2L	0.838668	2.86735	2.18181	1.09792	2.61827	5.12191	2.22637	2.38766	2.98445	2.13762	1.43631	1.97627	Nuc.
ENST00000566895.5	FANCI	1.63277	2.56978	1.93034	0.937349	3.70207	15.3075	1.79185	1.41972	2.98622	1.14417	4.55104	2.03415	Nuc.
ENST00000577433.5	ACADVL	1.50113	3.51066	3.38941	2.75656	3.59557	3.85244	3.27761	3.98165	4.83	3.28284	3.27018	3.81684	Nuc.
ENST00000590556.1	DDX39A	2.44477	3.3178	3.32208	2.64139	2.87259	0.625903	1.98623	3.12318	4.09564	0.961134	2.89933	3.2123	Nuc.
ENST00000469855.1	IFRD2	1.74248	2.30542	1.14134	0.788892	3.24682	1.0102	1.33184	2.97011	3.14918	1.88111	2.15661	3.44225	Nuc.
ENST00000524416.1	FAM160A2	1.61659	2.71212	1.07564	0.685691	2.84344	11.3613	2.62897	3.57936	1.98149	3.60997	2.95451	3.51489	Nuc.
ENST00000550513.1	PFDN5	1.79962	1.78565	0.898322	1.48486	2.27246	1.00165	2.27438	3.28601	2.30039	1.46634	2.74256	3.36917	Nuc.
ENST00000465272.1	FASTK	2.18963	1.87222	2.1181	3.03795	3.1562	2.95355	3.08147	3.05595	3.76502	0.742709	3.84121	4.04129	Nuc.
ENST00000474216.5	EXOSC10	1.43858	2.69303	1.1565	0.96595	2.74188	0.784838	1.65002	3.0569	2.07548	1.46889	2.05317	2.19906	Nuc.
ENST00000592482.5	EML2	1.96047	1.82886	2.04847	1.74671	1.80464	1.00453	2.48103	2.49217	2.18465	1.71086	2.75693	1.35846	Nuc.
ENST00000590695.2	PWWP3A	0.90648	2.27349	0.581964	0.906537	2.36914	2.8524	2.30108	2.3796	1.81822	2.4034	2.60549	3.04732	Nuc.
ENST00000468917.1	TRMT2A	2.00109	2.65829	2.01503	1.59736	3.46397	2.3146	3.16888	4.17554	3.04429	2.28989	3.81836	4.26573	Nuc.
ENST00000676863.1	PABPC4	1.13596	1.71713	1.42969	1.29567	2.13959	1.10316	1.84982	2.00765	2.51221	1.39831	1.8171	2.14159	Nuc.
ENST00000530353.1	ZNF251	2.29185	2.31787	2.05931	2.10569	1.93418	0.598148	2.49283	3.66793	2.01311	1.65337	2.70725	3.32233	Nuc.
ENST00000334444.11	ABCC5	1.28079	1.34139	1.12875	0.878942	1.63851	6.3117	0.746669	2.16554	1.43105	2.34276	1.64422	1.6781	Nuc.
ENST00000491891.1	CAD	1.13269	1.95401	2.15615	1.42959	2.78544	2.39803	2.30049	1.07814	3.4171	1.53848	1.25164	1.6312	Nuc.
ENST00000563748.5	LPCAT4	2.54155	2.63127	1.98752	2.03666	2.65735	2.19161	3.05534	3.88292	3.06505	3.30769	2.50134	4.42095	Nuc.
ENST00000312108.12	CPT1B	1.92032	1.63125	0.813023	1.41172	1.82321	1.88603	1.90097	0.904911	1.75898	2.50926	2.59457	4.09607	Nuc.
ENST00000317905.10	RECQL5	1.27112	1.03102	1.45259	1.32858	0.94583	0.698181	2.34245	1.72231	1.40833	1.34567	1.28413	2.64543	Nuc.
ENST00000673968.1	LDB1	1.11002	0.980113	0.649587	1.21171	0.872459	9.51458	1.81416	1.90029	1.70876	1.46344	2.13799	3.18708	Nuc.
ENST00000525275.5	SHARPIN	1.39526	1.27518	1.34501	1.23654	0.880464	0.83575	2.30016	3.13137	2.60389	0.693656	2.34121	2.39381	Nuc.
ENST00000462139.1	ZNF496	0.732779	1.38979	0.851683	0.899643	0.92617	0.728911	1.19009	1.34574	1.55375	0.690738	0.968492	1.47496	Nuc.
ENST00000463909.1	LZTR1	2.16914	2.49354	1.8789	1.71003	2.16647	0.588998	2.75515	3.35534	3.05931	2.02012	1.75284	2.80756	Nuc.
ENST00000458073.5	GTPBP1	1.22166	1.88208	1.44069	1.54419	1.84718	2.06695	2.82933	1.84514	1.58923	0.994199	1.27092	1.43221	Nuc.
ENST00000462735.6	ALG3	1.69083	1.17519	0.998677	1.07294	1.24727	0.669307	1.49404	1.96043	1.87224	1.06128	2.31527	2.92049	Nuc.
ENST00000464419.5	FAM50A	1.71763	2.98825	1.93366	1.2528	2.3674	3.24969	3.194	4.21128	3.68548	2.54788	4.15257	4.8684	Nuc.
ENST00000392346.6	CCDC57	2.53218	1.6895	0.761407	0.910761	2.21702	1.31728	1.21474	3.15424	1.18346	1.22788	2.16579	3.28427	Nuc.
ENST00000478095.1	HDAC6	1.84323	3.65894	2.01303	1.52737	2.39358	1.91982	4.53659	3.72174	3.6168	2.67252	3.42971	3.07285	Nuc.
ENST00000562184.5	TCF25	2.90855	3.76249	1.9971	2.42895	2.5751	1.00257	5.46512	4.93382	0.952828	3.25425	3.7044	4.79154	Nuc.
ENST00000583884.5	STARD3	2.03997	1.13112	1.84734	1.6461	1.20671	1.13173	2.9757	2.96563	3.39653	0.909651	2.23943	3.08197	Nuc.
ENST00000474351.5	ZNF692	1.52434	2.42246	2.15042	2.35044	1.86854	3.23541	3.77998	3.61155	3.96693	2.7383	3.83601	3.63364	Nuc.
ENST00000460499.5	NRBP1	2.2669	2.43821	1.3564	1.53316	2.55321	0.915924	3.05125	3.20467	1.70333	1.72128	2.90191	3.34544	Nuc.
ENST00000416512.1	FAM229A	2.36911	2.87333	1.50376	0.946821	3.27377	3.40253	3.46464	4.14155	1.92439	2.22709	2.45631	4.43946	Nuc.
ENST00000526787.2	NCAPD3	2.01212	1.98456	1.82948	0.688258	2.42457	0.962569	1.93168	2.00856	2.45834	0.907479	3.07271	2.98707	Nuc.
ENST00000513190.1	IFT122	2.3781	2.58807	1.49711	1.6887	1.85403	0.906133	2.41902	3.32171	1.62661	0.789277	4.05249	2.50761	Nuc.
ENST00000580676.1	SPAG5	2.90083	2.8475	3.28696	2.59577	3.31001	1.91886	2.33124	2.52248	4.85978	1.18516	3.5844	2.52486	Nuc.
ENST00000514705.5	TSPAN17	1.35946	2.2944	1.31879	0.886517	1.54303	1.63375	1.64099	2.82699	2.0359	2.67873	2.78511	3.08402	Nuc.
ENST00000478616.1	SREBF1	2.59648	1.68915	2.56225	2.13687	1.49686	1.321	3.23165	2.57505	3.93817	2.13417	3.63731	2.19032	Nuc.
ENST00000491612.1	TRMU	1.75869	2.00661	2.32341	2.15234	2.75571	0.979882	2.72614	3.60984	2.7875	1.43039	2.06146	3.39369	Nuc.
ENST00000572841.1	SGSM2	2.24059	2.20108	1.8601	2.83396	2.13143	0.711502	2.34546	3.07821	2.22932	1.02342	2.31087	1.5973	Nuc.
ENST00000384010.1	RNVU1-18	2.03676	2.63453	2.47067	2.17147	6.35392	69.3914	1.17643	2.32754	2.30916	2.26446	1.04681	1.10831	Nuc.
ENST00000598399.1	RPS19	1.61664	1.62107	0.716517	0.59863	1.83169	0.584288	1.31439	2.12532	0.961504	1.18578	1.85937	2.30774	Nuc.
ENST00000482116.1	LMO7	2.74342	1.76053	0.927709	2.54359	1.72714	3.96242	2.82301	1.16014	0.588819	0.787835	0.72123	3.85866	Nuc.
ENST00000423927.2	KNTC1	1.9747	2.5525	1.09323	1.46017	2.5718	6.52313	2.52461	2.07144	2.51504	1.38766	3.19979	1.98792	Nuc.
ENST00000411549.5	ACAA1	1.29572	2.21434	1.67386	1.08066	2.22024	0.7407	3.27858	3.1474	2.60981	2.02195	2.86862	3.28738	Nuc.
ENST00000529899.1	GFUS	0.680308	0.759474	1.35387	1.75468	1.32698	0.616343	1.20836	1.18387	2.65004	0.592536	1.29711	1.05202	Nuc.
ENST00000308860.11	ADCK5	1.29318	1.06369	1.4283	0.888665	0.721413	0.717639	1.85344	1.77315	1.44385	0.836389	1.5879	2.71504	Nuc.
ENST00000475367.1	SPTAN1	1.38298	3.33096	1.26182	0.826523	2.23887	0.982237	2.51921	2.66835	0.704061	1.8528	1.11409	1.85537	Nuc.
ENST00000507607.1	LMF2	2.82475	2.8395	2.1458	1.84948	1.91542	1.53134	2.97946	4.98344	2.52546	1.98992	3.07898	3.55106	Nuc.
ENST00000560754.1	RNF31	2.24358	2.49901	1.8046	2.96683	2.15187	0.662595	2.8879	2.90564	1.63044	1.89107	2.58372	3.32248	Nuc.
ENST00000454844.1	AGAP10P	1.37722	1.17492	0.825997	0.725462	1.5676	2.01865	1.38645	1.84464	1.94269	1.12463	1.76564	2.12446	Nuc.
ENST00000491136.6	CC2D1B	0.952647	2.18598	1.68932	1.71724	2.18451	0.844404	1.70943	2.09672	2.55486	1.27549	1.88584	2.33426	Nuc.
ENST00000402615.6	AKT1	1.83605	2.05468	2.28304	1.92799	1.18964	0.761509	3.51206	2.78274	2.65162	1.95401	3.02022	2.19376	Nuc.
ENST00000590158.1	EIF3G	3.32054	3.35146	2.05392	2.20009	3.26919	1.65179	5.7213	5.5413	2.39387	2.87437	5.06205	5.76868	Nuc.
ENST00000527827.1	CPSF1	2.81058	3.6439	3.1284	2.56488	3.47801	0.854441	4.88111	4.98996	4.17947	1.33572	5.13255	3.89729	Nuc.
ENST00000466009.5	SET	0.992682	2.28569	1.35195	1.66481	2.45028	2.45538	2.29353	3.07147	2.62791	1.32601	3.0834	3.51641	Nuc.
ENST00000476033.5	DCAF8	2.59442	3.26947	1.60205	1.70668	2.57856	1.07574	3.81493	3.65117	1.98957	3.60668	3.446	4.67176	Nuc.
ENST00000477328.1	TBRG4	1.86757	1.99906	1.74885	2.43823	2.32838	1.60398	3.14323	2.45981	3.85839	2.08361	2.19865	3.08901	Nuc.
ENST00000487350.5	KRTCAP2	1.22582	0.722791	1.60866	1.21624	1.79157	1.82997	1.78546	1.78525	1.37227	1.54515	1.36397	3.00535	Nuc.
ENST00000569176.1	MAN2C1	3.78636	4.11669	3.38334	3.43135	3.16846	0.670079	4.82101	3.54018	4.18887	2.95388	5.57264	4.03142	Nuc.
ENST00000485487.5	REV1	0.713813	2.66143	2.08765	0.927103	1.12485	3.56486	2.45702	2.46124	2.63951	2.36806	3.44974	2.76891	Nuc.
ENST00000475695.1	CAD	1.72528	1.95539	2.23232	3.54753	2.78863	1.00108	2.72494	2.31875	3.80141	1.24912	1.73147	2.50713	Nuc.
ENST00000678983.1	PHB2	1.68941	2.09789	1.13552	1.13498	3.04211	3.11105	2.43948	2.46605	2.20336	1.21399	2.32171	2.68493	Nuc.
ENST00000492013.1	RTKN	1.40702	2.28256	0.927987	0.900254	2.79414	0.813257	3.56238	3.55856	1.79962	4.16108	2.24306	3.0556	Nuc.
ENST00000570867.6	DPH1	2.31561	1.55915	1.16293	1.17693	1.57718	0.674314	2.45834	3.29747	1.76025	1.55569	2.43348	2.71558	Nuc.
ENST00000618649.1	ANAPC2	2.03591	3.23932	2.56835	1.94998	2.66435	3.32034	3.13984	3.19526	2.93376	2.7802	3.55058	3.16442	Nuc.
ENST00000424952.7	ZDHHC3	0.68603	1.57214	1.30824	0.950667	1.15551	1.5597	1.57729	1.20486	1.65867	1.84657	0.96634	1.16972	Nuc.
ENST00000593832.1	COLGALT1	2.20059	2.66651	0.952185	1.57978	3.02244	10.0333	2.54116	2.76775	1.86739	2.83656	2.52095	2.61177	Nuc.
ENST00000564857.1	FAM219B	1.84734	2.85936	1.38856	1.42604	1.89241	2.79657	3.09792	2.87175	2.42765	3.30206	2.63568	3.9607	Nuc.
ENST00000514410.1	TENT4A	1.17404	1.65053	2.22885	1.02318	1.31447	0.89376	0.908372	1.72415	1.9517	1.09202	1.8865	1.42818	Nuc.
ENST00000481147.1	RBM17	1.40929	2.57122	1.19105	1.66468	3.03527	1.26483	1.78563	2.3905	2.5092	1.93281	2.67711	2.95621	Nuc.
ENST00000481831.1	DCAF8	2.28268	3.93908	2.2128	1.07573	3.58388	8.94598	4.03291	4.22235	3.45546	4.37748	3.92152	4.50249	Nuc.
ENST00000528377.1	NDUFV1	1.78666	2.82344	1.13712	0.883683	3.81351	4.08446	2.32531	3.73277	2.70233	2.54194	4.06795	4.10029	Nuc.
ENST00000578329.1	PPP4R1	1.39825	2.76259	0.953442	1.78889	0.817586	1.30478	1.62686	3.1788	2.9117	2.73774	2.11014	2.98405	Nuc.
ENST00000504872.5	APBB3	3.18485	1.55057	2.85288	2.20641	2.05898	1.22773	0.763523	2.78834	1.25242	0.663066	1.11684	0.637293	Nuc.
ENST00000512534.5	WDR19	1.103	3.11806	1.19356	0.88566	2.71682	7.64512	2.61788	3.29289	2.78279	2.29519	3.22062	3.15887	Nuc.
ENST00000485349.5	SKIV2L	2.11041	2.84247	2.6504	2.38682	2.96351	1.53867	4.36703	3.92232	3.76248	2.95181	2.53145	4.65493	Nuc.
ENST00000558380.1	PIF1	2.38071	1.55697	0.947259	1.34783	1.49923	0.960213	1.89516	2.50361	0.893327	0.62182	1.85436	1.86284	Nuc.
ENST00000433131.1	AL359921.1	1.58412	1.50961	0.861001	1.70232	1.23805	1.00101	0.846974	0.852475	1.00105	0.968684	1.91222	2.24936	Nuc.
ENST00000590084.5	MLX	0.867766	1.68306	1.64507	1.47065	2.23326	0.958369	3.29621	3.74959	1.62104	1.79381	2.77389	3.78932	Nuc.
ENST00000406539.6	OGFOD2	1.68616	1.95054	1.81822	1.69559	1.69941	0.862395	2.58811	2.60702	2.79893	1.47756	3.01338	2.59668	Nuc.
ENST00000536617.5	HIP1R	1.99396	3.33517	0.63334	2.0477	1.5518	1.27426	2.3686	2.99812	2.81236	1.68002	3.2947	2.84394	Nuc.
ENST00000477371.5	MRPL38	2.53322	2.11168	1.18582	2.23825	2.39473	2.34999	3.22203	3.65075	1.75111	1.13917	3.08248	3.97103	Nuc.
ENST00000275732.5	GIGYF1	1.44185	2.24648	1.86131	2.60429	1.45665	0.971346	1.80813	2.14506	2.66445	0.885789	2.35788	1.95158	Nuc.
ENST00000586461.1	AP1M1	1.67605	1.73257	1.33867	1.32431	0.95409	0.740816	1.37168	2.77172	2.11503	0.70334	1.76929	2.32561	Nuc.
ENST00000460848.5	MTG1	2.77829	2.18854	1.1608	1.06637	3.06778	2.00547	4.58562	2.87544	2.1323	2.59229	3.93819	3.88087	Nuc.
ENST00000513239.5	PIGG	2.73771	3.61118	2.63925	2.11633	2.39427	1.01193	3.94297	5.04836	2.63612	4.31845	3.87498	4.64672	Nuc.
ENST00000302926.7	NLGN2	1.46779	1.75227	0.632808	1.92382	2.10475	1.05569	3.76693	2.06082	1.87303	1.99233	1.1682	2.20848	Nuc.
ENST00000488767.1	PHF1	1.04932	2.40087	2.03155	1.04251	1.89734	0.737459	2.83125	3.30274	3.33676	1.48476	2.42776	2.85684	Nuc.
ENST00000372824.5	PABPC1L	2.86648	2.54112	1.27499	0.922034	4.03436	8.19596	4.7305	5.2852	2.09752	4.81373	5.8129	5.84728	Nuc.
ENST00000564507.5	TELO2	2.63606	1.19573	2.52338	2.57892	0.587842	1.98514	2.91601	2.18666	1.50418	0.928773	3.46624	1.80286	Nuc.
ENST00000521020.1	CCAR2	1.99148	2.74205	1.87926	1.50088	0.730659	1.13991	1.40217	1.81661	2.19987	0.963572	1.34807	2.36981	Nuc.
ENST00000515223.1	TRIM41	2.03597	2.24942	2.81657	1.4387	2.23739	1.7489	2.43719	2.65794	2.99987	2.138	2.68684	3.38541	Nuc.
ENST00000483145.1	CCDC57	2.26217	1.50137	1.3738	0.84047	1.21246	0.984796	0.766969	3.04862	1.15168	1.49674	2.37591	3.26907	Nuc.
ENST00000484819.1	UBAP2L	1.35638	2.30278	1.78059	1.11879	2.59125	1.48264	2.37911	2.74823	2.20663	2.19775	2.91357	1.69111	Nuc.
ENST00000564159.1	KLHL36	1.57796	2.12272	0.905501	0.61543	1.32215	0.609743	2.54712	3.23152	1.67767	2.58834	3.46296	3.33807	Nuc.
ENST00000419433.1	STK36	2.27275	2.12056	2.20309	1.59557	1.08857	0.818905	4.3385	2.66646	2.35487	1.45333	1.88978	3.73091	Nuc.
ENST00000526890.5	CARS1	1.47638	2.33868	2.11255	1.93518	0.956771	0.646868	1.53668	2.58035	3.15534	1.58698	0.710669	2.53469	Nuc.
ENST00000568693.1	E2F4	1.04346	2.0751	1.17473	1.68027	3.18589	1.23206	1.99998	2.68018	2.46641	1.45254	2.87938	3.90029	Nuc.
ENST00000502487.5	BAX	1.67167	1.42669	0.835294	0.858084	2.52689	0.75974	2.4283	2.69369	1.06091	2.12731	2.89398	3.40564	Nuc.
ENST00000525223.1	EEF1D	2.69384	1.67671	1.96764	1.0242	1.40793	0.849595	3.60947	4.60437	0.948749	1.33767	3.7313	4.39619	Nuc.
ENST00000506879.5	FAM193B	1.7256	1.80946	1.10904	1.77615	1.44115	1.57599	1.11239	2.90276	1.87976	1.98025	3.01324	3.78543	Nuc.
ENST00000562461.1	MAN2C1	2.20836	3.74299	2.27151	1.57055	3.84971	1.26721	3.21113	3.54773	2.922	1.97582	3.98012	4.09677	Nuc.
ENST00000541810.5	NPIPA8	1.62965	1.73063	1.13449	2.19197	1.3068	4.8857	1.5136	2.85176	1.26195	1.57577	1.59186	1.50796	Nuc.
ENST00000476448.1	MCM3	2.01097	2.07812	1.71222	2.18448	2.54351	2.38244	2.71176	1.52559	2.92908	0.880504	2.54047	1.96982	Nuc.
ENST00000496015.5	ABCD4	2.20087	3.2448	1.43011	2.00424	2.19253	0.916896	3.59691	2.91505	1.95441	2.19589	2.56848	3.22495	Nuc.
ENST00000384278.1	RNU1-2	3.26339	2.75408	2.88643	2.21369	6.37544	98.9208	1.46838	2.27918	1.80819	2.64134	1.32422	1.69396	Nuc.
ENST00000598632.5	PTOV1	2.57204	3.35149	2.61204	2.31827	3.07716	1.17488	4.62832	4.0868	3.34326	2.61752	4.48385	4.4398	Nuc.
ENST00000496752.1	WDR27	2.80472	3.55016	2.8632	2.19894	2.22839	1.07549	3.89371	3.0534	2.90424	1.56701	3.41409	3.71924	Nuc.
ENST00000643536.1	AC068831.6	1.87499	2.49947	1.93949	0.678735	2.94909	14.8582	2.32169	1.88657	2.83983	0.722815	3.63962	1.90142	Nuc.
ENST00000461149.1	FANCG	2.51382	2.08771	1.3226	1.52125	2.23924	1.07603	2.45738	0.870588	2.10236	1.13984	3.53472	4.50245	Nuc.
ENST00000434528.4	POLE	2.53517	2.13472	2.11291	2.34813	2.15755	1.43947	1.87102	2.31644	2.35014	1.41846	3.68436	1.88969	Nuc.
ENST00000612145.1	NDOR1	1.62399	1.05094	1.11418	1.72327	1.55628	0.807881	0.942857	1.75914	1.92872	0.92356	1.91695	2.1182	Nuc.
ENST00000582681.1	NUP85	2.07347	2.32109	1.30474	2.01994	2.31691	2.11628	2.42387	2.4117	2.6345	1.3489	2.6928	2.59788	Nuc.
ENST00000460831.1	P3H1	2.08344	2.92314	2.03559	2.43175	2.13186	1.03957	3.37331	4.09582	3.5964	1.67912	1.35726	2.84098	Nuc.
ENST00000373137.2	SH3D21	0.973837	1.66538	0.66717	1.37439	1.24148	0.864308	1.78461	3.96986	1.31398	2.85673	2.57344	2.24198	Nuc.
ENST00000461187.5	SMPD4	3.07975	1.97634	2.18053	2.43235	1.97815	0.645546	2.93933	2.52715	3.4294	0.964397	1.96702	2.54277	Nuc.
ENST00000578910.1	CCDC57	2.10231	2.92895	1.33234	0.82281	2.48328	1.65061	2.13642	3.4499	2.28744	2.8866	2.43836	4.00918	Nuc.
ENST00000555533.6	METTL17	2.88583	4.13037	2.85087	1.67857	4.72989	7.36641	4.58201	2.31098	4.84158	3.18694	3.32342	3.49658	Nuc.
ENST00000532308.5	GFUS	1.29299	1.88125	2.1321	2.20855	1.88529	1.38401	2.56744	2.1084	2.30084	1.08298	2.25366	2.48584	Nuc.
ENST00000507612.1	RIOX2	0.866904	1.52633	0.638761	0.670836	1.37374	1.15895	1.5202	1.96406	0.928917	1.9302	1.07747	1.88142	Nuc.
ENST00000473125.5	GOLGA8A	2.19292	4.2878	2.22462	0.731105	3.81798	24.9017	4.61781	5.51325	3.21285	5.46065	4.19001	5.31872	Nuc.
ENST00000542374.5	ANKLE2	0.588043	0.623595	0.744894	1.92555	0.690756	0.995811	0.653704	1.81518	1.24586	0.774295	1.0428	1.18107	Nuc.
ENST00000493600.6	FLII	3.27767	3.574	2.43949	2.28156	3.81408	2.18514	3.53612	4.91369	3.09955	3.17854	4.42891	4.45544	Nuc.
ENST00000604929.1	TUBB4B	2.27778	2.528	1.89438	1.25095	3.28588	5.19627	2.72044	3.12618	3.12911	2.104	2.92005	3.22544	Nuc.
ENST00000508554.1	PAICS	1.8561	1.56049	0.592085	0.729533	2.27946	1.83737	2.04971	1.92084	1.29138	1.28552	2.22787	2.43639	Nuc.
ENST00000544500.5	METTL3	0.913933	1.59804	0.959165	1.33907	2.62797	3.57813	1.68332	1.92421	1.86848	1.09049	2.69653	2.59066	Nuc.
ENST00000563986.1	PKM	2.80015	2.15605	2.50754	1.62379	3.73828	5.07139	3.1018	4.09953	2.73222	3.97083	3.30862	3.27763	Nuc.
ENST00000494058.5	SKIV2L	1.46239	2.4572	2.50741	2.35017	3.60786	0.800952	4.32276	2.46265	4.01323	1.6561	2.90851	3.0836	Nuc.
ENST00000315614.11	NEURL4	1.42083	1.85004	1.66511	1.81116	2.2365	1.36142	2.37647	1.95363	1.89696	1.60075	1.31513	2.21223	Nuc.
ENST00000566099.5	MAN2C1	3.46148	3.35266	2.02917	1.85639	2.36027	2.08022	3.74605	5.09179	2.27683	3.06226	4.43686	5.11104	Nuc.
ENST00000507937.1	RMND5B	1.33784	1.76849	1.34411	1.69319	2.07872	1.05004	1.06787	1.96169	2.29873	1.08281	4.24985	2.35484	Nuc.
ENST00000579391.1	ACADVL	2.73469	3.95963	3.11538	2.29341	2.49636	3.03084	3.8901	5.8579	4.45349	3.76935	4.06502	6.0305	Nuc.
ENST00000590887.5	PTBP1	0.941599	0.755032	1.87889	3.10491	1.73477	2.31678	1.90596	1.93516	2.00342	0.829949	0.865543	1.46918	Nuc.
ENST00000582168.5	NAT9	1.50538	2.40868	1.73229	1.51712	2.94223	0.62802	2.77317	2.57508	2.497	2.13428	2.99718	3.82384	Nuc.
ENST00000565004.5	RHOT2	3.31452	3.65282	4.72214	4.45065	2.20997	1.45164	4.52819	5.93106	5.95704	2.82089	4.92396	3.71494	Nuc.
ENST00000546953.1	WDR27	0.607066	3.70759	2.99686	0.918912	2.27646	3.0187	3.4386	1.95367	3.45042	2.22342	2.66385	2.39552	Nuc.
ENST00000549073.1	PAN2	1.77549	2.60224	2.92809	1.67915	2.29394	8.50228	2.46091	2.8219	4.20669	1.81119	3.18536	1.84266	Nuc.
ENST00000611063.1	MYO19	2.72091	3.53235	2.65751	2.05764	2.95858	3.3137	4.33344	3.20111	3.86436	3.23765	3.89576	3.80009	Nuc.
ENST00000522459.5	HSF4	2.05028	1.71758	3.51974	1.17816	1.53019	0.87004	3.58464	2.18059	3.18346	1.86895	4.68146	3.20139	Nuc.
ENST00000395853.5	MSH5	2.7091	2.74365	1.10613	1.18351	2.32897	3.67738	2.97604	3.4771	2.42146	3.08836	3.96635	3.9804	Nuc.
ENST00000461195.5	TRAF4	1.76188	1.34489	1.11796	1.43861	1.49171	1.87505	2.43903	3.33342	1.47394	1.80478	3.16642	3.67717	Nuc.
ENST00000492630.2	ADAR	1.30163	1.46557	2.51586	1.53808	1.21033	0.894146	1.38199	1.88585	1.69953	1.3341	1.67553	1.16633	Nuc.
ENST00000590098.1	PRKCSH	2.46509	2.33631	2.34656	2.29767	2.80577	0.854246	3.11283	3.90345	2.23673	1.41801	3.22987	3.73821	Nuc.
ENST00000605794.5	PKD1P6-NPIPP1	1.70491	1.18042	2.20777	2.11177	0.759908	1.13114	2.05628	2.30912	1.91334	1.40721	1.35375	1.2453	Nuc.
ENST00000553964.5	CALM1	1.32418	2.70251	1.88467	1.20925	1.36682	1.08374	1.65927	1.87748	1.7117	1.25697	2.95848	2.18568	Nuc.
ENST00000637113.1	QARS1	2.21901	2.55622	2.44577	2.05937	2.12155	1.00301	2.27548	2.89171	2.2888	1.2897	2.93856	2.87865	Nuc.
ENST00000645548.2	KIFC2	3.28721	3.38938	2.21456	1.60437	1.91606	1.56101	4.22149	4.12592	2.37319	3.62507	4.82858	5.51571	Nuc.
ENST00000584352.1	NT5C	1.76048	1.45885	1.26135	1.26061	3.42825	2.60567	2.15237	2.91632	2.15088	1.61302	3.67055	3.51161	Nuc.
ENST00000568463.1	PRMT7	3.04717	2.34035	1.98956	1.91535	2.49849	0.748417	3.73076	3.82665	2.27435	1.42615	3.55481	2.91595	Nuc.
ENST00000530052.1	DPAGT1	1.10021	2.57726	1.36845	1.75802	1.36397	2.65522	2.83047	3.12772	2.83567	2.55609	2.22418	3.06762	Nuc.
ENST00000461111.1	AGRN	3.24664	2.67749	2.95731	2.10825	1.97793	3.25478	4.07092	5.58225	3.32562	5.14663	4.97177	4.0801	Nuc.
ENST00000642021.1	PHGDH	2.39798	1.76946	1.04465	1.96505	2.57472	3.55337	3.63616	3.50779	1.4123	0.769138	1.14783	2.12674	Nuc.
ENST00000465111.5	TCEA2	2.14657	2.43669	1.76239	1.31474	1.36533	0.9565	2.49235	2.7902	2.04993	1.33757	3.52098	3.28339	Nuc.
ENST00000554312.1	AP1G2	2.8859	2.51088	3.18588	3.01805	2.52312	0.749793	5.88197	1.87578	3.42535	3.59381	4.94395	3.88428	Nuc.
ENST00000459805.5	GBAP1	0.847281	1.20937	1.74481	1.35411	1.41854	1.30524	0.751545	1.5702	1.88583	0.94482	2.54575	2.87883	Nuc.
ENST00000464548.1	EIF4G1	2.3403	3.01812	1.82024	1.50686	3.07927	0.965194	2.59539	2.36807	2.35822	2.17629	3.39121	2.6305	Nuc.
ENST00000514938.1	LMF2	2.9493	2.80413	2.42725	2.48608	2.46675	0.643076	2.90558	4.13429	2.97065	1.70163	2.79591	3.16322	Nuc.
ENST00000604669.5	AC138035.1	1.58346	1.05994	0.718941	2.20566	0.738714	0.919781	1.21889	2.29169	1.58139	1.11445	1.47833	2.17501	Nuc.
ENST00000512605.4	INTS3	2.2691	2.99719	2.6047	2.43364	2.27006	0.583099	3.74651	3.71651	2.26626	2.22761	2.77899	4.00805	Nuc.
ENST00000465699.5	C6orf136	1.64696	1.79266	0.629787	0.977883	2.72029	1.17712	2.58907	2.3409	2.11601	1.48295	3.51098	3.72852	Nuc.
ENST00000615535.1	SNHG22	3.99727	3.29698	1.30506	1.03667	0.850587	7.45733	3.94554	2.53128	3.29375	5.59861	3.81578	4.23199	Nuc.
ENST00000467594.1	NISCH	2.11921	3.45182	2.90352	2.40938	2.76791	0.92359	3.41046	3.4538	2.81377	2.47843	2.20741	3.61004	Nuc.
ENST00000490521.1	COMTD1	2.31539	1.14509	1.82047	2.60272	2.29009	1.82048	2.45672	2.49986	3.23374	1.33918	4.10656	2.67645	Nuc.
ENST00000479654.1	DIP2A	0.956749	1.86817	1.36844	0.882225	1.25527	4.00457	1.55783	1.94458	1.77703	1.98995	3.22764	0.610972	Nuc.
ENST00000560342.5	RNF31	0.934055	1.31636	2.00036	1.29947	1.24979	0.747375	1.75288	1.26151	1.74419	0.895019	2.29551	1.04156	Nuc.
ENST00000472217.1	USF1	1.91281	2.54388	0.898528	1.86592	2.85157	8.21163	3.65723	3.22933	2.56361	2.44388	3.76304	4.2716	Nuc.
ENST00000590268.1	PPP1R12C	3.10039	2.68147	2.36427	1.51214	1.90761	1.00833	2.89911	4.7498	1.65841	1.96673	3.62315	4.35581	Nuc.
ENST00000593637.5	TECR	1.92496	1.05389	0.972423	1.10185	1.71359	0.788335	1.66151	2.67458	2.6596	0.881986	2.93024	2.30257	Nuc.
ENST00000590891.1	UBALD1	2.50105	2.53456	1.33285	1.14889	2.15115	1.20898	3.05629	3.67965	1.34719	1.64994	3.51236	3.21329	Nuc.
ENST00000462780.5	RUSC1	1.24102	0.831157	0.824741	1.9106	1.78032	0.728411	1.46317	2.09658	2.06171	1.12938	2.64745	2.21065	Nuc.
ENST00000541544.1	INPPL1	3.23071	3.87524	2.76553	2.55595	2.34396	2.83023	4.06608	5.88286	3.22607	4.44711	4.60768	5.38901	Nuc.
ENST00000585203.6	ACADVL	2.77694	4.43327	2.45683	1.79697	3.79909	4.00293	3.41516	5.17647	3.08184	4.11363	3.89318	4.43843	Nuc.
ENST00000597618.5	TRIM28	2.43434	3.25361	2.37864	3.88053	2.87983	2.76844	3.48912	3.75613	3.98444	2.17841	3.66623	4.07077	Nuc.
ENST00000620711.1	AC009120.2	1.20026	1.25442	1.1334	1.25672	2.52033	0.804087	1.34018	1.42668	0.995003	0.636921	2.2436	2.07003	Nuc.
ENST00000462457.1	SGSM3	2.13347	3.4947	2.47492	1.62785	3.64052	0.758396	1.24892	4.59251	3.57074	1.80546	3.55125	3.65404	Nuc.
ENST00000487839.1	PRRC2A	2.16251	2.21857	2.43805	2.68501	3.00976	0.705819	2.06603	3.19133	3.56014	1.34479	2.64846	1.92526	Nuc.
ENST00000486618.1	HDAC3	1.16659	1.30185	1.24082	1.37076	1.80031	0.916355	1.57274	1.80936	2.16915	1.49836	2.14433	1.97162	Nuc.
ENST00000554028.3	PIP4P1	0.771825	2.46865	1.66979	0.83712	2.7271	4.29518	2.31052	2.20684	2.12008	2.23745	3.35982	2.04862	Nuc.
ENST00000493992.1	ACAP3	3.11847	3.36419	3.73583	1.6469	1.08593	0.890386	5.76367	5.41599	3.8559	3.05226	3.03188	5.044	Nuc.
ENST00000545366.1	GPR137	1.76079	1.27948	2.22863	1.52774	2.22739	0.794758	1.35314	3.02695	1.81132	0.906774	2.33379	2.27846	Nuc.
ENST00000472114.5	PIAS3	1.3091	2.33884	1.28107	1.30818	2.39283	0.8441	1.64933	2.73157	2.37475	2.7041	4.69424	3.27024	Nuc.
ENST00000585856.2	PTBP1	2.9436	3.51784	3.27271	2.03421	3.33701	1.7002	3.83231	4.34696	3.85325	1.69984	3.57283	3.7781	Nuc.
ENST00000463935.1	AP2M1	1.37082	1.98085	1.96153	1.79539	2.13802	1.39467	1.88451	4.22126	2.88199	1.50405	2.50913	2.49484	Nuc.
ENST00000491494.1	PSMD2	1.34083	1.31603	1.4053	0.821678	1.11381	6.41725	0.93612	1.95836	2.3351	1.01463	1.83349	1.74413	Nuc.
ENST00000591931.2	NMT1	1.20266	1.03495	0.994988	0.607814	2.36563	1.31316	0.790512	0.667944	1.57223	0.846964	0.970096	1.52012	Nuc.
ENST00000584791.1	CYBC1	1.15355	1.88411	1.1011	1.91379	1.12613	1.13689	2.66404	3.17288	1.80906	1.69426	1.86982	3.17814	Nuc.
ENST00000568271.5	MAPK8IP3	1.96206	2.65264	2.0752	1.57543	1.23153	0.896	4.21879	4.16904	2.77799	1.84202	2.98813	3.58756	Nuc.
ENST00000466110.5	DCTN1	1.99556	2.55151	1.95814	2.09977	2.12507	0.734378	2.3635	2.82556	2.17507	1.49522	2.26152	2.29259	Nuc.
ENST00000308375.10	GMPPB	1.40879	1.60273	0.90102	0.762716	1.36527	0.789097	0.67606	2.19779	1.90429	1.00054	2.2515	2.6799	Nuc.
ENST00000572278.1	SRRM2	0.874248	1.18435	1.0776	0.723675	0.977006	1.6489	2.09713	1.46154	1.98672	1.95497	0.99284	1.36482	Nuc.
ENST00000514754.5	DCTD	1.27327	2.46712	1.01622	0.591182	1.25893	2.67464	2.25827	2.86387	1.30012	2.58581	1.72049	3.04559	Nuc.
ENST00000587457.1	PPP6R1	1.62293	1.19712	1.20514	0.803623	1.62134	0.603097	1.36671	1.85571	1.10434	0.804695	1.53423	1.89332	Nuc.
ENST00000592754.5	PPP1R12C	2.48934	2.7444	1.90562	2.0321	2.22918	0.669182	1.98018	3.81222	2.71378	1.74563	3.19836	2.99279	Nuc.
ENST00000588542.5	DDX39A	2.40807	2.39072	2.73231	2.0716	1.71093	1.17139	2.56348	3.29881	3.22664	1.10934	3.369	3.09375	Nuc.
ENST00000530217.2	NPIPA7	1.24499	1.71343	1.02032	1.86747	1.12797	3.58031	1.46147	2.34269	0.959489	1.55549	1.48117	1.32363	Nuc.
ENST00000371521.8	NDOR1	1.78805	0.601274	1.69032	1.98169	1.54159	1.26408	2.26331	2.22233	1.10784	1.13391	1.6822	2.30504	Nuc.
ENST00000506001.1	PHYKPL	0.978438	1.54452	1.0605	1.04224	1.26541	3.65965	1.49742	2.1597	0.88602	1.50979	2.15453	3.08652	Nuc.
ENST00000430721.2	AL157392.3	1.41256	1.37032	1.57353	0.707314	2.04609	0.893244	1.59151	2.1626	1.56044	1.92775	2.40515	2.77537	Nuc.
ENST00000491899.1	TTLL4	1.62514	2.33172	1.69971	2.01879	1.95095	1.1458	3.67848	2.51137	2.37654	1.48958	2.15217	2.72	Nuc.
ENST00000582114.5	CDK5RAP3	2.10195	2.37891	1.26781	1.37764	3.89848	0.621484	2.72866	3.3923	2.83121	1.14917	3.32874	3.32407	Nuc.
ENST00000487115.1	TAF6	1.79694	1.72511	1.45029	1.25207	2.67155	0.715664	2.54197	3.2129	2.27228	1.23279	3.57679	3.44308	Nuc.
ENST00000620413.1	MYO19	1.87141	2.64113	2.56196	2.29282	2.2216	1.43463	3.51464	2.36818	3.84981	1.75207	3.1544	3.0366	Nuc.
ENST00000527370.5	PITPNM1	2.29349	1.25836	2.16253	1.8006	0.60771	1.08321	1.72152	2.23195	2.538	1.22753	1.53493	2.54102	Nuc.
ENST00000427047.6	NDOR1	1.84931	0.922007	1.40494	1.56255	0.716003	2.01593	1.53627	1.98542	0.918769	1.18278	1.90399	2.55968	Nuc.
ENST00000360697.4	ADARB1	0.719743	1.55051	0.970326	0.735093	1.73752	4.69054	1.34764	2.42793	0.590741	0.864899	2.07316	1.47521	Nuc.
ENST00000534706.1	ILK	1.63237	3.62347	1.8221	1.09267	1.77182	2.95449	2.73087	5.0517	2.97521	2.97819	3.13065	4.18745	Nuc.
ENST00000475591.5	UBXN11	2.78824	3.09975	1.87915	1.23101	3.18043	5.53878	3.70469	4.83855	3.22475	2.25171	4.96754	4.46709	Nuc.
ENST00000531065.5	RPS2	1.36523	2.54432	1.26833	0.600489	4.26153	2.71222	2.44469	3.49793	2.63052	2.79812	3.63214	3.27707	Nuc.
ENST00000481338.1	INF2	1.28007	0.917421	1.297	2.51381	0.995347	0.613843	2.60552	1.59259	1.96482	0.605441	1.83803	1.33082	Nuc.
ENST00000564744.1	RPL4	3.12741	2.28013	1.31893	1.33224	3.28871	3.74505	2.25187	3.0152	2.32499	1.47287	2.94308	3.05268	Nuc.
ENST00000468186.5	THUMPD3-AS1	0.900428	2.06747	1.82876	0.7667	2.11164	1.45495	1.83868	1.26325	2.16783	0.701501	1.60379	0.788338	Nuc.
ENST00000452796.6	DCAKD	1.88077	1.3194	1.11795	1.44179	1.41818	1.02771	1.44643	2.40107	1.67116	0.818139	3.01809	2.24196	Nuc.
ENST00000476300.1	RPL13A	2.78571	2.18081	1.21914	2.48199	1.31078	4.13497	2.86695	3.78687	3.63891	0.952555	3.7509	3.69529	Nuc.
ENST00000526138.5	NDUFV1	0.660365	1.78094	0.937355	1.90017	2.94466	2.76169	1.16404	0.667097	2.75687	1.93543	2.73332	2.354	Nuc.
ENST00000478548.2	MEN1	2.16623	2.17438	1.8368	2.10692	3.03051	1.70345	3.02017	3.50685	2.39858	2.41532	3.30215	3.16166	Nuc.
ENST00000619654.1	AC103691.1	2.93551	2.17654	2.2335	1.73018	2.38236	0.723459	0.659267	2.17487	1.0869	2.13811	2.65417	3.26111	Nuc.
ENST00000583080.1	SREBF1	1.93773	1.17325	1.78951	2.17067	1.12096	0.633541	2.45988	1.12625	3.30599	1.71751	2.49271	1.09157	Nuc.
ENST00000480772.1	APEH	1.64504	0.732111	2.39393	3.24	2.10618	5.47465	2.43195	2.48728	3.76161	0.923541	2.97299	2.61218	Nuc.
ENST00000651323.1	CTC1	1.08096	1.34153	1.07435	0.68425	0.6033	0.866629	1.38918	0.907237	0.780997	0.668	0.935935	0.855877	Nuc.
ENST00000479237.5	SH3GLB2	2.60231	2.9533	1.62415	1.36251	3.10701	12.8761	3.99859	4.48106	2.12659	4.10338	5.63038	5.23899	Nuc.
ENST00000472128.5	HM13	0.674487	1.7254	1.1405	1.03666	1.32053	3.95524	1.71574	2.37835	2.18683	1.49346	1.24212	2.61363	Nuc.
ENST00000497322.1	RPL12	1.65774	1.88373	1.23643	0.639732	3.54022	12.0905	2.31027	2.85424	2.4853	2.46284	2.14621	2.3351	Nuc.
ENST00000580966.1	FLII	2.56534	2.24901	2.84551	3.24742	1.09829	1.01086	3.81043	4.12032	2.44679	1.97473	2.86642	3.98487	Nuc.
ENST00000592391.5	DDX39A	2.95549	2.57899	3.11231	2.63368	1.06039	2.00823	3.69559	3.55702	3.86121	1.43578	4.23303	3.59448	Nuc.
ENST00000494610.1	CSNK1E	1.84951	2.54094	0.698504	1.75947	3.14139	1.47172	3.25158	4.17202	1.10894	3.17073	2.2155	2.82062	Nuc.
ENST00000514800.5	MFSD10	1.68883	1.57561	3.28788	2.45827	1.41896	1.18285	2.22446	2.63777	2.30973	2.00515	2.30655	3.15177	Nuc.
ENST00000486644.1	STK36	1.18714	3.02588	1.67414	1.83367	1.41132	0.611511	4.61141	2.62368	2.37248	1.53564	1.24755	3.32111	Nuc.
ENST00000609318.5	LARP4B	1.00536	2.34542	1.86722	1.19082	1.44313	0.865341	1.13682	1.46904	2.4269	1.43939	1.87591	1.54575	Nuc.
ENST00000432996.2	DDX12P	2.0844	2.17807	1.74816	1.37195	2.52449	3.61329	2.74009	2.41295	2.18897	0.911222	2.64983	2.82811	Nuc.
ENST00000448973.6	METTL26	1.87918	1.78808	2.44987	2.46323	1.94022	1.16159	2.86851	3.19459	2.90398	1.28677	2.90001	3.67196	Nuc.
ENST00000485862.5	CIZ1	1.92185	1.8512	0.769374	1.06087	2.38966	2.33434	2.14464	2.55301	1.62873	2.15202	3.8093	3.4907	Nuc.
ENST00000540768.5	NUP85	1.55745	1.93053	1.42872	0.73137	2.972	6.16854	2.86583	1.17667	2.69888	2.16681	3.2561	1.95616	Nuc.
ENST00000590704.5	CIRBP	1.15362	2.82168	2.03485	3.4322	2.40607	1.28715	3.77632	2.60685	3.51756	1.00193	4.00787	5.04505	Nuc.
ENST00000300682.14	ENGASE	2.90002	2.08739	2.10961	1.79023	0.899808	0.733809	3.93228	2.96087	2.6365	1.45717	2.13758	3.72746	Nuc.
ENST00000487475.5	PSMD2	1.40287	3.3344	2.11118	0.921541	2.07152	1.08494	1.96913	3.43529	2.38791	2.8483	3.13774	2.63482	Nuc.
ENST00000464385.1	NRDC	0.991092	2.55506	2.2125	3.41766	1.26224	6.34745	2.34692	2.7484	4.36952	1.74408	2.61185	2.46978	Nuc.
ENST00000524141.5	SPIDR	1.05308	2.15712	1.42342	0.73957	2.24688	4.31068	2.99688	2.7315	1.90995	1.80546	1.90656	1.9678	Nuc.
ENST00000588643.1	SRP68	1.6323	1.57398	0.733608	0.631036	1.66346	0.809078	1.49584	1.7483	1.56232	0.966514	2.03416	1.74207	Nuc.
ENST00000599650.1	TIMM44	2.36609	2.70226	2.04029	2.06952	1.56954	0.71301	3.34999	3.05634	3.08214	1.93139	2.12139	2.97566	Nuc.
ENST00000623083.4	WASH9P	0.732929	0.837389	1.39945	0.80451	1.22232	3.20489	1.89687	1.87526	1.84092	0.689306	1.42443	1.80907	Nuc.
ENST00000535003.5	STRIP1	1.0534	2.86407	2.1342	2.18528	1.35193	0.666694	2.4485	3.14861	2.15989	1.34607	1.79624	2.70935	Nuc.
ENST00000484567.6	PIEZO1	3.33879	4.27123	2.55958	2.23747	3.27045	5.84385	4.53853	5.76234	3.92261	5.04752	5.64301	5.06821	Nuc.
ENST00000511995.1	CCT5	1.92882	2.37459	1.63929	0.849341	3.2347	13.7313	2.35972	2.91908	1.9676	2.59825	4.49485	3.5464	Nuc.
ENST00000463877.1	SRSF11	0.589193	2.77358	1.14179	0.936505	2.9119	38.0391	2.55416	2.48647	1.92451	3.17285	2.69438	3.44478	Nuc.
ENST00000484615.5	RPL3	1.99323	3.42809	2.01305	1.40931	3.60428	4.69326	3.33118	4.43791	3.15494	3.68101	3.14978	3.54502	Nuc.
ENST00000327026.7	CCDC57	2.83377	2.88209	1.52687	1.7777	2.62016	2.8582	2.42579	3.966	1.98684	2.70284	2.39785	4.01972	Nuc.
ENST00000479376.1	IDH3B	2.26122	3.86517	2.75961	1.88159	3.47372	1.93641	4.0549	4.10385	3.82568	3.05615	4.59429	3.30577	Nuc.
ENST00000498498.5	DALRD3	2.40027	2.47921	1.37653	2.21393	2.34025	4.06578	2.41544	3.8766	3.03039	2.59148	3.9989	4.91794	Nuc.
ENST00000490826.1	YARS1	1.44758	1.62646	1.11869	0.818497	1.79861	0.723255	1.52647	2.62204	1.77339	0.834735	1.55229	1.97351	Nuc.
ENST00000469401.1	AHCYL1	0.894207	1.48114	0.777318	0.778683	1.22793	2.00705	1.34855	1.74641	1.77403	0.860063	1.1018	1.30765	Nuc.
ENST00000511810.5	SDHA	0.760531	1.34401	0.969717	0.631076	1.42904	0.78719	1.27803	1.68677	1.56622	1.45127	1.72298	0.846394	Nuc.
ENST00000601356.1	AP2A1	1.81872	1.41409	1.14899	0.957291	1.73375	0.740603	1.24679	2.85059	1.41249	1.36895	2.47387	2.08949	Nuc.
ENST00000469897.1	CPSF4	2.61407	2.96801	1.02038	1.80514	2.7566	3.8292	2.72959	4.0215	2.57124	3.02649	4.63751	4.29514	Nuc.
ENST00000462033.1	MPRIP	1.78727	2.14139	0.691795	0.804333	2.23066	4.41691	1.22547	1.83666	2.22943	2.44792	2.05333	1.98273	Nuc.
ENST00000460906.5	UROD	1.32711	2.65863	1.49501	0.950027	2.14408	1.56331	2.53305	2.30977	3.9882	2.09404	2.13044	2.99526	Nuc.
ENST00000577645.5	NUP85	1.77438	2.4875	1.40718	1.66062	2.26516	2.39595	2.37369	2.27138	2.75546	1.7914	2.38715	2.76906	Nuc.
ENST00000478883.1	FASTK	1.48799	1.88441	2.33511	1.68368	2.12691	0.885979	2.74059	2.86673	3.46755	0.8009	2.26715	2.42777	Nuc.
ENST00000585004.5	ENOSF1	1.34106	1.85743	0.801592	1.32383	1.45464	1.29521	1.85559	1.79122	1.93911	1.83109	3.18832	2.61834	Nuc.
ENST00000488147.1	WASH7P	1.33061	1.14103	1.39793	0.930992	1.16408	4.5438	1.93173	1.98566	1.48747	1.08294	1.71276	2.36316	Nuc.
ENST00000488601.6	POLR1C	1.06369	2.42171	1.80738	0.645155	2.98833	11.2444	2.98347	2.3065	2.79986	3.32688	3.25374	3.10222	Nuc.
ENST00000492407.1	HDAC3	1.33625	1.88892	1.17579	1.35705	2.39948	0.976118	2.13387	2.21797	2.89715	1.23795	2.63651	2.35855	Nuc.
ENST00000478241.6	TMEM198B	1.78937	1.59625	1.33322	1.26109	1.83271	1.17399	1.4406	2.57444	1.53385	2.24925	3.27362	3.82465	Nuc.
ENST00000449943.5	SYVN1	1.63311	1.93674	2.51677	1.84057	2.54729	0.931961	2.94561	3.59	2.89569	1.73664	3.20654	2.72655	Nuc.
ENST00000586944.5	PTBP1	2.86506	3.74986	2.94388	2.50402	2.66412	1.46984	3.54389	4.23256	3.78824	2.42269	3.1853	3.61817	Nuc.
ENST00000483336.1	RNF207	1.60091	0.820661	1.49664	0.800991	1.17793	4.5446	1.96345	1.88697	1.24626	1.48713	2.65793	2.34183	Nuc.
ENST00000479226.1	ZNF76	1.92988	1.79896	2.75505	1.96873	2.25478	0.646645	3.37658	2.17802	2.66206	1.17381	3.10924	3.06022	Nuc.
ENST00000461873.5	LDB1	0.92312	2.12489	2.16399	2.19404	0.739534	2.10429	1.6269	2.28035	4.95677	2.27116	2.80272	1.73003	Nuc.
ENST00000476704.1	PPP1R10	0.729314	1.92178	1.661	1.13301	2.20644	0.719305	2.12967	1.93383	1.88339	2.69282	2.97245	2.1975	Nuc.
ENST00000476487.5	PHYKPL	1.25416	2.1501	1.70437	1.19212	2.08808	1.87431	2.81598	2.44064	1.95247	2.10237	2.85288	2.7438	Nuc.
ENST00000566210.1	BBS2	1.57352	2.87402	1.21321	1.24036	0.906179	1.38169	2.42329	2.11953	1.78241	2.06546	1.78521	3.02502	Nuc.
ENST00000470820.1	UCK2	0.975688	1.27358	0.605806	0.69424	1.33575	0.705989	0.841449	1.22753	1.10242	0.958318	0.892674	1.08533	Nuc.
ENST00000464538.1	SLC5A6	2.07241	2.10733	2.71152	2.40901	2.50007	1.04445	3.98996	1.55707	3.71089	1.26577	3.10801	3.47786	Nuc.
ENST00000581764.1	PSMC5	1.58702	2.35206	1.82112	0.634161	2.34065	0.910437	1.70184	2.02848	2.30987	0.857667	3.7627	2.8583	Nuc.
ENST00000513256.5	IK	1.04241	1.69469	0.618614	0.831931	1.60545	0.740263	2.54086	2.01219	1.53002	1.31179	0.969496	1.89155	Nuc.
ENST00000576878.1	SRRM2	3.21208	3.27639	3.19713	3.41903	3.79566	1.93168	4.27542	3.92752	3.68211	3.23282	3.73821	3.48602	Nuc.
ENST00000466182.5	WDR91	0.714926	1.00506	0.984125	1.00053	1.65936	1.3143	1.37324	1.66962	1.13258	1.93283	2.07873	2.60319	Nuc.
ENST00000490681.1	NT5DC2	0.905742	2.95757	1.76167	2.65796	2.73608	0.802959	1.90841	2.2804	1.79121	0.88581	1.38357	1.78569	Nuc.
ENST00000570116.6	TCF25	2.81965	2.4085	1.55431	1.41438	2.35715	0.633845	3.33189	4.05835	2.29023	2.4112	3.5681	3.75328	Nuc.
ENST00000542371.1	USP5	2.48473	2.04491	1.93209	2.22804	1.66663	1.1405	2.27064	3.3863	2.32909	1.63183	2.32637	2.65799	Nuc.
ENST00000582656.1	SCRN2	2.27954	2.72972	2.50413	2.76766	3.11799	0.646738	3.68829	3.63639	3.40239	2.1019	3.94414	5.09415	Nuc.
ENST00000523449.5	HNRNPH1	2.057	4.32194	2.37467	2.99916	4.00855	1.85344	4.15113	1.26543	2.63403	0.784954	2.93639	4.30864	Nuc.
ENST00000533433.1	CEP164	2.1406	2.26346	1.16613	1.41817	2.53958	0.948114	1.53037	3.16784	1.45451	1.97685	2.80705	2.74375	Nuc.
ENST00000471359.1	PYGB	3.10499	2.36594	2.17188	2.66753	2.27099	0.852413	3.55443	4.01789	2.41457	3.62323	3.27204	3.34816	Nuc.
ENST00000552868.1	PAN2	1.81143	2.04455	3.29362	1.33394	2.41588	1.66946	3.60047	1.8739	4.48951	1.18551	3.4361	3.28711	Nuc.
ENST00000460343.5	TKT	1.73102	1.20902	1.03987	1.47625	0.989031	0.622496	0.742451	1.67965	1.33025	1.09855	0.993017	1.71469	Nuc.
ENST00000576585.1	PRPF8	1.34805	1.60702	1.23076	0.822271	1.54222	0.987241	1.16687	1.80512	1.16141	0.714136	2.02273	2.09858	Nuc.
ENST00000521261.1	MCM4	2.14419	2.03985	1.14639	0.995372	3.40464	3.80302	1.94989	1.73295	2.03682	1.01013	3.85471	1.64112	Nuc.
ENST00000484021.5	PICK1	2.03305	2.51087	1.9709	1.14908	3.00256	0.867241	3.69191	3.9871	2.37847	2.33649	2.75766	4.35031	Nuc.
ENST00000597371.1	REX1BD	2.43258	2.93566	2.21034	2.2668	1.98226	0.600554	2.17815	4.43396	2.91662	2.37463	4.9728	5.27924	Nuc.
ENST00000646878.1	SLC29A1	2.30071	3.24942	2.9649	1.57276	2.84096	1.44189	2.08099	1.84722	2.69964	1.49089	2.95264	2.21916	Nuc.
ENST00000465915.1	TPRA1	1.25066	1.48181	1.54506	1.00512	1.73997	1.70529	1.5099	2.16018	2.34316	1.31073	1.71389	2.15925	Nuc.
ENST00000525562.5	NPIPB14P	1.05377	2.73521	1.20434	0.980494	1.94795	1.13062	3.31116	1.44975	2.20263	1.54482	4.04878	2.01635	Nuc.
ENST00000368660.1	SLC27A3	1.23878	1.38983	1.01735	1.24726	2.37284	1.50535	0.802753	1.51748	1.39627	1.14617	3.67324	2.13257	Nuc.
ENST00000504796.1	HNRNPAB	0.724955	2.08351	1.43181	0.975105	2.66708	1.29168	1.03164	1.35878	2.70048	1.01349	2.98723	1.69616	Nuc.
ENST00000377269.3	UBA1	2.20183	1.6206	1.23225	1.37822	2.69247	1.3396	1.90176	3.25046	1.51136	2.31524	3.28871	3.49809	Nuc.
ENST00000661936.1	SNHG1	1.64357	3.05831	2.12993	1.13964	2.52353	1.95816	3.16937	1.86274	4.284	2.09703	2.69128	1.8085	Nuc.
ENST00000598563.5	SARS2	3.14577	1.95336	1.06838	2.76282	3.23182	0.59002	2.2429	2.96703	2.59636	1.17641	2.9792	2.72028	Nuc.
ENST00000588151.5	TNPO2	1.05755	1.97141	1.90145	0.962986	1.31473	0.991397	1.17409	2.70073	3.01853	0.810654	1.61221	2.46543	Nuc.
ENST00000526667.6	DPP3	1.17388	2.10486	1.67972	1.18989	0.930847	0.836085	1.70159	2.48484	1.79989	1.25149	2.87697	3.24395	Nuc.
ENST00000595961.5	TIMM50	1.5152	1.20349	0.591135	0.902345	2.52579	0.587918	1.17575	1.75941	1.53566	0.751328	1.58755	1.70495	Nuc.
ENST00000484484.5	CARS1	1.9923	2.38677	1.37864	1.64795	1.81461	8.11458	2.60281	3.44721	2.80949	2.29785	2.64585	3.02801	Nuc.
ENST00000463026.5	EIF3B	1.3365	1.52672	1.20883	1.26694	2.90817	0.933755	2.09906	1.55696	2.5659	1.53045	1.46018	1.78098	Nuc.
ENST00000554020.5	ZC3H14	0.842922	1.7531	1.0957	1.0653	2.12913	1.40049	0.916863	1.26154	2.26844	1.14129	2.06139	2.11543	Nuc.
ENST00000589674.1	EIF3G	2.67639	2.85662	1.23936	1.8049	3.11967	1.08372	3.52278	4.17653	1.81753	2.39603	3.76913	5.22168	Nuc.
ENST00000328540.7	BRICD5	2.32187	2.04103	1.17863	1.24799	1.68545	1.53704	2.3131	2.31253	1.12556	1.60895	3.58914	3.06119	Nuc.
ENST00000444664.5	SHC1	1.88772	2.61803	0.740706	0.892774	1.81311	3.04038	1.78594	2.75432	1.39066	1.97503	2.39698	2.65878	Nuc.
ENST00000462977.1	PPOX	1.40857	2.63342	1.85619	0.949781	3.2032	1.429	2.16045	3.13424	3.2637	2.08635	2.63354	3.42946	Nuc.
ENST00000488380.5	NISCH	1.73575	4.1561	2.36479	2.08478	2.96911	0.875059	4.33158	4.20501	2.82103	3.92542	2.81694	4.31409	Nuc.
ENST00000485727.5	CCDC14	0.80184	2.01414	2.45233	0.706064	3.06597	2.40473	2.08723	2.36311	3.05133	2.11911	1.97531	2.97029	Nuc.
ENST00000394321.9	MCOLN1	1.93961	2.28717	0.791647	1.44733	1.66794	0.586965	2.10843	3.50566	1.06038	1.71373	1.82823	2.74316	Nuc.
ENST00000336783.8	ATXN2L	2.0602	1.54792	1.52823	1.86893	3.71044	1.75245	2.95364	1.50389	2.42122	1.59463	1.29647	2.197	Nuc.
ENST00000540103.1	NPIPB4	1.60408	1.87165	1.18529	1.17451	1.42766	0.794107	3.11924	2.23416	1.63385	1.42361	1.89489	2.12749	Nuc.
ENST00000526572.5	GRK2	1.50933	1.75803	2.53989	2.313	1.55724	0.896726	2.88942	1.40341	2.89082	0.990494	3.39101	1.80013	Nuc.
ENST00000483393.5	MRPL38	2.97594	1.9641	2.12183	2.39065	2.87721	0.950197	3.49422	2.92034	3.52729	0.763413	2.98547	3.17369	Nuc.
ENST00000553232.1	RBM19	2.41252	1.0798	0.735674	1.12565	1.58388	0.731966	2.58158	2.46025	2.15471	1.80652	3.75831	2.88375	Nuc.
ENST00000462967.5	IDH3B	2.37485	3.80804	2.41711	0.688448	3.54634	0.895646	4.46522	4.60927	2.76988	3.05489	4.0456	4.43182	Nuc.
ENST00000525435.1	CCS	1.25227	1.55799	1.1333	1.5223	2.52373	0.726114	2.13106	3.94855	2.57936	1.35613	3.70448	3.86486	Nuc.
ENST00000551589.5	MYL6	1.98862	3.174	1.61028	1.41352	3.68978	14.4483	3.12046	4.23643	2.6826	5.59199	5.04548	4.90455	Nuc.
ENST00000581662.1	CDK5RAP3	1.1431	2.78549	1.42158	1.67609	3.72932	0.989088	2.07082	2.79826	3.98287	1.99738	3.94964	3.20783	Nuc.
ENST00000546393.7	AAAS	2.1229	1.6421	0.63332	2.31612	1.26021	0.735167	1.04531	1.85417	2.30112	1.14019	1.36869	2.52546	Nuc.
ENST00000461743.1	VPS52	1.22242	2.64207	2.02782	1.4593	2.44398	1.82086	3.03022	2.32129	3.01492	1.60035	2.66673	2.93338	Nuc.
ENST00000435068.5	POLM	1.07194	0.85353	1.03854	1.1125	1.32864	0.609643	1.29697	2.0946	1.09175	0.815705	2.01431	3.07403	Nuc.
ENST00000482301.1	APEH	1.74351	2.7384	2.76868	2.86658	1.84933	1.15333	3.17489	3.31398	3.57811	2.86003	1.87559	2.95854	Nuc.
ENST00000428400.5	CDK16	2.29828	1.91536	2.19512	1.91862	3.27003	2.20399	2.73024	3.15171	2.97381	2.40703	2.71833	2.83249	Nuc.
ENST00000620943.1	MYO19	2.09715	1.85985	1.28309	2.49991	2.55418	1.92379	1.89048	1.90514	3.01829	1.54003	2.18346	2.46754	Nuc.
ENST00000534720.1	NPIPA1	1.11785	1.45877	1.04337	1.67526	1.33603	0.584537	2.65846	2.00099	2.04351	1.3478	2.3726	1.52856	Nuc.
ENST00000677731.1	SGTA	1.0283	1.12476	0.749436	1.03796	1.38047	0.616492	1.60579	2.1914	1.16742	1.20829	1.45773	1.79569	Nuc.
ENST00000462297.1	AUP1	2.46579	3.62443	2.89088	1.97342	3.47998	2.05108	3.4805	4.00997	4.42864	1.94661	4.10071	4.01653	Nuc.
ENST00000599167.5	RPS11	3.54402	3.84593	1.25658	0.686098	3.56771	0.910091	3.91801	5.14845	3.3176	4.13138	5.41342	5.91096	Nuc.
ENST00000481121.5	NELFE	1.14309	2.6737	1.71398	1.41981	3.22678	2.21932	3.28279	2.8791	3.02215	1.87867	2.87099	3.89314	Nuc.
ENST00000557927.1	AEN	1.41464	1.93487	1.4118	0.68968	1.90507	0.685257	1.68679	2.66868	1.42999	0.939893	2.34687	2.69474	Nuc.
ENST00000667630.1	PVT1	2.36992	2.2011	2.49027	0.710302	0.973726	0.623539	0.700499	2.24356	1.06479	1.25067	2.88431	1.43017	Nuc.
ENST00000482733.1	HMGN1	1.05708	1.76056	0.895897	1.14595	3.0944	1.46205	1.33747	1.92068	2.34014	0.670826	3.32128	2.45271	Nuc.
ENST00000368428.1	FLAD1	1.78642	1.68688	1.02739	1.40129	2.96372	0.86795	2.62688	2.19004	1.81824	3.25755	3.6133	3.49442	Nuc.
ENST00000569675.5	RHOT2	2.61727	2.55674	1.41245	0.947741	0.902243	1.25163	3.40855	4.00446	1.28958	2.57604	3.69303	4.45029	Nuc.
ENST00000681242.1	SNAP47	1.11784	1.49873	1.51831	0.748648	1.15233	0.949578	1.99318	1.8841	1.929	0.990235	1.2218	1.68555	Nuc.
ENST00000483470.1	PRRC2A	1.12942	2.7165	1.82675	1.6315	2.41098	0.928597	2.19138	2.93578	2.57551	1.43352	2.24673	2.14152	Nuc.
ENST00000546923.1	WDR90	2.51009	2.60088	2.27374	1.90339	1.83851	0.616896	2.44464	3.43212	1.91352	1.40338	3.76602	4.39994	Nuc.
ENST00000577028.5	EDC4	2.94688	2.81563	2.5979	3.41244	2.88452	1.18071	3.41659	3.90998	3.01462	1.51688	3.7504	3.15426	Nuc.
ENST00000434954.1	CCDC14	0.698623	2.18472	1.27622	2.44213	1.80677	12.4205	3.39534	4.68522	3.1426	2.91173	1.56554	4.48955	Nuc.
ENST00000590358.1	NAGLU	1.83712	2.07157	1.19454	1.12384	2.80358	0.687939	2.41667	2.57177	1.74033	0.679866	3.09261	3.46552	Nuc.
ENST00000440038.7	AL732372.2	1.20014	1.46121	0.596117	1.7764	0.987761	0.702276	1.42724	2.64832	1.12346	1.52482	1.43586	2.30944	Nuc.
ENST00000631619.1	CCNL1	1.26596	2.76288	1.72958	0.772419	0.864554	4.64482	3.87374	3.76721	1.70659	1.81679	2.11501	3.56104	Nuc.
ENST00000578824.5	ACADVL	4.05718	6.12339	3.67565	3.55134	4.59534	53.182	7.46261	7.60534	5.01653	7.43163	7.64631	8.11736	Nuc.
ENST00000578208.1	GGA3	1.34826	1.58267	2.5633	2.73773	2.26108	1.18799	2.74668	2.40865	3.9076	0.823694	2.36535	2.28482	Nuc.
ENST00000523599.2	IKBKB	1.2446	1.69625	1.63079	0.633214	1.5856	1.38352	1.2474	2.03415	1.58383	1.32614	1.52987	2.29043	Nuc.
ENST00000573062.5	SGSM2	2.20017	3.16545	1.65526	2.07094	1.68959	1.02958	3.57257	3.96907	1.98191	2.65369	3.47379	4.1331	Nuc.
ENST00000466860.5	MIIP	2.26141	2.20455	1.86106	1.39142	2.70684	0.759313	3.05157	3.37815	2.59222	2.71083	3.26775	3.42658	Nuc.
ENST00000569226.1	HERC2P9	1.51947	4.2493	1.6834	0.848929	2.76067	2.75904	2.47494	3.26561	3.13448	3.08612	3.58127	2.95581	Nuc.
ENST00000560542.1	IRF9	0.993441	1.92767	2.1462	1.85601	1.26925	1.29241	3.64334	1.2637	2.23395	2.3629	2.79518	1.57282	Nuc.
ENST00000588286.1	TMEM147-AS1	2.58981	0.915234	1.57345	0.979812	2.65887	2.95226	1.75545	2.52791	2.09594	1.25339	2.10285	2.55357	Nuc.
ENST00000485922.2	CDH24	3.39257	3.65468	1.41049	2.72623	1.24105	2.12704	1.00831	5.27637	2.69421	2.58394	4.80816	5.0122	Nuc.
ENST00000544831.5	WDR74	1.99604	2.11406	1.4894	0.914032	2.73785	2.04469	3.13595	2.35589	2.6204	2.03045	3.52001	3.32758	Nuc.
ENST00000493650.5	PCID2	1.53551	2.2346	1.04904	0.590528	2.10449	12.9064	2.65138	2.83547	1.96078	2.54897	2.6175	2.97683	Nuc.
ENST00000578579.2	ACADVL	1.22252	2.69354	3.02008	2.55589	2.0826	4.05316	3.67566	2.20742	4.95208	2.66841	3.13726	3.10644	Nuc.
ENST00000587861.5	QTRT1	2.64923	2.00141	0.630644	1.13878	3.33569	1.21192	1.86782	3.43016	1.81912	2.24337	2.98824	3.33543	Nuc.
ENST00000570484.1	CTDNEP1	0.922286	1.70886	1.83687	2.1154	1.11174	1.36654	1.10926	1.98712	2.03179	0.607807	1.70308	1.7063	Nuc.
ENST00000526770.5	NDUFV1	2.75691	2.93005	1.93525	2.04141	3.69423	3.01781	3.64062	4.60917	3.05027	2.94925	4.51425	4.72668	Nuc.
ENST00000478389.5	NELFCD	1.56741	2.73782	1.82561	1.18145	2.36106	1.52642	3.09136	2.48261	2.64422	1.55435	4.25175	2.83549	Nuc.
ENST00000524936.1	TTC17	0.734038	2.39268	2.03792	0.826482	0.875872	1.28723	1.82238	1.92799	2.21803	2.09334	1.36866	2.30143	Nuc.
ENST00000557189.5	AP1G2	1.7184	1.34311	1.24502	0.708801	1.2835	1.0553	3.53601	1.74634	1.75873	2.2328	1.97824	2.76716	Nuc.
ENST00000464920.2	ENO1	1.84112	2.52998	0.859294	0.658964	1.43764	12.2913	2.78895	4.02967	1.99216	3.25214	3.2172	2.99402	Nuc.
ENST00000539215.5	POLE	1.21908	1.48892	1.66851	4.28515	1.01249	0.620609	1.48765	1.98823	2.0905	0.769764	1.49656	1.17062	Nuc.
ENST00000480479.5	CCNL2	1.56688	4.26105	2.54649	1.56409	2.96202	4.26124	4.4288	3.62397	3.86654	3.47511	4.56158	5.71378	Nuc.
ENST00000495143.5	STK25	1.47505	2.50927	2.69787	3.44324	3.90907	1.29157	3.12642	2.96142	4.25472	2.01181	3.02014	3.03589	Nuc.
ENST00000465356.1	PCNT	2.20455	2.78664	2.57519	0.895256	3.11945	4.20657	1.95122	3.15185	3.039	2.30103	4.3382	2.51314	Nuc.
ENST00000460302.1	PRRC2A	1.40333	2.83135	2.5527	1.95665	3.63516	1.28573	2.48311	2.27721	3.46259	1.54202	3.23711	3.0849	Nuc.
ENST00000461811.5	SH3GLB2	2.23012	2.40694	1.97603	2.18714	1.71157	2.84248	2.55859	4.14706	2.82548	1.92161	4.83777	4.11703	Nuc.
ENST00000472364.1	DIP2A	0.949712	2.01236	1.3735	1.11114	1.53791	0.739233	1.93044	2.31022	1.98153	1.68391	1.91793	1.89852	Nuc.
ENST00000455854.2	XPO5	1.45426	1.22491	0.825056	0.71295	2.17241	0.670098	1.52224	1.43215	1.90557	1.15079	2.2355	2.09179	Nuc.
ENST00000471705.1	SARS1	1.98228	3.19735	2.19581	1.4558	3.39551	2.47298	3.3432	4.45803	3.139	3.51339	3.2465	3.42344	Nuc.
ENST00000483166.5	AKT2	1.94262	2.28697	2.02653	1.91211	2.10075	1.3292	2.38346	2.96187	2.87401	2.11002	2.12983	2.75964	Nuc.
ENST00000356810.5	RTEL1	0.904599	2.51618	1.57718	2.34039	0.858685	2.61703	2.67251	2.0815	3.42058	0.683932	2.03805	1.87505	Nuc.
ENST00000492798.1	RPL7A	1.31174	3.37917	1.76899	1.01167	3.75932	4.5423	2.57158	3.13622	3.26613	2.51329	5.03102	3.65431	Nuc.
ENST00000570980.1	LCAT	1.50669	2.6711	1.38756	1.56468	0.676911	0.790786	2.98929	3.62267	1.63747	1.85846	0.751232	2.9853	Nuc.
ENST00000487404.5	YARS1	1.46971	1.70926	0.748873	0.892124	2.48709	1.86912	1.76215	2.92788	1.71474	1.57407	1.60455	2.05014	Nuc.
ENST00000574988.1	PAQR4	1.53537	0.773812	1.76163	1.73775	1.09081	0.763984	1.80965	1.37944	0.779487	1.31616	2.37032	1.72676	Nuc.
ENST00000584483.5	SMARCD2	1.2324	1.6366	1.31944	1.01619	0.925298	0.904383	3.00759	1.89278	2.0223	0.982678	3.17039	1.96083	Nuc.
ENST00000540502.1	PKD1P6	1.6283	1.2569	1.62818	1.7488	0.741726	0.91439	2.9477	1.84561	1.65512	0.935779	1.3615	2.2399	Nuc.
ENST00000586144.1	CXXC1	1.68516	2.20147	2.313	1.65282	2.10626	1.12174	2.80828	3.82663	3.09268	1.26569	2.31953	3.18724	Nuc.
ENST00000644197.1	GSS	2.35999	2.63429	1.12433	1.3001	2.1271	4.20105	3.15196	2.32244	1.65131	3.88881	3.51902	3.74542	Nuc.
ENST00000580803.1	DMTF1	1.15042	2.7623	1.3255	2.01994	1.95723	14.3168	1.50204	3.82825	1.95099	1.62585	3.242	4.06773	Nuc.
ENST00000570844.1	TAOK2	1.2746	3.11896	2.40073	1.27171	2.39919	1.36651	2.64097	1.84053	2.43852	1.60198	3.52734	2.24432	Nuc.
ENST00000614004.1	BICD1	2.39158	1.90372	0.967193	1.73907	1.21134	1.27287	1.15094	2.71315	0.954755	1.36424	1.61126	3.20001	Nuc.
ENST00000370562.1	RPS21	1.53328	1.70133	0.720144	0.83066	1.96784	2.83057	2.38761	2.80464	1.57021	2.06744	3.20241	4.03249	Nuc.
ENST00000548982.1	PAN2	2.30539	1.83812	2.9211	2.28358	1.80496	0.983573	3.68829	1.57481	3.85393	1.56298	2.94429	2.95563	Nuc.
ENST00000578172.1	NDEL1	2.41139	2.53947	0.763418	0.751775	2.00504	2.67006	3.0589	3.78067	1.71795	3.01902	2.24464	3.16965	Nuc.
ENST00000388955.8	NSUN5P2	2.18181	1.59269	1.82817	2.0071	2.78327	2.39731	2.84519	3.29451	3.19262	2.29064	2.90715	3.24336	Nuc.
ENST00000472018.5	CDK10	3.40554	4.26717	2.50103	2.35169	4.41397	3.15677	1.89903	4.81114	3.82262	3.35535	5.86961	5.91384	Nuc.
ENST00000498066.1	MAP4K4	1.22397	3.26258	1.85426	1.12025	0.992834	0.783282	3.38363	3.28382	2.30089	1.55303	1.97094	2.8301	Nuc.
ENST00000634465.1	WDR45	2.30594	3.19664	1.99278	1.34572	2.97194	11.6837	4.03919	4.56992	2.80271	4.21627	4.31022	5.47345	Nuc.
ENST00000580158.2	KPNB1	2.53723	2.2368	0.727546	0.803106	3.07088	2.44653	1.63898	2.17373	1.18427	2.02072	2.8934	2.7879	Nuc.
ENST00000586702.1	DOCK6	0.922239	1.19262	1.0477	1.80004	0.767001	0.995532	1.27634	2.55909	2.27494	1.80029	3.1095	2.14616	Nuc.
ENST00000525621.6	TYK2	1.37626	1.53811	0.681855	1.47676	0.842944	2.56903	1.54124	1.95996	1.12702	1.23158	1.98052	2.38188	Nuc.
ENST00000583858.5	ACADVL	1.27855	3.27122	1.61835	1.26241	1.43654	24.2531	1.905	3.62232	1.0749	2.79295	2.84004	4.56741	Nuc.
ENST00000484699.1	CLK2	3.15337	4.86101	2.89521	2.77676	4.4679	8.33369	4.59497	5.99351	4.39996	3.72237	5.34395	5.92327	Nuc.
ENST00000550585.5	PCBP2	2.11485	3.03206	1.53821	1.07854	2.62956	5.52149	2.78062	3.2483	2.11013	2.44491	3.74647	2.92082	Nuc.
ENST00000568248.1	AC083843.2	0.934448	1.29389	1.81024	0.598064	2.34363	4.01593	1.19566	1.26808	3.04901	0.907597	2.18775	0.589124	Nuc.
ENST00000592447.5	MPPE1	1.43841	1.65726	1.26495	1.07985	1.86031	0.915169	1.28488	2.24335	1.55136	1.53037	2.47485	2.02917	Nuc.
ENST00000465873.5	UBAC1	1.49369	2.46535	0.973079	0.905447	1.68314	3.25796	2.699	2.98272	2.58866	1.719	2.16895	3.40793	Nuc.
ENST00000471892.6	BRD8	1.06269	2.02737	1.15463	0.621652	3.44932	9.35811	2.05563	1.69479	2.71869	1.32316	2.58292	1.87794	Nuc.
ENST00000677644.1	PABPC4	2.52878	3.25549	3.22585	2.71221	2.44113	2.12233	3.42163	3.30342	4.36679	2.06704	2.25583	2.94457	Nuc.
ENST00000512466.1	PDCD6	2.88971	2.95436	2.96236	1.55492	2.4257	2.82545	2.67022	4.32372	2.99593	2.7859	3.86178	4.00698	Nuc.
ENST00000490936.5	FLNA	2.10696	3.55061	2.54261	3.17563	3.11139	1.65576	4.2121	3.47728	3.22482	4.59764	4.1255	5.25679	Nuc.
ENST00000600448.5	SARS2	2.92789	2.74048	1.79132	2.30389	3.06634	1.34227	3.82017	4.02877	1.93014	1.91364	3.41683	4.08052	Nuc.
ENST00000483181.1	DYNC2I2	2.15036	1.2951	1.33636	1.04317	1.52383	2.3306	1.38918	2.56348	1.77945	0.606939	4.1567	3.07487	Nuc.
ENST00000361170.7	IQGAP3	2.17286	2.01372	1.72806	1.67995	2.64013	23.1803	3.11388	2.57119	2.48218	0.789448	1.88473	2.80076	Nuc.
ENST00000382549.8	CFAP298	1.07935	1.59905	0.610032	2.15575	3.39042	1.41518	2.24973	2.30689	1.64327	1.75004	2.46803	3.48991	Nuc.
ENST00000560078.1	ZFYVE19	1.02299	1.99177	1.51538	0.676531	1.39619	3.30483	2.38111	2.1629	1.23547	1.68678	2.45056	2.54411	Nuc.
ENST00000578711.1	ACADVL	3.09718	3.24498	3.32408	2.41017	3.08016	3.03825	4.14067	4.87059	3.86522	3.01661	4.27843	4.44091	Nuc.
ENST00000455915.6	RANGAP1	1.82786	2.44907	0.896118	1.18474	3.50388	4.43881	1.84935	2.58664	1.45748	3.14624	2.9572	2.35318	Nuc.
ENST00000466452.1	PPOX	1.16775	1.77201	1.1203	1.19888	3.08633	0.626442	1.91099	1.86381	2.95037	1.30048	2.3294	3.48552	Nuc.
ENST00000545800.1	AP001453.2	0.96127	1.433	1.38433	1.66408	0.729659	1.5276	1.72567	2.39453	1.80531	1.38524	1.75202	2.8904	Nuc.
ENST00000475364.1	CMTR1	0.712075	1.88131	1.89279	0.618748	2.72852	1.04572	1.93369	1.98471	2.67807	1.59942	2.93403	2.34184	Nuc.
ENST00000487401.1	SREBF1	1.7547	2.39282	2.08565	1.69086	1.89619	1.52323	4.19709	2.72959	3.28848	2.68663	3.42523	3.9183	Nuc.
ENST00000265990.11	BTAF1	1.13626	2.47459	2.42738	0.613066	1.05342	9.39781	3.60572	2.99379	3.19771	2.71913	2.22252	2.64157	Nuc.
ENST00000561983.5	RHOT2	2.08643	2.73834	2.1598	2.03625	1.82287	0.899734	3.66631	4.19977	2.9031	3.26493	4.14608	5.34822	Nuc.
ENST00000549935.6	CALCOCO1	1.10897	2.81133	1.75918	0.994913	1.07738	1.93828	4.00671	1.31638	2.8831	1.48791	1.11222	2.07315	Nuc.
ENST00000474955.5	ATP13A1	2.50143	2.88113	3.3331	1.91492	2.70088	2.5296	4.82681	3.70613	2.81307	1.89115	3.41208	4.25796	Nuc.
ENST00000481811.5	PHYKPL	0.881897	2.27127	1.04188	0.66627	2.39293	2.75577	1.95288	2.28849	1.43963	2.35664	2.83179	3.02085	Nuc.
ENST00000555789.5	AP1G2	1.3423	1.8371	2.10095	0.665345	0.905743	0.73076	4.40877	2.38144	3.43496	1.53349	4.00699	2.3866	Nuc.
ENST00000481368.6	SNHG12	1.27217	2.05022	0.678849	1.37389	2.66055	1.67319	2.88584	2.25788	1.7626	2.43126	2.26233	2.66221	Nuc.
ENST00000481470.5	FLNB	2.99848	4.56008	1.67567	1.19376	1.83026	2.83356	3.4072	2.82247	1.97259	4.42779	2.72422	4.10775	Nuc.
ENST00000476467.1	PSMB4	1.84887	2.76444	1.86551	0.798644	2.69501	2.00727	2.21188	2.66559	3.08175	1.58149	4.17996	3.70305	Nuc.
ENST00000562598.5	RHOT2	1.27924	2.12332	2.54187	2.81815	1.39219	1.55368	2.40288	2.47836	3.09726	1.48864	2.64773	4.1942	Nuc.
ENST00000491065.1	IDH3B	2.56451	3.73402	2.34149	0.804316	3.26318	0.927894	4.0754	3.91324	3.30052	2.11751	3.64791	4.08349	Nuc.
ENST00000527076.1	GNPTG	2.39401	2.34589	1.77359	1.0366	2.53695	1.97999	2.26871	3.23802	2.17513	2.27059	3.79367	3.527	Nuc.
ENST00000488876.5	STARD3	1.05506	1.63828	1.71116	1.02948	1.23934	0.661405	3.03678	1.86357	2.69412	1.05007	0.708459	1.74502	Nuc.
ENST00000555003.5	IL11RA	1.55265	2.26431	2.02041	1.3253	1.59548	1.0388	1.6548	3.0227	1.28613	2.11223	0.747164	3.94595	Nuc.
ENST00000558608.1	WDR73	2.23558	1.05381	0.63944	1.0689	3.19421	1.06005	1.68451	1.6228	1.56396	0.622949	3.1971	3.27128	Nuc.
ENST00000541051.5	ADD1	1.33438	3.03495	1.724	0.813917	2.34481	1.08625	2.85894	3.84077	1.53517	3.02932	2.48597	2.97158	Nuc.
ENST00000465158.5	RBM39	0.908136	2.60983	1.18306	0.816044	2.40155	22.3102	3.68474	2.7769	2.65174	2.72725	3.45427	2.66421	Nuc.
ENST00000518219.5	MRNIP	2.90587	2.91035	0.790476	1.48809	4.08231	2.33348	3.65126	4.17737	1.84356	3.62463	5.10466	4.8536	Nuc.
ENST00000591321.1	LONP1	0.859953	1.36585	1.05191	1.13836	0.788898	0.638617	1.56946	1.88161	1.77746	0.801507	1.22048	1.3412	Nuc.
ENST00000584944.5	TRAF4	1.82765	2.07263	2.02847	2.1477	1.90305	0.96245	2.97865	3.48676	2.36421	2.60492	3.28801	3.03679	Nuc.
ENST00000458355.1	ORMDL1	1.89294	3.76977	2.28695	0.640998	3.01533	14.5339	4.22724	5.61686	2.30638	4.01141	4.68434	4.9242	Nuc.
ENST00000468983.1	ARRDC1	4.12331	2.88638	2.56239	2.53844	1.9238	1.22276	3.99516	5.80112	3.86884	5.36546	5.6956	4.1514	Nuc.
ENST00000480653.5	AHCY	1.89215	0.642939	0.648313	0.715706	1.21508	1.334	1.06256	1.88586	1.25588	1.1545	2.94245	2.34088	Nuc.
ENST00000483980.5	SH3GLB2	0.889559	3.47194	2.60192	1.32612	1.92539	6.90082	2.9118	2.97245	3.04293	2.22488	5.214	3.78877	Nuc.
ENST00000557600.5	IFI27L1	0.980829	1.51866	0.810762	0.837066	3.32973	1.25525	1.37922	2.0994	1.87327	1.37536	2.32365	2.45189	Nuc.
ENST00000581762.1	NAT9	1.76129	2.46104	1.46812	1.03795	2.46256	1.2908	1.8595	4.11543	2.67558	1.94646	2.6785	4.5362	Nuc.
ENST00000550555.1	PAN2	0.790239	1.36283	2.20542	1.14331	2.09759	0.73236	1.67714	1.18329	3.59352	0.851676	2.25048	1.79449	Nuc.
ENST00000591006.5	SLC25A39	2.1349	2.57483	1.72612	1.76935	3.47378	4.00395	3.46339	3.79286	2.48906	3.54961	4.21163	3.76062	Nuc.
ENST00000593157.5	TRMT1	2.21679	2.79685	1.80275	1.20914	2.75362	5.40299	4.14968	3.858	2.89597	3.34089	4.61285	4.56656	Nuc.
ENST00000541818.1	PPOX	1.56618	2.67036	1.15362	1.34089	2.68576	1.12594	2.29495	2.84257	3.07033	2.26044	2.35141	4.13069	Nuc.
ENST00000479583.5	CBWD2	1.17612	1.25546	1.03386	0.596993	1.59757	0.786323	1.84756	1.02142	1.57948	1.51905	2.20367	1.09186	Nuc.
ENST00000485912.1	ALG3	1.27565	1.2274	1.10596	0.918136	2.37691	9.83642	2.38335	2.16732	2.32499	1.65359	2.72985	2.61017	Nuc.
ENST00000498023.1	WDR6	2.7379	3.65818	2.37507	2.29776	3.72613	15.0231	4.385	4.55783	3.09608	4.19799	5.31401	5.69111	Nuc.
ENST00000574872.1	PFN1	2.06614	2.57971	2.07018	1.49718	1.80443	10.5169	2.68294	1.8548	2.85756	2.31118	3.62957	1.3132	Nuc.
ENST00000468272.1	RBCK1	3.02353	2.09759	2.07473	2.137	1.48632	1.13905	3.94654	3.99043	1.64271	2.33221	3.76801	3.96878	Nuc.
ENST00000340457.8	UPK3BL1	2.43286	2.713	1.09408	1.24089	3.57661	2.56056	3.17299	2.4013	1.96842	0.606143	2.46097	3.94757	Nuc.
ENST00000545152.1	PKD1P4	1.68017	1.97828	3.3484	3.11439	0.648484	1.86046	3.90158	2.86938	2.33007	1.44249	0.953458	2.64701	Nuc.
ENST00000340926.7	SUN1	2.3668	3.65649	1.90606	1.63352	2.84469	3.83553	3.89472	4.266	2.71063	3.8294	4.08767	5.0269	Nuc.
ENST00000615281.4	NBPF11	0.751418	1.20813	0.830546	1.09971	0.99007	1.20469	1.12887	0.820146	1.31088	0.673241	0.770431	1.42544	Nuc.
ENST00000466883.5	GUSB	2.35149	2.47128	1.52736	1.44415	3.18565	1.55134	2.62201	2.68508	2.54289	1.11789	3.75782	3.5482	Nuc.
ENST00000571632.5	CNTROB	1.14668	1.20022	1.87165	1.0232	2.54327	0.612298	1.22495	1.1022	1.85246	0.985434	1.8193	1.18016	Nuc.
ENST00000578018.5	CDK5RAP3	3.88186	4.10331	3.02945	1.1407	2.99374	1.69478	5.94625	5.64932	2.31926	3.76419	5.16858	6.00451	Nuc.
ENST00000600004.1	MZF1	3.73612	3.34359	1.98455	1.23987	2.26692	7.03356	3.23718	5.44029	2.25874	3.52662	4.67413	5.49782	Nuc.
ENST00000459625.5	HDAC7	2.24754	4.20469	2.03552	2.72377	1.00087	1.2315	1.13734	3.33698	3.69197	2.19843	1.52711	3.25305	Nuc.
ENST00000470528.1	PLCG1	2.5256	4.43582	2.91143	2.80178	2.50137	0.868401	5.65986	4.10681	3.14736	3.674	4.88289	4.04614	Nuc.
ENST00000496131.1	ATP6V0B	1.07354	1.60755	1.37292	1.32805	2.10394	2.11848	2.16772	2.29307	2.93183	1.06224	2.37356	1.90783	Nuc.
ENST00000529360.1	FAM160A2	2.42497	2.98285	1.78055	1.41816	2.66238	5.36464	3.05718	4.80998	2.52787	3.44729	3.79385	4.01559	Nuc.
ENST00000466592.1	PDIA4	2.13535	1.62495	1.56936	2.21121	2.75746	0.602297	1.31558	2.67025	2.47674	1.40233	2.33151	0.832591	Nuc.
ENST00000581104.5	NUP85	3.22336	3.77399	1.67331	1.30666	3.01476	6.72306	3.64973	3.55934	2.61226	3.56163	4.77575	4.23434	Nuc.
ENST00000678049.1	GIGYF1	2.22555	2.8673	1.97392	2.00457	3.24241	2.94829	3.61318	3.65932	2.55007	2.12121	3.34429	3.79154	Nuc.
ENST00000462388.5	MUTYH	2.09389	1.09612	2.11555	1.68746	0.68397	0.842974	2.22438	2.71666	1.91258	1.04411	2.97557	2.55894	Nuc.
ENST00000564061.5	POLR3E	1.90791	2.39932	1.58629	1.78953	2.7294	2.49816	3.7619	2.15301	3.05541	1.86963	2.6464	3.07156	Nuc.
ENST00000415461.2	CTTN	1.46775	3.51236	1.53475	1.4828	3.23348	6.0232	3.91734	4.38569	3.55028	4.92266	3.46739	3.78592	Nuc.
ENST00000590367.5	EFTUD2	2.39702	2.66765	1.60494	2.68808	1.56818	0.895203	3.04344	2.17021	2.62044	1.75719	1.56169	2.77858	Nuc.
ENST00000598843.1	TRIP10	1.59056	3.61818	1.71743	1.02551	2.49369	1.30715	2.45649	4.19554	3.11721	1.99756	1.51934	3.31343	Nuc.
ENST00000460125.1	NUCB1	1.15237	0.982843	0.796517	1.2289	1.65606	0.711857	1.24446	1.27877	2.09888	0.718946	0.836057	1.72581	Nuc.
ENST00000381261.8	AKAP17A	2.34009	3.26504	2.64122	1.68747	1.59041	0.615782	4.71137	3.51019	3.21608	2.61634	3.33933	4.41659	Nuc.
ENST00000573130.2	MMP25-AS1	1.67874	1.6118	0.967222	1.29977	1.25039	0.809355	1.41042	2.84586	1.37636	1.94244	2.30951	1.70714	Nuc.
ENST00000476790.1	CPT1B	2.4897	1.9451	3.09208	3.30081	2.87472	0.77793	3.85543	1.21766	2.162	2.57484	2.7066	3.87461	Nuc.
ENST00000495794.5	BRD9	2.10233	2.5345	2.31233	1.35833	2.55893	0.986516	2.20118	1.92299	2.69148	2.08054	3.02265	2.25763	Nuc.
ENST00000460723.5	PISD	1.42624	1.92291	1.23788	1.19105	1.15859	0.827537	1.82274	2.56654	1.83055	1.78825	3.11303	2.50912	Nuc.
ENST00000569684.1	PHKG2	1.41787	1.83215	0.860127	0.642118	3.11755	2.96059	1.43557	1.83741	1.47744	2.59426	3.26772	2.2368	Nuc.
ENST00000484991.1	ATXN2	1.79871	2.13615	1.18198	1.13748	0.613846	1.10611	1.81478	2.71048	1.95273	2.02791	2.38512	3.00007	Nuc.
ENST00000520915.5	NPIPB13	2.32182	1.79528	0.860607	1.19405	1.41282	0.600863	1.83799	3.05332	1.08711	2.01834	2.51787	2.41124	Nuc.
ENST00000477070.6	ZNF692	1.60381	1.18475	2.24972	1.58405	1.8903	1.68087	3.61846	2.99069	2.15971	2.05293	2.69437	3.5805	Nuc.
ENST00000595974.5	TRIM28	2.45098	1.83354	2.45656	3.08054	1.85667	1.05791	3.31236	3.07513	3.25213	0.906631	3.7013	3.9455	Nuc.
ENST00000553080.1	WDR90	2.84079	2.81859	3.26571	2.85446	2.78181	1.97253	3.59517	3.67029	2.46413	1.67709	4.16832	3.72906	Nuc.
ENST00000590505.1	ERVK3-1	2.73783	3.35918	3.04368	1.25326	3.16944	8.37888	3.13749	3.35297	2.90604	3.11652	4.26207	3.74492	Nuc.
ENST00000525522.5	RNH1	1.99677	1.7704	1.80918	1.60372	1.9086	0.632357	2.13766	2.74565	2.46339	1.43803	1.95238	2.41441	Nuc.
ENST00000648715.1	L3MBTL1	1.153	1.25903	0.774885	1.76073	1.6067	0.699275	1.85131	1.97711	1.71055	1.70642	0.88786	2.59245	Nuc.
ENST00000583296.1	TMEM94	2.58826	3.45343	2.83912	3.30899	1.73279	0.658299	4.93145	3.99909	3.56042	1.73999	2.85597	3.78158	Nuc.
ENST00000485587.1	MPST	1.62677	2.12966	0.764191	0.649148	2.14081	1.2974	2.85279	2.70428	1.64718	1.80722	2.98404	2.69575	Nuc.
ENST00000643954.1	SPG7	2.92873	2.67239	2.31893	2.23621	1.95494	0.614752	3.11725	4.34154	2.79601	1.33258	4.00376	4.47051	Nuc.
ENST00000519074.5	REEP4	2.58616	2.00769	1.89635	1.22998	2.31752	1.83298	2.62192	2.72618	2.74327	2.04323	2.27935	2.57585	Nuc.
ENST00000520822.5	MGAT4B	3.52927	3.72482	3.23231	3.06093	2.53765	0.730841	4.99198	5.60936	3.56237	3.74796	4.83039	4.5459	Nuc.
ENST00000588277.1	PPP1R12C	2.41088	3.18231	2.06015	2.49372	1.8848	1.23538	3.62903	4.45318	2.43903	2.38792	4.38908	4.86495	Nuc.
ENST00000596624.1	PNKP	2.15235	2.54125	2.10715	2.03817	2.55313	2.61214	2.01889	4.11394	2.25556	1.82629	4.05502	4.01321	Nuc.
ENST00000565157.5	CENPT	2.51158	3.02013	1.57274	1.84043	2.48598	7.699	3.77494	3.72904	1.70008	3.49742	3.89465	4.55492	Nuc.
ENST00000585725.2	SPPL2B	2.46912	2.76654	2.27647	1.77759	1.59493	0.768152	3.59648	4.55996	2.48934	2.53937	3.2413	3.96785	Nuc.
ENST00000611270.1	PIAS1	1.65505	1.52752	1.11216	0.6363	2.46143	0.592319	2.14306	2.92214	0.788601	2.61862	1.8462	1.95961	Nuc.
ENST00000458483.4	PLA2G4B	2.43412	1.0337	1.86485	1.18755	0.816398	0.789133	2.148	2.87022	1.55545	1.13628	2.62885	2.7268	Nuc.
ENST00000434055.5	DCTN1	1.95922	2.27418	1.52603	1.64293	2.23918	2.31363	1.643	3.42485	2.1425	1.34528	2.23149	2.02382	Nuc.
ENST00000600377.1	SUGP2	0.9989	2.63472	1.13951	0.792653	2.59403	4.37285	2.7253	3.53517	1.44335	3.00222	2.58591	2.66011	Nuc.
ENST00000310771.8	STAG3L5P-PVRIG2P-PILRB	1.22571	2.77012	2.31764	1.09365	2.6971	9.20781	2.06975	2.38267	3.14164	2.66326	2.85253	2.97464	Nuc.
ENST00000566480.5	SCAMP2	1.2556	0.87898	0.669605	1.36466	1.3858	0.932831	0.921338	1.89239	1.64055	1.04483	2.52863	1.74762	Nuc.
ENST00000422884.1	DUSP8P5	1.31372	1.90129	0.807609	0.606621	1.14838	0.854734	2.42403	2.7121	0.84663	1.57749	2.19953	3.45127	Nuc.
ENST00000463620.1	BRD8	1.8252	2.42091	0.76039	0.784974	3.24929	19.6178	2.42989	2.99823	1.5852	2.51392	3.43924	2.59074	Nuc.
ENST00000600466.1	AP2A1	1.64622	1.77464	0.950803	1.33434	1.48286	0.700964	1.31987	2.83907	1.39572	1.48211	2.00094	1.99193	Nuc.
ENST00000587342.1	CXXC1	2.89096	2.61091	3.86872	1.528	2.76453	1.95233	3.70328	3.90709	3.0265	2.85966	2.70865	3.82699	Nuc.
ENST00000482399.5	VPS52	0.983673	1.65934	0.9822	1.11836	1.16586	0.740622	1.67972	1.40465	2.08663	0.843398	1.74187	2.00851	Nuc.
ENST00000613421.4	GGA3	1.93829	2.84611	3.18214	2.39891	2.64998	0.888215	3.3151	2.84211	3.7156	1.72105	2.97966	2.79664	Nuc.
ENST00000549590.5	ACAD10	0.923165	1.25575	0.814942	0.746198	1.11016	1.01828	1.4732	1.59252	0.990062	1.49299	0.997692	1.60263	Nuc.
ENST00000521659.5	ENO3	1.69247	1.99328	2.45112	1.61683	1.6103	17.0277	2.68023	2.52034	2.67633	1.3367	2.71556	3.62995	Nuc.
ENST00000463895.1	CCNL2	0.684683	2.24004	1.42959	1.72935	1.72484	0.912296	2.51454	2.93714	2.76597	1.27036	1.9595	2.82458	Nuc.
ENST00000481441.1	RXRB	1.30286	3.34052	2.04716	1.70607	3.05015	3.4919	3.85404	4.43457	3.54976	2.24094	3.11058	4.1364	Nuc.
ENST00000476744.5	CCNL1	0.879335	4.50681	3.33715	0.899505	1.90253	1.85467	2.41283	5.54201	5.48309	3.15194	5.56806	3.02794	Nuc.
ENST00000478009.1	CYB5R1	1.06301	1.61354	1.34861	1.33377	3.2058	1.29662	1.61591	2.58628	2.21718	3.51563	3.04699	1.98763	Nuc.
ENST00000599870.1	RPL18A	1.31774	1.76275	0.947529	0.923116	2.72115	2.0952	1.98261	2.47707	2.05423	1.74641	2.68605	3.35034	Nuc.
ENST00000479697.5	SEC31B	2.03769	2.59071	2.02574	1.65428	2.51729	0.683664	2.84095	3.102	2.60955	1.98964	0.708003	2.72403	Nuc.
ENST00000531338.5	ACAD8	0.671499	1.10278	1.36048	0.973036	1.07266	0.718495	1.346	1.15244	2.16	1.24229	1.15768	1.29407	Nuc.
ENST00000615658.5	TAZ	1.37947	1.4298	0.900613	0.844489	1.47273	0.954163	2.26593	2.54972	0.997237	1.76864	2.31505	3.12293	Nuc.
ENST00000557041.1	PIP4P1	1.61167	2.65003	2.14915	1.81066	2.88126	1.396	2.42025	2.92231	2.22541	1.8942	3.64846	2.96028	Nuc.
ENST00000484316.5	NSMF	1.16055	2.2177	2.09282	1.26016	2.4909	2.47393	4.1846	1.67309	1.9046	2.62935	2.75386	3.36712	Nuc.
ENST00000588692.5	DDX39A	2.26688	2.00161	1.78936	0.697326	0.99426	1.609	2.08157	3.01094	2.72895	0.958933	2.87503	2.35194	Nuc.
ENST00000480614.1	VEGFA	0.79222	0.732822	2.01525	0.994754	1.01484	1.04536	2.99395	3.74389	2.66655	1.68429	2.02432	2.42359	Nuc.
ENST00000593220.1	DNM2	1.52679	2.76264	1.80032	2.36752	2.56313	1.30715	2.43865	3.07984	3.57742	2.46739	3.21127	2.90811	Nuc.
ENST00000475144.1	RFX5	1.59862	2.45226	1.50061	1.3602	2.66136	1.86101	2.05964	3.05016	1.62745	1.3353	2.44263	2.71541	Nuc.
ENST00000503782.1	MXD3	2.59918	1.94949	1.02302	1.68637	1.93621	3.45737	2.79782	3.23795	2.07034	0.847263	4.43679	3.15405	Nuc.
ENST00000591991.1	SAFB	0.860292	1.80239	2.226	0.964572	2.58631	0.58457	1.30154	1.6038	2.58902	1.12854	1.46485	1.57766	Nuc.
ENST00000488743.6	SLC5A6	1.55641	1.37587	2.60215	1.80634	2.42388	0.623012	4.21347	0.944092	3.03456	0.801448	1.43078	1.3982	Nuc.
ENST00000485034.1	FCSK	1.42489	1.90542	1.19688	0.855012	1.95411	1.00263	1.43609	2.20533	2.48887	1.44876	2.9869	2.21629	Nuc.
ENST00000441429.1	RPS9	3.34622	2.815	1.6265	0.604857	4.28457	2.17819	3.09935	4.18403	1.98656	3.28729	4.80069	4.94919	Nuc.
ENST00000420022.3	ADM5	3.07138	1.66494	2.84378	2.17078	1.50585	0.820439	3.90596	3.08806	1.93743	1.4255	2.46724	1.97763	Nuc.
ENST00000486234.1	AUP1	2.51031	3.49017	2.7791	2.39167	2.93797	4.76402	3.97855	4.2211	4.60448	2.86333	4.42013	4.83362	Nuc.
ENST00000577812.5	NARF	1.8955	3.05717	1.11672	0.809095	2.59446	1.16796	3.3799	3.43807	2.26099	2.06767	3.17262	4.53051	Nuc.
ENST00000481869.1	HES4	2.78841	2.9419	1.56768	0.923539	3.60849	2.37728	4.14069	4.33195	1.70194	3.66671	4.87931	4.30256	Nuc.
ENST00000467747.1	SEMA4C	1.93028	0.942933	1.34163	1.78112	0.980395	0.643584	2.71726	2.44028	2.50952	0.869488	4.42036	2.06647	Nuc.
ENST00000394925.5	TRAF4	1.96071	1.75754	2.57218	2.63854	1.01738	1.37643	3.63082	3.17601	3.20297	1.85887	3.47184	3.14863	Nuc.
ENST00000472361.5	STAG3L4	1.23286	1.96462	0.89785	0.750789	2.86062	4.25343	2.41549	2.0383	1.22289	2.373	2.69314	2.76035	Nuc.
ENST00000540704.1	NPIPB5	1.59198	1.82185	1.19253	1.20272	1.40772	0.811431	3.08809	2.2546	1.62505	1.41315	1.85329	2.12718	Nuc.
ENST00000415414.5	ACBD6	3.03371	2.91305	3.02072	2.88764	3.59613	2.97091	2.71495	4.20709	3.30253	2.58447	4.4473	3.78164	Nuc.
ENST00000462783.1	MRPL9	1.74426	1.61746	0.627278	0.865846	2.08313	1.0204	2.05417	2.98103	1.64284	1.37618	2.78443	2.29017	Nuc.
ENST00000359035.4	ZNF511	2.10434	2.01808	1.18575	1.35501	2.37258	1.42014	2.5801	2.68184	1.77286	0.945776	2.07399	3.22469	Nuc.
ENST00000483779.1	TMEM63A	1.24576	3.04991	2.26799	1.68789	2.31058	0.772925	4.21925	3.81942	3.63124	2.98132	2.25863	2.48346	Nuc.
ENST00000554638.5	GALT	2.18439	2.20914	1.93428	2.61321	2.20692	1.51979	2.93216	2.90822	2.81859	2.95914	2.23352	3.50538	Nuc.
ENST00000528054.1	LTB4R2	1.77912	2.75559	2.12289	1.27266	2.61751	1.45579	3.22607	1.90375	2.36637	2.89945	3.10165	3.28167	Nuc.
ENST00000660100.1	FTX	1.68621	3.08705	2.22265	0.744019	1.8387	5.08135	2.96315	1.3137	1.79818	2.3732	2.03908	1.80303	Nuc.
ENST00000438378.2	SMPD4BP	1.95353	2.1417	1.59461	1.58336	1.37174	3.53774	2.53122	2.50799	1.91761	1.63858	1.7451	2.83323	Nuc.
ENST00000569385.1	HAGHL	1.01163	1.12108	1.78707	1.04674	1.69133	1.70755	3.33081	4.17274	2.64985	3.16557	4.7316	4.91428	Nuc.
ENST00000481820.6	HNRNPK	1.40004	2.58847	2.65799	1.30252	3.41106	7.71436	1.90118	1.93041	3.09551	1.03807	3.31119	2.39584	Nuc.
ENST00000531104.1	SRPRA	2.0683	2.10878	2.1921	2.63799	2.40447	0.916426	1.14618	2.7499	2.94538	0.626383	1.28982	1.85591	Nuc.
ENST00000483350.1	RBM6	0.694345	2.40676	0.815864	1.02476	2.02515	1.58936	2.87123	2.95638	2.18824	2.00677	2.04364	4.73107	Nuc.
ENST00000546023.1	TCP1	1.96158	3.32065	1.86704	2.41658	2.08672	0.772417	3.61744	3.77483	3.41395	1.98846	3.01923	4.28603	Nuc.
ENST00000487794.5	FBXW5	2.36064	1.86547	2.88827	1.54684	1.95994	1.02285	3.39455	3.8885	2.36289	1.23309	3.04005	3.83814	Nuc.
ENST00000614394.1	DDB2	2.32426	2.87851	0.658944	1.29048	1.56683	3.30524	3.00485	2.55723	0.888141	2.15049	3.23704	3.47281	Nuc.
ENST00000320574.10	POLE	1.46834	1.22773	1.42749	1.34617	1.71956	8.75083	2.46907	1.84661	1.71812	1.2336	1.80121	1.98605	Nuc.
ENST00000473643.1	SMG5	2.45492	2.53154	1.63288	1.35822	3.21246	1.73116	4.03905	2.90256	2.3191	1.77147	2.32043	3.18538	Nuc.
ENST00000566802.5	AC009053.1	0.829466	1.37559	0.611308	1.35982	1.16472	1.09401	1.50149	1.30008	1.54541	0.993174	1.14726	1.74978	Nuc.
ENST00000552683.5	WDR90	2.29036	2.30079	2.78596	2.15131	1.65542	1.6753	2.6494	3.43233	2.14602	1.05502	3.58162	3.00287	Nuc.
ENST00000602219.1	HNRNPM	2.86425	2.9906	1.94426	2.18243	2.74293	1.02161	2.5428	3.02657	2.70568	1.26708	2.86915	3.25783	Nuc.
ENST00000530119.5	TALDO1	1.02718	1.22691	0.619122	1.15274	1.94474	0.672648	0.710034	1.70338	1.75641	0.656885	1.22028	1.03595	Nuc.
ENST00000533916.5	INTS11	1.96031	2.20518	2.0942	2.56255	2.10563	1.25488	3.54888	4.03432	2.58061	1.41237	2.2348	2.4722	Nuc.
ENST00000656268.1	SNHG1	2.77913	3.91901	3.55567	1.04762	5.53361	14.9706	2.95066	2.07482	4.82324	2.00377	3.57794	2.51189	Nuc.
ENST00000479087.3	RN7SL535P	0.750199	2.37251	0.968269	2.68354	1.98205	1.23428	0.965077	0.843172	1.81895	0.734222	1.75783	2.38642	Nuc.
ENST00000592061.1	LPAR2	0.863669	2.03799	1.53271	2.56268	1.40636	0.696916	2.29159	3.01046	2.24542	1.25037	1.76116	1.9029	Nuc.
ENST00000520794.1	TBC1D9B	1.54809	2.66687	2.84259	1.5157	2.11353	1.16403	2.35357	3.2283	3.03281	1.56705	2.82579	2.63772	Nuc.
ENST00000491478.5	ELAC2	1.89319	1.495	1.53594	1.97223	1.82969	0.967885	2.19519	2.62042	2.25893	1.40671	2.48963	2.53753	Nuc.
ENST00000531894.5	PDXDC2P-NPIPB14P	1.26834	2.85761	1.24387	1.10545	2.3405	1.46616	3.6555	3.01775	1.90269	1.63161	4.15242	2.46153	Nuc.
ENST00000497354.1	DCAF8	1.92871	3.70251	2.23638	0.952441	2.99121	9.87816	3.93034	3.22757	2.73694	4.07692	3.69432	3.61664	Nuc.
ENST00000460664.5	CERS2	0.89804	1.88993	1.4872	0.741588	1.20901	4.22691	2.46287	2.32869	2.37603	1.77779	3.27401	1.02681	Nuc.
ENST00000315082.9	RHOT2	1.38832	1.08422	1.10737	0.803309	0.980335	8.21544	2.64089	2.25587	1.33687	0.923981	1.77003	3.19872	Nuc.
ENST00000465806.6	WDR45	2.2332	2.47907	1.64768	1.17726	3.54557	7.25929	3.46603	3.46337	3.63738	2.39428	3.4045	3.4858	Nuc.
ENST00000490768.1	PPOX	1.45628	2.06507	1.13892	1.42678	2.15857	1.4117	1.48021	1.91049	2.81713	1.46844	2.43819	2.47058	Nuc.
ENST00000463995.5	APEH	0.922376	1.30981	1.88468	1.56261	1.97378	0.846511	1.75447	1.32858	2.09941	1.46041	1.87798	2.13507	Nuc.
ENST00000461935.1	SRSF11	1.08429	2.35448	1.49557	0.751346	2.71032	2.35604	1.64066	1.59399	1.91934	1.20467	2.04943	1.4593	Nuc.
ENST00000561488.1	XPO6	0.88773	2.66904	2.00264	1.01508	1.87084	1.17618	2.26509	1.76868	2.29717	1.54689	1.66275	1.39081	Nuc.
ENST00000595336.1	HNRNPUL1	1.25496	2.18189	0.615842	0.773639	2.13964	1.20823	1.40237	3.07423	1.64216	1.7433	2.23357	1.54156	Nuc.
ENST00000561903.6	EME2	1.90767	2.30422	2.56235	2.24338	2.37204	1.35567	2.59815	2.86905	1.8134	2.11769	3.44596	3.51138	Nuc.
ENST00000473872.5	CCNL2	1.48726	3.3332	1.6983	1.62003	3.22361	2.14796	3.80394	4.42242	2.87015	2.79848	2.26801	3.66177	Nuc.
ENST00000319863.13	GATD1	1.32323	0.987885	0.765889	1.08438	1.6502	3.39849	1.15051	1.51091	1.04175	1.36215	2.02391	2.89013	Nuc.
ENST00000564993.1	PKM	2.83124	2.7586	1.56642	2.59391	2.34273	8.2257	3.93232	4.6251	2.22453	5.00814	3.45758	4.25288	Nuc.
ENST00000486018.1	TPM2	2.78334	2.53393	0.959939	2.3925	1.94152	0.601364	1.56767	5.97234	2.13619	1.4601	0.997942	4.54872	Nuc.
ENST00000468255.5	CSNK2B	1.66774	2.63184	1.19309	1.17424	2.96649	0.662377	3.13847	3.12432	2.14691	1.81613	2.47104	2.86946	Nuc.
ENST00000488085.1	PSMD2	2.14808	3.49948	2.6739	0.668173	3.19518	4.81311	2.16615	4.41042	3.18277	2.52694	3.84399	3.74002	Nuc.
ENST00000553209.1	EIF4B	0.8939	1.35808	1.03305	2.05228	2.20984	2.79355	0.670036	1.90231	1.98644	0.726922	2.51616	2.01917	Nuc.
ENST00000641049.1	AL732372.2	0.89725	1.01103	0.614956	0.797582	1.19111	0.713724	1.85611	1.09782	2.19598	1.82889	1.95718	0.958083	Nuc.
ENST00000494114.1	CAP1	1.24882	2.64587	1.58245	1.48121	2.08688	1.81989	2.22798	3.46702	3.20478	3.838	2.38912	3.5622	Nuc.
ENST00000588598.5	ABHD17A	2.1041	2.48556	2.6897	1.70026	1.97213	0.750191	2.66892	3.68928	2.46605	2.16651	2.6713	3.52797	Nuc.
ENST00000610347.1	LENG8	3.93058	4.39421	2.43457	2.02423	4.39386	3.11833	4.64041	7.52713	3.46954	6.59329	5.58377	5.95146	Nuc.
ENST00000495973.5	TBRG4	1.51615	1.1012	1.5835	1.46647	1.32555	0.875911	1.57625	1.42254	2.48376	1.03697	1.29805	2.05989	Nuc.
ENST00000595074.1	PIH1D1	2.70897	2.35914	1.56405	1.19648	2.58744	1.97563	3.52833	3.03154	2.04649	1.76348	3.91342	3.85145	Nuc.
ENST00000494272.6	RSKR	1.25686	1.68372	1.36171	1.24431	1.76031	2.26222	1.49998	1.58183	2.56904	1.63836	2.69552	2.78251	Nuc.
ENST00000533649.1	DNHD1	2.53323	1.13091	2.25883	1.75689	1.12267	0.739401	1.99316	1.17114	2.97203	1.19514	1.00554	1.61499	Nuc.
ENST00000591385.1	DCAF15	2.67405	2.23734	3.0559	2.35383	3.12995	0.668312	2.62722	3.02945	2.87015	1.92438	3.5246	3.75135	Nuc.
ENST00000582056.5	ACADVL	3.44262	3.46473	3.44188	1.72427	2.30712	1.35641	4.89757	4.77736	4.09613	3.56552	4.29902	5.19919	Nuc.
ENST00000469972.5	RALGDS	1.45697	2.36369	2.27058	1.29155	2.00763	1.15343	2.04756	2.66751	2.33118	1.82206	2.42347	2.71293	Nuc.
ENST00000489905.1	WDR46	2.19984	2.24766	1.12443	1.23343	2.83674	2.04894	2.62359	4.2185	1.20481	1.41899	3.74761	4.96016	Nuc.
ENST00000563038.5	BCAR1	2.19195	1.92089	1.154	0.759914	0.612443	0.890129	2.847	3.03221	1.13423	2.1783	2.6546	2.53736	Nuc.
ENST00000562470.3	UBE2I	0.673974	0.860196	1.31036	2.14696	0.618558	1.07894	0.636549	0.986847	1.33949	0.935313	2.2121	1.23006	Nuc.
ENST00000468048.5	AP2M1	0.78785	1.55932	1.50758	1.3147	2.20281	1.05859	1.35172	2.99719	2.71546	1.28767	1.9363	1.81858	Nuc.
ENST00000580919.5	PLEKHM1P1	1.28981	2.29888	1.27163	0.710435	1.65929	1.56485	3.3313	3.56991	1.39766	3.61013	2.40214	2.22251	Nuc.
ENST00000481223.6	CCNL2	2.3292	2.93173	1.14592	2.62806	1.70783	1.24188	4.77089	4.18739	2.81861	3.10796	4.81656	5.8847	Nuc.
ENST00000484831.5	DALRD3	1.90242	1.91385	1.12596	1.51428	1.65667	3.20261	2.16884	2.71896	1.61323	0.584214	2.78325	3.43977	Nuc.
ENST00000621550.4	MYO19	0.789632	1.46823	2.10229	1.07194	1.21556	1.63418	2.19309	1.51603	2.29513	1.06557	1.11544	1.94929	Nuc.
ENST00000464332.5	NAPRT	2.87803	2.92203	2.61348	2.01526	2.32387	2.17841	2.04072	4.49228	3.12203	2.57471	4.80397	2.99987	Nuc.
ENST00000462917.1	EIF1	2.61016	2.93707	1.48155	1.0711	0.665726	8.02177	3.35993	3.73555	2.19526	2.18842	4.6143	3.7606	Nuc.
ENST00000316341.8	SLC12A4	1.91917	1.99728	1.59958	2.20168	0.992671	1.06671	3.45897	2.76661	1.89111	1.99229	0.835899	2.45682	Nuc.
ENST00000547226.5	PAN2	1.78731	2.39744	3.4131	1.94602	2.56759	4.37127	3.35423	2.91169	4.23444	2.3525	4.12699	2.7972	Nuc.
ENST00000554949.1	METTL17	1.18064	1.237	1.20545	1.18155	1.16016	3.20738	2.58684	2.07792	3.20439	1.09037	2.29404	2.48464	Nuc.
ENST00000598860.1	SMG9	2.72291	2.57271	0.924958	1.12857	2.6468	1.45094	2.10698	2.81926	1.37199	2.94322	4.16713	4.40742	Nuc.
ENST00000513372.5	MXD4	0.982149	2.79041	2.17271	1.00623	0.722446	1.4525	1.9073	2.28163	1.4829	1.46628	1.81405	1.77007	Nuc.
ENST00000591151.1	SLC25A39	2.35233	1.38543	1.55381	1.64309	2.2688	1.13794	2.69703	2.42154	2.557	1.58897	3.10614	2.20866	Nuc.
ENST00000561586.5	TMEM208	1.11862	2.10061	1.16502	0.66738	0.639153	0.664718	2.23028	3.4458	2.26214	1.39726	2.71032	3.27982	Nuc.
ENST00000485004.5	CSAD	1.81114	2.72376	0.739526	1.21036	2.18608	4.46338	2.41248	4.6578	2.07171	2.5323	4.21154	3.42748	Nuc.
ENST00000466429.5	DST	2.1693	3.36931	1.6804	2.75538	1.82229	0.905652	2.48483	4.1663	0.919422	2.48607	2.38274	4.11612	Nuc.
ENST00000461181.1	TTLL4	0.736562	1.5296	1.12246	1.00674	1.91649	0.605255	1.09496	0.799679	1.55417	0.651844	0.75313	0.991776	Nuc.
ENST00000464728.5	CHTF18	2.22824	2.70425	2.79013	1.69309	2.95119	0.972866	1.36282	2.96107	3.22794	1.35276	3.7531	2.60157	Nuc.
ENST00000582352.1	SHMT1	1.79702	1.14724	0.985725	1.16279	2.1904	0.953443	1.4149	0.981492	1.10474	0.747046	2.32477	1.39105	Nuc.
ENST00000473758.5	ACIN1	1.78424	2.59038	1.59243	1.35716	2.87177	6.20165	2.86582	3.82221	1.80214	2.85576	2.48039	3.58586	Nuc.
ENST00000493599.1	SLC35C2	2.00386	1.82068	1.49688	1.25005	1.79038	1.42703	1.72435	3.33042	2.42215	1.33463	2.9216	2.9468	Nuc.
ENST00000551759.1	BAZ2A	1.69389	3.39249	2.34631	1.64523	2.05878	1.97917	2.65095	3.30885	2.48539	3.30077	2.64788	3.48118	Nuc.
ENST00000472413.5	NPIPA1	1.6008	1.72921	2.06228	2.0265	1.36242	3.31761	2.91672	2.35297	1.67102	1.48109	1.30023	1.93301	Nuc.
ENST00000573175.1	MYBBP1A	2.01689	2.26016	1.85241	1.9449	2.65013	2.13177	1.51614	2.33456	2.26362	1.48915	1.7542	2.98057	Nuc.
ENST00000262715.10	TEP1	0.894769	1.41265	0.936701	0.669852	0.814319	1.12871	1.17257	1.07375	1.15243	1.31851	1.07533	1.01606	Nuc.
ENST00000588315.5	SLC25A39	1.73902	1.83817	1.57968	1.48668	3.00596	1.62137	2.47038	3.11581	2.93643	2.6852	2.58554	2.50845	Nuc.
ENST00000565873.1	HEXA	1.46593	1.95667	1.34725	1.41436	1.95348	5.94326	1.09011	1.39444	1.45022	1.77776	1.39534	2.13861	Nuc.
ENST00000496425.1	SLC2A4RG	2.67778	2.52187	2.50367	3.0334	1.09578	1.1875	5.23163	4.03109	2.7739	2.19305	3.97977	4.87381	Nuc.
ENST00000571601.1	TEPSIN	2.41432	3.02279	2.28781	1.72225	1.49746	0.714843	3.18804	3.7499	2.54381	1.9189	2.57619	3.94056	Nuc.
ENST00000563240.1	LPCAT4	1.07882	1.85196	2.32828	1.35307	1.94401	1.84754	1.93786	2.18158	2.99731	2.59364	2.11264	3.67842	Nuc.
ENST00000553027.1	FKBP11	2.17226	2.22776	0.714743	0.839022	2.01055	0.96651	1.51314	3.27901	1.1681	1.92956	2.21298	3.41783	Nuc.
ENST00000535643.5	LINC01089	0.916738	3.18257	2.28248	2.08423	2.19423	1.70143	3.05514	1.49685	2.33629	1.21499	3.13856	2.88056	Nuc.
ENST00000465268.1	MRPL55	1.60303	1.95721	1.46207	1.71078	2.66593	0.721096	3.36528	3.84019	2.31068	1.48069	2.77563	4.25598	Nuc.
ENST00000676514.1	NCL	1.22378	1.43131	1.61669	1.12973	3.16181	0.698988	1.80472	1.10602	1.65405	0.928845	2.00581	1.30854	Nuc.
ENST00000575514.5	EDC4	1.94329	1.89675	2.18885	2.46081	1.10561	2.77665	2.75374	3.3936	1.96934	1.23689	2.33944	2.9708	Nuc.
ENST00000495915.1	CDC25B	2.28097	2.62325	2.74235	1.04676	1.45669	0.958523	1.69096	2.33131	2.30554	2.42507	2.94909	2.28463	Nuc.
ENST00000472006.1	FUBP3	1.25102	1.76141	1.85277	4.37446	1.52401	3.89427	3.14857	2.60581	4.04349	0.826302	2.34537	4.27044	Nuc.
ENST00000489234.1	ZSWIM8	0.747225	3.64484	2.9841	1.73647	1.72565	1.21692	2.60075	2.63	3.56719	2.29291	2.11865	2.44759	Nuc.
ENST00000547136.1	TMEM106C	0.808043	1.83976	2.2342	0.700948	3.0254	9.81251	1.75539	0.868062	3.02914	1.13449	3.35097	1.67913	Nuc.
ENST00000467860.1	CRTC2	1.979	2.52741	1.1816	1.22863	2.77819	1.05337	1.98183	2.6148	1.69922	2.44398	2.77918	3.45892	Nuc.
ENST00000515265.2	TMCO6	1.39253	1.87235	0.99883	1.62137	2.73442	2.09465	2.46967	1.47441	2.6195	0.771906	2.50134	1.60194	Nuc.
ENST00000596648.1	POLD1	3.02426	2.37013	2.65867	2.62752	2.93413	0.769354	3.21002	3.67521	3.5282	1.13225	4.00483	3.37946	Nuc.
ENST00000524428.5	SLC37A4	1.91634	1.70716	0.707465	1.64025	1.87478	0.651238	2.09274	2.21608	0.816047	1.63089	2.40702	2.1779	Nuc.
ENST00000488459.1	HUWE1	2.05466	2.96232	2.39274	0.678964	3.5516	4.03563	1.92831	2.98806	2.79919	2.622	3.33699	2.97757	Nuc.
ENST00000487746.1	GTF2H4	0.836754	2.49327	2.40079	1.55824	2.5182	0.904698	3.1513	1.94542	3.80619	1.65427	1.96086	2.23109	Nuc.
ENST00000525232.5	RPL8	2.24684	1.99508	1.40833	1.85783	2.01194	1.46348	3.45613	3.37145	2.68754	1.90986	3.4737	3.86752	Nuc.
ENST00000589484.5	DAZAP1	1.74037	1.81604	1.41532	1.37124	1.2241	1.33852	1.51805	3.28205	1.69277	1.78205	1.50214	2.94175	Nuc.
ENST00000490861.5	DPH2	1.8134	1.69809	1.07867	2.14701	2.72455	2.03363	2.16184	3.13035	2.3821	1.85824	2.52269	3.34795	Nuc.
ENST00000587326.1	TMUB2	1.92279	1.57014	1.20246	1.53572	1.36306	1.44238	1.62011	2.94067	1.19077	1.67778	1.92884	3.35471	Nuc.
ENST00000537834.5	AKT2	1.85718	2.04694	2.13146	1.01205	1.40994	1.08606	2.50936	2.82519	2.55498	1.56823	1.94042	2.50764	Nuc.
ENST00000301032.8	UNC119	1.84433	1.62077	1.34708	0.716826	1.67686	0.722156	2.06381	2.67972	0.860373	1.22343	2.79118	3.25938	Nuc.
ENST00000426855.6	SGSM2	1.87185	1.82687	1.27795	1.32284	1.77914	2.03414	2.33945	2.7655	1.01903	1.61416	2.28305	2.75791	Nuc.
ENST00000542777.1	DDX11	2.90192	2.16137	2.0042	2.3934	3.83931	0.999368	2.03869	3.17512	2.82685	0.714319	3.10827	2.67235	Nuc.
ENST00000470100.1	FAHD2A	1.93272	2.44528	1.46933	1.83417	2.79564	1.22788	3.43683	3.46365	2.41736	2.28692	3.27854	3.9564	Nuc.
ENST00000589488.5	QTRT1	3.76214	3.46507	2.74334	2.22031	3.83011	2.23164	4.88592	5.06132	3.68812	4.05713	5.96458	5.63466	Nuc.
ENST00000677416.1	MKS1	0.983704	1.36741	1.38737	0.91419	2.45255	0.709618	2.02606	1.21982	2.89876	0.917073	2.62127	1.95921	Nuc.
ENST00000565699.1	MAN2C1	2.64241	3.34917	2.81123	1.73849	3.93222	1.55578	3.1891	4.69728	3.29063	2.19791	3.35505	3.81141	Nuc.
ENST00000480242.1	SNRNP200	1.70779	2.19117	1.48466	1.20665	2.00137	1.33309	2.28046	1.97281	1.94253	1.50177	2.35239	2.64681	Nuc.
ENST00000558161.5	MAN2A2	1.77633	1.6301	2.32167	0.945689	1.99713	3.44548	2.08746	2.1626	2.94772	1.16272	2.83992	1.51744	Nuc.
ENST00000566146.1	ALDOA	2.79673	2.09588	2.00426	2.11535	0.667385	0.838798	4.16888	3.41607	3.02105	1.31735	4.55213	4.24832	Nuc.
ENST00000545355.5	INPPL1	2.42843	4.45228	3.3279	2.33238	3.73049	3.413	4.80969	4.92517	4.078	4.1313	4.63608	4.28035	Nuc.
ENST00000553389.5	METTL17	2.34809	3.69078	1.75324	1.35692	4.45787	7.83544	4.40029	4.09092	2.59837	4.07026	5.02754	4.48547	Nuc.
ENST00000489111.1	USP11	1.18721	1.7912	1.60195	2.12769	1.98225	0.830916	1.82058	2.48228	1.65778	0.601437	1.78936	2.59762	Nuc.
ENST00000472800.1	AUP1	2.52435	1.94167	2.75294	2.00386	1.53993	1.26077	3.9231	3.62717	2.22065	1.05095	2.78192	3.58344	Nuc.
ENST00000494646.1	MSH5	3.4296	2.16437	2.08645	2.5211	2.6863	0.591543	2.22666	2.86947	3.93666	1.42125	2.54693	2.53217	Nuc.
ENST00000466999.1	IDH3B	2.55937	2.78954	2.13699	2.68309	3.0243	1.31893	3.74968	2.99457	4.02781	1.80863	2.65321	3.00462	Nuc.
ENST00000483853.1	FUS	2.6003	2.32742	1.74503	1.3443	3.05157	1.00666	2.13288	2.70062	2.2784	1.37773	3.81276	2.69115	Nuc.
ENST00000432918.5	GTPBP2	1.52572	2.35728	1.59366	1.68449	3.26071	2.28682	2.35075	3.55564	3.70752	1.43037	3.33604	3.15017	Nuc.
ENST00000520201.5	IKBKB	1.76462	2.81039	2.19798	0.616331	2.92196	1.67073	2.66561	2.58433	2.65818	2.40217	2.52809	3.41113	Nuc.
ENST00000408918.8	CCNL2	2.3232	4.07095	2.20448	1.07181	3.21487	38.6537	5.13036	4.45377	3.35163	3.03151	4.12374	3.80537	Nuc.
ENST00000498171.5	DGCR8	2.28226	2.80422	0.920525	1.41045	2.79924	2.6017	1.88729	2.98156	2.56148	2.53366	3.15375	3.70301	Nuc.
ENST00000485359.1	DENND4B	1.38755	2.48939	3.38357	2.19972	2.33773	1.14851	2.2927	2.01206	3.85627	1.50521	2.23297	2.0853	Nuc.
ENST00000486898.1	MPV17	1.02703	1.78479	0.634877	0.692973	2.09209	1.13332	1.54402	2.87589	1.34768	1.67728	1.74968	3.2293	Nuc.
ENST00000563596.5	MAN2C1	2.2973	3.69751	1.58963	1.49253	3.21168	1.42487	3.10307	3.96579	1.5848	1.89083	2.84424	2.70509	Nuc.
ENST00000267978.10	MAN2C1	1.56452	2.15685	1.55434	1.54442	0.759061	3.93319	2.82544	2.88403	2.49539	2.20563	3.24972	4.28501	Nuc.
ENST00000537323.5	PABPC1L	1.31516	1.78978	1.4267	0.580057	2.99695	3.06963	3.32955	3.74419	2.14779	2.75001	3.27303	4.26807	Nuc.
ENST00000534370.1	TKFC	1.91372	1.83933	1.72524	2.29121	1.91064	1.10431	4.03159	2.57813	2.46038	0.938241	2.96063	2.84826	Nuc.
ENST00000569804.2	LPCAT4	2.04301	2.20005	1.83234	1.69872	1.43665	1.23659	2.14852	2.93296	3.32447	2.98044	2.19124	3.26197	Nuc.
ENST00000487163.5	USP21	1.28366	1.88379	2.08998	0.951358	2.60229	1.34129	2.07091	1.5994	2.96439	0.848787	2.2314	2.22876	Nuc.
ENST00000479919.1	AMPD2	2.08325	2.36413	0.897235	2.24676	1.9169	0.646401	3.19108	4.48917	1.33332	1.45462	1.48312	2.97002	Nuc.
ENST00000560788.1	PSME2	2.05635	3.35327	2.61598	1.3056	2.5988	2.04537	5.08804	3.57367	2.95733	3.74921	4.89316	3.66961	Nuc.
ENST00000586568.1	CXXC1	2.0746	2.8903	3.74064	2.1846	2.57656	1.6256	3.37144	4.42376	3.77872	2.3322	3.06053	4.54504	Nuc.
ENST00000476538.1	APH1A	2.08212	3.92775	1.34837	1.68776	2.4977	4.68038	1.7962	3.34737	2.10293	1.40525	3.94761	2.56405	Nuc.
ENST00000464763.5	ANKZF1	1.34774	1.99824	1.89508	1.38083	1.54098	1.19625	3.55461	2.86397	2.29319	1.72847	2.21294	2.25212	Nuc.
ENST00000488353.2	RER1	1.71436	2.85791	1.41586	0.917238	3.10727	2.35489	3.01883	4.33398	2.48529	3.36915	3.36688	4.01215	Nuc.
ENST00000494179.5	MRPL38	2.31563	2.46035	1.97184	2.91291	3.36634	1.52617	3.58726	3.11645	3.22545	1.99349	2.91663	4.15906	Nuc.
ENST00000563145.1	AMDHD2	2.26123	2.67806	1.41878	2.10494	2.74295	0.775642	3.31658	3.6556	2.78987	1.4602	3.75779	4.04662	Nuc.
ENST00000619149.4	GRIPAP1	2.4612	2.78131	1.87331	1.15538	3.35196	5.74963	3.47318	3.77727	2.51487	2.81832	4.16307	3.82126	Nuc.
ENST00000529288.1	CPSF1	3.05986	3.71458	3.62675	3.2144	3.41016	0.585871	6.15378	4.59494	3.76796	1.93969	5.78313	4.84787	Nuc.
ENST00000471930.5	CCNL2	2.66754	3.00475	1.19822	0.758491	2.47838	1.29363	4.55929	4.23325	2.61156	3.29339	3.04773	2.97075	Nuc.
ENST00000410003.5	TTC31	1.98022	1.52895	1.54826	1.3427	2.35205	1.21365	2.48292	2.64812	2.2487	1.50168	2.90668	2.91031	Nuc.
ENST00000530055.5	NADSYN1	2.94523	3.47685	2.60843	1.46178	2.74421	1.1532	3.87018	3.94424	2.57259	4.25626	5.66484	5.05275	Nuc.
ENST00000488881.1	DNPEP	2.34686	2.08813	1.68884	2.09388	1.68135	0.699809	3.54792	2.55121	2.18188	1.38941	3.22485	3.59825	Nuc.
ENST00000468045.5	PREB	1.02259	1.71148	1.24291	0.894537	2.22823	0.648411	2.38844	2.16613	2.62966	1.4528	2.75088	2.68943	Nuc.
ENST00000479279.5	WDR13	2.31098	2.88284	1.24393	1.14781	2.07863	3.38436	3.72296	3.42784	1.95605	2.15444	4.06233	3.05223	Nuc.
ENST00000616679.4	KIZ	1.47138	1.73672	1.09227	1.11719	1.75028	1.8665	3.50705	2.93739	1.94606	1.56696	2.50384	1.94136	Nuc.
ENST00000589246.1	SEPTIN9	2.01784	0.69852	1.06572	1.60694	0.757692	0.582781	1.94067	2.905	1.30324	1.79156	2.19587	1.76687	Nuc.
ENST00000571767.5	WDR45B	1.16516	2.97363	1.78066	1.47277	1.93709	3.10412	2.89745	2.82606	2.25436	2.3781	2.18796	3.31261	Nuc.
ENST00000578904.1	CSNK1D	2.11366	3.05176	1.87404	1.51866	2.78038	1.41746	4.88684	3.09353	2.67501	3.30143	3.39339	4.33683	Nuc.
ENST00000497188.1	CLK2	3.05772	4.32925	2.90452	2.65928	4.55477	8.76331	4.24381	5.06041	4.55394	3.47828	5.00168	5.01163	Nuc.
ENST00000552787.5	OS9	1.244	1.5538	1.52757	1.14798	1.7513	1.32753	1.19003	1.81823	1.86673	1.19213	2.22931	1.7591	Nuc.
ENST00000488299.5	IDH3B	1.24093	2.40178	1.7103	1.20989	2.55409	0.696295	1.92724	2.21172	2.84624	1.23567	1.65251	2.141	Nuc.
ENST00000498635.1	CSAD	2.50824	2.88334	0.897122	1.15751	2.60053	2.4099	2.76946	5.295	2.23337	3.42084	4.20914	4.39628	Nuc.
ENST00000564774.5	TAF1C	3.03644	3.85781	2.84975	2.74795	3.54598	0.917109	4.92228	4.73002	3.80206	2.62535	5.09548	5.3234	Nuc.
ENST00000631315.1	SPTAN1	2.27657	3.49953	2.65937	4.36954	1.37541	3.85532	3.24132	2.94097	1.81592	1.8812	2.27802	2.90405	Nuc.
ENST00000337304.2	ATF4	2.90067	3.55981	1.81555	1.2911	3.15613	4.48384	3.74749	4.91768	2.81457	3.23819	4.2427	4.30759	Nuc.
ENST00000589055.3	TMEM259	3.34733	3.7156	3.68631	2.84976	3.12156	2.04185	5.50514	5.42037	3.78431	3.40474	5.11768	5.94276	Nuc.
ENST00000480830.5	SGSM3	2.76333	2.34069	3.26278	2.32931	1.82819	0.651887	3.46609	4.56103	2.4381	1.66607	3.34652	2.54102	Nuc.
ENST00000467236.1	IRAK1	2.15398	1.84612	1.65422	0.921913	1.45775	1.27603	1.62129	2.07613	2.37164	0.985785	2.94777	3.23712	Nuc.
ENST00000527918.6	RSKR	0.874186	1.37794	1.56477	1.01554	1.89855	0.765547	1.31582	1.29108	1.5821	1.20383	1.60695	1.97171	Nuc.
ENST00000527545.1	NRBP2	2.65721	2.97027	0.953008	2.27668	1.10905	0.639402	3.40909	4.4048	2.79808	2.17192	4.08021	3.92821	Nuc.
ENST00000587730.5	DDX39A	3.91455	3.8058	3.72586	3.0234	1.99965	0.945283	3.43484	4.3328	4.25809	1.65102	3.70103	3.54415	Nuc.
ENST00000461564.6	ADAM15	1.34081	1.70943	1.24409	1.92989	2.56775	1.31803	2.41376	0.815229	3.23574	0.739576	2.25557	0.841445	Nuc.
ENST00000574593.1	SRRM2	3.04694	1.37816	1.89762	2.75648	1.26551	0.933701	2.43497	2.78249	2.22687	2.8326	1.89815	3.18144	Nuc.
ENST00000611189.2	SPG7	2.17237	2.56932	1.16215	1.09042	2.1427	1.30902	2.46143	2.03092	1.0504	2.36991	2.65873	2.00109	Nuc.
ENST00000532052.1	DPF2	0.612104	1.04459	0.745094	0.803315	1.46456	0.77242	0.981183	1.58642	1.39772	0.66926	1.39608	0.988074	Nuc.
ENST00000609309.2	PILRB	3.02664	2.74271	2.92697	1.72877	2.65114	8.31359	2.343	2.88144	2.12903	1.87299	3.68011	3.10616	Nuc.
ENST00000562078.5	CLK3	0.76341	1.98322	2.46071	0.80263	1.44242	0.582116	1.61322	2.15732	2.11466	1.45961	1.31054	1.79997	Nuc.
ENST00000571301.1	B3GNTL1	2.80446	2.19922	1.56003	1.26329	1.23459	0.956848	3.31438	3.11876	2.50156	0.616749	2.60466	3.96446	Nuc.
ENST00000562863.1	SLC7A6	1.49268	2.67198	1.10863	1.30382	0.581503	1.0056	2.49146	2.87953	1.94213	1.19895	2.08666	2.69659	Nuc.
ENST00000461415.5	ALG3	0.763811	1.35146	0.936322	1.4127	2.16175	3.84867	2.00811	2.64409	2.32124	1.65453	2.0152	2.27516	Nuc.
ENST00000485559.1	TRMU	1.81928	2.56333	2.5004	2.34046	2.88829	0.861064	3.2643	3.62599	2.83603	1.92141	2.17529	3.30938	Nuc.
ENST00000581841.1	EIF4A1	2.99393	4.66424	2.99129	2.85691	4.34023	9.43495	4.80415	5.80355	4.36018	3.39791	5.21668	5.42718	Nuc.
ENST00000554912.1	SLC25A29	1.59171	3.08385	0.692552	0.987249	2.45481	2.18072	1.75536	4.12472	1.40414	3.23324	4.82474	4.59207	Nuc.
ENST00000488973.6	HMG20B	2.17094	1.86679	1.76626	1.6815	3.32361	7.34298	2.62176	3.62993	2.17741	1.81254	3.58467	3.45552	Nuc.
ENST00000424450.1	AL360181.2	2.92336	2.5868	2.66827	1.96469	1.03688	0.855504	4.21308	3.26196	1.61533	2.03339	2.48629	3.89325	Nuc.
ENST00000494639.5	ABCB6	1.23889	2.15058	1.69197	1.55928	1.00131	0.793057	2.33053	2.06731	3.46479	0.637361	1.88539	2.44429	Nuc.
ENST00000530928.5	MUS81	2.20089	1.97354	1.96691	1.4488	2.34271	0.625191	2.90472	3.07684	2.48253	1.64063	2.9329	2.26854	Nuc.
ENST00000546763.1	TARBP2	1.76964	3.25575	2.17067	1.53051	2.84991	2.06668	2.68949	2.78272	3.20803	1.86818	4.21809	4.41288	Nuc.
ENST00000595467.1	TMEM147	1.43833	0.936151	1.4066	1.69451	2.18459	0.640745	1.26854	1.79865	2.23578	0.986891	1.91748	2.30969	Nuc.
ENST00000680234.1	HSPA5	1.18071	3.03959	0.816041	0.663807	1.62874	1.35446	1.41694	2.0629	2.58959	2.14122	1.78301	1.73092	Nuc.
ENST00000551359.5	PAN2	1.96901	2.47389	2.84873	1.30329	2.56941	3.24303	4.14143	2.72782	4.35698	2.50695	3.45829	3.53156	Nuc.
ENST00000550449.5	MARS1	1.29243	2.52311	1.52069	2.35861	2.04065	1.66278	2.15577	3.43398	3.50935	1.20226	2.16615	2.5042	Nuc.
ENST00000465151.5	MAT2A	1.38124	2.52985	4.8655	8.2547	3.79102	5.93967	2.67361	4.33763	7.81769	0.902815	2.49233	2.78008	Nuc.
ENST00000464431.1	ABTB1	1.92764	2.4277	1.99044	1.82979	0.968391	1.29236	2.45625	3.82119	1.32856	1.75539	3.01657	3.47528	Nuc.
ENST00000459941.1	SETD5	2.10326	3.67517	2.63631	1.59211	2.61355	4.30825	2.94719	3.46799	3.95383	2.63351	2.89464	2.94203	Nuc.
ENST00000381653.9	NSFL1C	1.00828	2.47366	1.69834	1.11145	0.909452	0.971607	3.60851	2.03697	3.13027	2.10262	1.8679	1.91589	Nuc.
ENST00000522959.5	ARFGAP1	2.06258	3.18786	1.87598	0.769623	1.87098	0.962197	3.49058	3.34903	2.49185	1.73391	1.95308	3.14361	Nuc.
ENST00000489889.2	PI4KB	0.861931	2.47257	1.42381	0.777434	2.36188	1.67592	1.18029	3.66833	2.55561	2.10518	3.28228	3.04709	Nuc.
ENST00000463233.1	TRABD	2.65991	3.22779	2.65541	2.45439	2.67497	1.11498	4.92936	4.69457	3.32184	3.16938	4.31752	5.32389	Nuc.
ENST00000440309.5	STK36	0.818488	1.44324	1.29728	2.14236	0.674435	0.863811	3.72586	2.09705	1.18854	0.879921	0.635578	2.71237	Nuc.
ENST00000489453.1	CHKB	0.935289	2.09799	1.22708	0.671703	2.33455	2.09006	1.35963	2.55394	1.66373	2.8794	1.8681	3.22833	Nuc.
ENST00000597968.1	TRIM28	2.18863	2.60272	1.81312	2.386	1.36908	1.55	2.42877	2.55352	3.17473	1.59591	2.31469	2.8059	Nuc.
ENST00000539757.1	AC009533.1	1.81543	1.97271	1.95244	1.59597	2.35517	4.18122	3.19398	2.42234	2.30397	1.08268	2.83081	2.69855	Nuc.
ENST00000625299.1	PNKP	1.72815	2.43907	1.99318	2.50433	2.28491	1.02874	1.71177	2.60998	2.36466	1.95179	3.43462	4.05168	Nuc.
ENST00000616342.1	TAF10	1.3083	1.42984	1.47672	1.77741	2.03489	1.09922	1.33779	1.90758	2.04368	0.808449	1.92318	2.46926	Nuc.
ENST00000615156.1	HERC2P2	1.2283	4.21992	1.63218	1.04634	2.12254	2.25885	2.72234	2.82418	3.46961	2.45411	0.836983	3.38558	Nuc.
ENST00000409138.6	PSRC1	2.53291	1.30749	1.52095	1.591	2.63077	1.70213	3.52297	3.34566	3.38092	0.829982	3.70748	2.71605	Nuc.
ENST00000490651.1	G6PD	3.05343	2.73182	1.80029	2.37794	1.2458	0.853974	1.84349	4.2122	3.19556	1.33059	3.49096	3.10095	Nuc.
ENST00000583902.1	CASC3	2.34172	2.43689	0.922784	1.76053	1.07159	2.1991	2.64892	2.99048	2.581	1.46838	2.48595	2.71026	Nuc.
ENST00000481751.5	SLC5A6	1.84495	2.3493	2.9591	2.5121	0.760963	0.880504	3.90887	1.76279	3.75674	2.12852	3.42183	3.44973	Nuc.
ENST00000537880.1	TCHP	1.86577	1.8805	0.816424	0.927091	1.55542	2.21755	1.57165	1.92864	1.41226	0.767613	2.64729	1.61819	Nuc.
ENST00000494191.6	CROCC	1.73226	2.13565	1.06591	1.28532	1.73585	0.896742	2.85663	2.82374	2.15356	1.82115	2.47277	3.29617	Nuc.
ENST00000561415.1	IRF9	1.72139	2.83326	1.69538	1.43073	2.07654	1.82879	3.5863	3.50028	2.45535	3.65759	4.15829	3.61483	Nuc.
ENST00000463165.1	PLXNB2	1.8206	1.7026	2.02424	2.02877	1.57983	2.22478	3.06387	4.21455	2.6365	2.30818	2.1993	3.34042	Nuc.
ENST00000559005.2	PSME2	0.626542	1.17594	1.94153	0.681228	2.00048	1.87095	2.65762	1.80695	1.66853	0.968648	2.2487	2.0524	Nuc.
ENST00000461110.2	FLII	3.11831	3.78553	2.69772	2.70363	2.21227	0.846504	3.10058	4.52756	1.63598	3.01247	2.88991	3.97003	Nuc.
ENST00000430747.5	RETREG2	1.34366	1.07049	1.161	1.93746	1.85323	0.907571	2.56728	1.25565	1.85163	0.819343	2.67692	2.69674	Nuc.
ENST00000537755.1	INPPL1	3.1284	4.5592	3.34385	3.00703	2.37187	1.20064	3.31407	5.37152	4.55212	3.61445	4.59943	5.23398	Nuc.
ENST00000611794.1	MYO19	1.79074	1.88531	1.37556	2.29285	2.60188	2.57036	2.04719	1.8199	2.70161	1.56013	1.98527	2.80037	Nuc.
ENST00000513102.1	CCNB1	1.54296	1.5248	1.49438	1.58726	3.34554	15.2679	1.33417	0.846546	3.4578	0.691342	2.77073	1.15721	Nuc.
ENST00000405068.3	EXOC7	1.88795	3.20029	2.10695	1.76045	2.46791	1.47622	3.1109	3.84434	1.88858	2.70256	2.87477	4.35169	Nuc.
ENST00000651747.1	NBEAL2	1.77056	1.96094	2.90464	2.20466	1.93842	1.0233	3.69543	2.78	2.58235	2.15553	2.18653	2.52016	Nuc.
ENST00000532320.5	GATD1	1.98415	1.50389	1.48823	0.805274	2.28533	1.4388	2.31371	2.82987	1.16823	2.03802	2.74532	4.00311	Nuc.
ENST00000531006.1	GFUS	1.2954	1.86039	2.35646	2.53871	1.55358	0.589936	3.0408	2.99383	3.44607	1.62191	2.11332	2.2627	Nuc.
ENST00000597731.1	HNRNPL	2.38795	2.515	1.86418	1.42732	2.76275	1.3921	2.61255	3.20584	2.21125	2.01791	3.91957	2.78496	Nuc.
ENST00000215798.10	RNF215	2.01989	1.62788	0.992038	1.2886	1.88384	1.24858	2.42519	3.51303	1.4408	2.23224	2.71324	3.93914	Nuc.
ENST00000547048.5	PCBP2	1.75594	3.80507	2.22503	1.15666	3.81227	14.8507	3.01455	4.33922	3.41301	3.25255	5.04172	3.82432	Nuc.
ENST00000547892.1	RPL18	2.2881	2.01862	1.05062	0.9133	2.9366	0.79411	2.02743	3.00874	1.98288	1.12648	2.36515	2.8245	Nuc.
ENST00000479858.1	MOV10	2.29015	2.49251	2.05603	1.70848	2.3048	1.30034	2.65112	3.34455	2.36066	1.26257	2.97956	3.28437	Nuc.
ENST00000602216.1	RPL18A	1.75842	1.96956	0.986443	0.999434	2.8204	1.89711	2.1816	2.51094	2.11804	2.08547	2.87958	3.85677	Nuc.
ENST00000464813.5	TMEM222	0.94144	1.06629	0.943436	0.815221	1.1922	0.772865	2.05874	1.90978	1.81623	0.997867	2.01101	2.68344	Nuc.
ENST00000487378.1	TRMT2A	1.13893	2.27491	2.08364	2.90187	2.08096	0.58245	3.66199	3.43999	1.03405	1.59994	1.94063	3.41843	Nuc.
ENST00000481304.5	GDI1	2.62038	3.03271	1.48509	1.25867	2.38386	3.02375	3.82407	4.04675	1.91867	2.98643	4.3196	5.35762	Nuc.
ENST00000534561.1	PNPLA2	1.87688	4.38124	3.49804	4.15594	0.638139	0.70047	6.22676	4.21448	4.57754	2.33763	2.82243	3.22912	Nuc.
ENST00000555371.1	NFKBIA	2.97342	3.47794	1.78673	1.66747	1.27278	2.76892	3.59973	3.8538	1.8643	4.90537	3.73444	3.40765	Nuc.
ENST00000464740.1	RABL2B	0.77306	1.50329	0.738552	1.02272	1.08566	1.6703	1.73609	1.75287	0.677625	1.60555	1.55016	3.29706	Nuc.
ENST00000529121.2	TKFC	1.08679	1.81195	1.71183	1.12829	1.22359	3.60586	1.78856	1.59021	1.50514	1.069	2.25239	2.18845	Nuc.
ENST00000588000.5	EML2	1.75533	1.62943	1.37037	1.40007	1.46609	1.32385	1.91253	2.26443	2.47513	1.84777	1.37363	0.825079	Nuc.
ENST00000337755.9	MGAT4B	2.21132	3.55047	3.11889	2.81431	1.98984	4.72642	3.56349	3.28405	2.99274	2.13159	2.44044	3.50484	Nuc.
ENST00000591416.5	MBD1	0.865801	1.94614	1.76279	1.5075	1.04013	4.84243	1.91025	2.3208	1.8393	1.35259	2.2527	2.05659	Nuc.
ENST00000551805.1	MARS1	1.89699	2.27485	3.02858	3.77364	3.20538	4.28827	3.1254	2.83998	4.37439	1.73123	1.97646	2.8324	Nuc.
ENST00000579016.6	ENGASE	2.06469	2.23286	1.81578	1.68291	1.88965	1.28147	2.96883	2.28921	2.0641	1.45288	1.99519	3.14881	Nuc.
ENST00000680297.1	SLC3A2	1.47765	2.44486	0.747922	0.821683	2.78057	7.60617	1.40941	2.50225	2.43193	1.63655	2.74545	2.44037	Nuc.
ENST00000467237.5	FASTK	2.26255	3.21399	2.86193	2.35771	3.54469	4.23537	3.95623	3.70389	4.06791	2.38078	3.59507	4.06531	Nuc.
ENST00000424122.5	TTC31	1.48339	1.53801	0.783106	0.83313	1.6487	4.45763	1.78615	2.24028	0.994409	1.30512	2.58205	2.22744	Nuc.
ENST00000600239.5	SUGP2	1.40313	2.23693	0.596679	0.608694	1.91123	0.914886	1.65267	3.21411	1.6284	2.55655	2.15783	2.49459	Nuc.
ENST00000648681.1	NAA60	1.08992	0.612575	1.19747	1.03136	1.25014	0.61088	2.03427	1.77444	0.911059	0.625293	1.76793	1.46614	Nuc.
ENST00000616140.2	CPSF1	1.56499	1.35187	1.89942	1.08972	0.783271	2.72619	3.11085	1.41052	2.27487	0.629731	1.80437	1.98877	Nuc.
ENST00000662467.1	AC009120.2	1.88746	1.41572	1.15751	1.11879	2.10885	0.878718	1.28738	2.30949	1.15153	0.890539	2.3197	2.67181	Nuc.
ENST00000624637.1	NADSYN1	1.13331	1.24607	1.73223	0.739359	1.57821	1.05906	1.62584	1.15681	1.45824	0.953948	2.30711	1.43528	Nuc.
ENST00000480709.1	STK36	1.68954	3.7548	2.1444	2.43315	3.22014	2.25098	4.58057	3.98755	3.50271	2.13446	2.41629	4.49326	Nuc.
ENST00000452089.5	PILRB	2.59	2.3518	1.87873	0.742034	2.62438	0.965371	2.17888	2.8825	1.82342	3.21521	3.17827	3.83858	Nuc.
ENST00000564838.5	PHKG2	1.72979	1.3595	0.86965	1.06008	1.18197	1.53282	1.64823	2.90945	2.43776	1.27109	2.99747	3.15789	Nuc.
ENST00000482507.5	ATG4B	3.4583	4.41707	2.2862	2.55476	2.89837	1.24046	6.95691	5.96205	3.50851	3.07124	5.93929	5.65272	Nuc.
ENST00000525088.5	RPS6KB2	1.5568	1.58497	1.73611	1.43796	1.53034	0.741255	1.56889	2.59611	2.3332	1.50008	2.84242	2.31848	Nuc.
ENST00000545894.1	DDB1	1.30411	1.27625	1.07971	0.699626	0.834581	3.06994	1.1111	1.94095	1.91989	0.866054	1.91395	1.37872	Nuc.
ENST00000486937.5	MCM3AP	2.30444	2.63314	1.26293	1.0448	2.21487	1.17064	2.74667	3.43609	1.75669	2.48274	3.39179	3.50325	Nuc.
ENST00000556821.5	PABPN1	0.873129	1.29532	1.4593	0.774303	0.667056	1.88952	1.85683	3.00849	1.56297	1.59789	2.15646	2.07654	Nuc.
ENST00000472078.1	EXOSC10	2.22416	3.99583	2.22635	0.674469	2.70776	2.70236	3.69172	3.10377	2.92066	2.61604	4.33139	3.09885	Nuc.
ENST00000578926.1	DMTF1	1.20641	3.87517	2.6537	0.665952	3.19858	6.1921	3.51639	3.65506	3.29874	3.19669	4.2664	4.35095	Nuc.
ENST00000360104.8	KMT2C	1.03227	1.98037	1.22906	1.48296	2.2547	1.1971	1.57981	1.92082	2.18351	1.57577	1.72901	1.77707	Nuc.
ENST00000494886.1	ANKZF1	1.34303	2.45766	2.99851	1.96088	1.82653	0.613396	3.03062	3.02861	3.6816	1.47176	2.99197	2.07229	Nuc.
ENST00000464362.5	HPS4	1.77945	2.16028	0.893168	0.903741	1.95737	0.598851	2.71506	2.37501	2.19591	1.54721	2.17863	2.59845	Nuc.
ENST00000567216.5	CAPN15	1.0538	1.50432	1.84697	1.26091	0.897876	0.630043	1.72167	1.81784	1.43405	1.07162	1.10866	1.83462	Nuc.
ENST00000659400.1	SNHG17	1.65284	1.24772	0.689471	1.12349	2.67873	1.88673	2.36316	1.63871	0.929689	2.00062	1.8464	2.0819	Nuc.
ENST00000478027.2	RPSA	0.870616	1.45618	0.603676	1.35917	1.49799	11.3383	1.9996	2.20852	1.75215	2.17934	2.33975	3.10616	Nuc.
ENST00000511494.5	MACROH2A1	1.87493	3.00203	3.68385	1.4578	2.22075	4.23128	2.64113	3.3102	3.5374	3.13167	4.50094	3.43999	Nuc.
ENST00000570070.1	WDR59	1.35404	1.9143	0.902946	1.46915	1.48592	2.10121	3.73325	2.81056	0.679743	1.54494	1.92318	3.37786	Nuc.
ENST00000617189.1	MYO19	1.96206	2.20138	2.1052	1.26663	2.5711	4.77198	2.21602	2.37127	2.28829	1.81548	2.62142	2.64172	Nuc.
ENST00000477690.1	DPH7	1.07609	1.92298	1.05956	0.819877	2.30402	1.7666	1.38441	2.06462	2.44515	1.26542	2.41634	3.01103	Nuc.
ENST00000479007.5	MICALL2	2.43504	3.51746	0.878676	1.70932	0.617389	0.735226	4.18266	5.35422	4.10761	3.24972	5.09796	4.94061	Nuc.
ENST00000557589.1	TIMELESS	1.99246	1.82434	1.53357	1.60413	3.30385	0.913946	1.79032	1.14129	2.74662	0.984611	3.33993	1.49578	Nuc.
ENST00000468205.5	ABHD16A	0.826326	1.59444	1.84194	0.86495	1.63436	3.50157	1.45353	3.03492	2.02026	1.58599	3.16336	1.59751	Nuc.
ENST00000414944.1	SLC26A6	1.49121	1.77766	2.10345	1.3219	0.704208	0.711793	3.3641	2.84975	2.31797	1.57333	1.23589	1.43926	Nuc.
ENST00000543465.5	PHB2	1.32124	1.4211	1.32317	1.05642	1.91007	1.73857	0.762485	2.45923	1.68272	1.24424	2.58229	1.53148	Nuc.
ENST00000565010.1	CAPN15	1.84796	0.924427	1.76546	1.36938	0.7225	1.28214	1.57975	3.60925	1.01832	0.948799	1.99625	2.22864	Nuc.
ENST00000418038.5	STK24	0.904731	2.15347	0.990991	0.75798	1.01248	0.584534	1.54776	1.40699	1.28308	1.93369	0.79334	1.32793	Nuc.
ENST00000667376.1	SLC9A3-AS1	1.70597	2.20168	3.69266	2.93564	2.23298	0.626652	0.630771	4.34882	2.12848	2.47112	4.69589	3.09911	Nuc.
ENST00000679715.1	ACAD9	0.965598	1.80788	0.746388	0.680871	2.21633	2.64761	0.884135	1.63989	1.17213	1.32421	2.87633	1.86587	Nuc.
ENST00000538339.1	INPPL1	1.08095	1.67414	2.97737	3.16947	1.22448	4.68628	2.70393	1.74575	3.42082	2.21398	2.6065	2.71305	Nuc.
ENST00000498029.1	TAZ	1.61328	2.90084	1.48235	0.8425	1.09962	1.61712	3.42038	1.63267	3.52276	1.68026	3.38717	3.68717	Nuc.
ENST00000526294.5	FADS3	0.925407	3.18715	2.09915	1.69958	2.16489	1.79015	2.68627	5.18312	4.04265	4.13975	3.34246	6.48921	Nuc.
ENST00000555086.5	GALT	0.986326	1.84501	1.62732	2.39663	0.607104	1.79451	2.49833	2.4587	1.28718	2.10304	0.93708	3.03195	Nuc.
ENST00000661329.1	LINC00342	0.812047	3.33293	2.21325	1.52342	1.81751	0.656779	2.21197	1.55123	2.15177	2.80384	0.83293	1.43785	Nuc.
ENST00000542255.6	ACADVL	2.18131	2.36851	2.21337	1.67486	1.95476	0.957514	1.52349	3.38686	3.88817	2.3092	3.70607	3.80945	Nuc.
ENST00000463519.5	ZNF692	1.68874	1.50332	2.02388	1.3798	1.89689	0.816295	2.97953	1.95394	2.53684	1.93082	1.77384	1.83411	Nuc.
ENST00000484998.5	NOP56	1.60113	2.03156	2.56929	2.64583	2.68532	0.944379	3.15741	0.937106	2.68348	1.23582	2.03969	2.08006	Nuc.
ENST00000478477.1	FASTK	1.68453	1.24063	1.10485	2.72789	1.14358	1.09363	2.46337	2.20891	1.39986	0.602345	2.17834	2.26539	Nuc.
ENST00000578240.1	CTC1	2.31524	3.18665	2.44953	2.00819	1.98221	1.12912	3.23879	1.71476	2.78575	2.1975	2.38527	2.45585	Nuc.
ENST00000471861.5	CCDC78	1.99361	0.950869	3.18019	2.23791	0.849272	0.848445	1.63483	2.35029	2.40874	1.54366	4.12352	3.48656	Nuc.
ENST00000489173.1	GLYCTK	1.64758	2.09913	1.22328	1.24147	2.27381	1.37909	3.09207	2.79928	1.88232	1.66182	1.90582	3.53985	Nuc.
ENST00000558784.5	WASH3P	2.14343	1.2446	1.58971	1.09316	1.43458	1.86062	1.92595	1.30377	1.91574	1.72937	2.44938	3.39467	Nuc.
ENST00000529739.1	TYK2	3.19027	3.11143	2.46283	1.49894	2.69681	1.14465	4.14149	4.48281	2.84494	2.78716	4.6685	4.67681	Nuc.
ENST00000582299.2	AGAP7P	1.67172	1.55657	0.8659	0.811017	1.57678	2.14599	1.83554	2.4191	1.62571	1.53897	2.41347	3.37715	Nuc.
ENST00000676893.1	PHB2	1.79729	1.25547	0.74568	0.900679	2.59851	0.99246	1.98455	2.80687	1.32093	0.834534	1.58484	1.92814	Nuc.
ENST00000569957.5	INO80E	1.4909	1.96642	2.15328	0.766565	3.4318	1.97041	3.25729	3.50301	2.05998	2.19108	3.43948	3.38279	Nuc.
ENST00000534279.1	ADAR	1.54151	2.73741	2.57015	2.87781	1.4778	2.10206	2.32033	2.30813	3.69791	2.08154	1.73581	2.51373	Nuc.
ENST00000471456.1	TMEM222	1.40499	1.45391	1.11405	0.895847	1.49953	0.927597	1.78528	2.36908	1.56264	1.3443	2.20585	2.51766	Nuc.
ENST00000582166.1	ACADVL	1.15743	1.47945	1.68008	1.21512	1.72673	1.62974	1.85886	1.8578	1.94618	1.67257	1.62227	2.03839	Nuc.
ENST00000595245.1	MZF1	2.23282	2.82568	1.76059	1.46119	2.29317	3.52966	2.03802	2.88044	2.61594	2.73012	2.4753	3.54561	Nuc.
ENST00000454045.1	HERC2P3	1.83337	4.68729	1.50749	1.44179	1.76909	2.95634	3.47916	1.3985	3.70788	2.62598	0.62263	3.92946	Nuc.
ENST00000575870.5	SRRM2	1.21525	2.72453	2.7381	2.54087	2.34794	4.34005	3.70318	1.99018	3.1944	2.77004	0.865705	1.65454	Nuc.
ENST00000502512.1	PANK4	0.600082	1.37434	1.98818	1.28699	1.4282	0.978057	1.06167	1.6252	2.76443	0.659288	1.60646	0.662043	Nuc.
ENST00000481782.1	NASP	2.34659	2.51673	1.30679	0.883537	3.6503	7.97792	2.40069	2.55827	2.05579	1.70876	3.15427	3.24485	Nuc.
ENST00000531368.1	UBTF	0.883112	1.15834	2.21208	1.3675	1.87545	1.07434	1.55573	1.44728	2.45527	0.621872	2.63422	2.28334	Nuc.
ENST00000465550.5	ANKZF1	0.917343	1.73271	1.81284	1.26577	1.44775	1.29959	2.96089	1.82023	2.46338	1.54482	1.98031	1.57884	Nuc.
ENST00000473976.1	DXO	1.61609	2.07708	1.38504	1.3143	2.63713	1.01443	2.76034	3.10782	2.15387	1.37426	3.57256	3.35256	Nuc.
ENST00000590419.5	DAZAP1	0.789965	1.52914	0.849784	0.89047	0.702563	1.35366	1.67199	2.34193	1.04908	1.7873	0.642266	2.06519	Nuc.
ENST00000463679.5	BSCL2	1.41635	1.63913	0.924097	0.914513	2.34012	0.805026	1.25347	2.51786	2.02771	1.12579	2.82396	3.25351	Nuc.
ENST00000533441.1	KAT5	1.85154	1.64028	0.852653	1.0814	2.39511	1.08481	1.63073	2.48289	1.34305	1.33119	2.26074	2.29827	Nuc.
ENST00000564440.5	PKM	3.02975	2.95388	1.42994	1.89443	3.38576	19.8443	3.92397	4.62791	2.25731	5.10921	4.50016	5.30357	Nuc.
ENST00000679599.1	VCP	1.70805	2.9263	1.11409	0.76008	1.59625	1.6169	1.32985	2.33153	1.63655	0.992373	2.05742	2.16805	Nuc.
ENST00000476405.1	AC016026.1	3.12575	1.55033	1.01051	1.41218	2.22211	0.731817	1.38148	2.85583	0.927585	2.09559	1.89953	3.58924	Nuc.
ENST00000464048.1	DENND4B	2.48441	2.85319	2.97513	3.22082	1.75328	0.765907	3.214	3.31902	4.45114	1.86543	3.15751	3.56401	Nuc.
ENST00000480818.3	FBXW5	2.35724	1.77186	3.56901	2.33407	1.31828	2.25913	3.53401	2.93239	2.02937	0.916575	2.65467	2.39118	Nuc.
ENST00000537951.1	NPIPB4	2.00567	1.76311	0.663663	1.69493	1.27268	1.10753	2.25827	2.22971	1.74497	2.18214	2.65911	4.62666	Nuc.
ENST00000605334.1	AC010680.4	1.21163	2.61635	3.67438	1.43866	2.80455	2.24054	2.71602	2.78056	3.62147	2.70681	1.08837	3.36356	Nuc.
ENST00000469955.3	RN7SL145P	2.33259	3.00462	1.53613	0.961322	1.87864	0.724728	2.61272	1.949	2.19262	2.48329	1.71279	4.02748	Nuc.
ENST00000544630.1	NOP2	2.35018	2.71749	1.39539	1.81878	3.41995	5.4462	3.41784	3.61418	2.80111	3.54104	3.73024	3.96449	Nuc.
ENST00000475338.2	ACBD6	0.639711	1.37129	0.917678	1.06965	0.938142	1.67063	0.975868	0.910861	1.22485	1.21369	0.714313	0.86831	Nuc.
ENST00000590234.5	CXXC1	2.06622	2.18407	3.15133	1.71962	2.14177	0.586978	2.68721	4.15752	1.97723	1.00418	2.74451	4.05212	Nuc.
ENST00000572221.5	EDC4	2.29264	3.18879	2.49224	2.51437	2.70315	1.17565	3.66957	3.67303	3.54421	2.29565	2.72667	3.31432	Nuc.
ENST00000522048.1	NCAPH2	1.54272	1.72677	0.981487	1.2636	2.72121	1.21911	2.34644	1.89199	2.14436	0.623761	2.4194	2.18036	Nuc.
ENST00000576794.5	NEURL4	2.56135	2.42178	2.46936	3.00753	2.61025	0.859667	2.99859	3.0446	2.90465	2.04647	3.20728	3.32943	Nuc.
ENST00000544806.1	INPPL1	1.49352	3.82526	3.10653	2.32363	1.79211	1.34758	2.7983	4.87688	3.92281	2.99879	3.35472	3.54755	Nuc.
ENST00000531389.2	RSRC2	1.10628	1.92618	0.844297	0.596881	1.48965	0.74985	1.27403	1.90054	1.6257	1.00457	1.843	1.64015	Nuc.
ENST00000586285.2	TMEM259	1.56842	0.811685	1.13083	2.02382	1.69461	26.3616	1.3659	1.88698	0.979596	1.5404	1.92384	1.91001	Nuc.
ENST00000481436.5	PHYKPL	0.590308	2.43999	1.0254	0.614269	2.24058	2.16643	2.18651	2.29745	1.07009	2.3641	2.87825	2.96411	Nuc.
ENST00000463692.1	USP22	2.21656	3.3436	1.33355	0.889035	0.832048	2.36503	2.32905	1.65666	2.08596	2.48499	3.24623	4.29582	Nuc.
ENST00000403810.6	TSC1	0.867163	2.72817	1.84569	1.12218	1.17657	3.40866	3.02018	2.40685	2.47831	1.59419	1.89075	2.04324	Nuc.
ENST00000607959.5	USF2	1.38818	2.42402	2.11288	1.20154	1.12494	1.18037	1.99543	2.4005	2.22867	1.15209	2.83282	2.51715	Nuc.
ENST00000586261.2	CDK3	1.87702	2.15095	1.40278	1.84346	1.8238	1.30902	2.93433	2.91018	1.91421	1.25719	3.05274	3.58817	Nuc.
ENST00000583973.5	ENOSF1	1.78732	1.79908	0.859614	1.30519	1.96225	1.60767	2.12904	2.05618	1.86485	1.70974	3.54459	2.56105	Nuc.
ENST00000582131.1	HEXD	2.32076	2.95111	1.96713	1.58007	1.77168	1.08156	4.63868	2.75825	3.25239	1.42196	3.20692	4.33886	Nuc.
ENST00000563208.1	SLC7A6	1.50482	3.08085	1.56752	1.17319	2.47963	9.32486	3.38548	3.89845	1.74021	3.30585	2.30128	2.64085	Nuc.
ENST00000491911.5	ARRDC1	2.41044	1.75736	1.37409	1.62398	1.85397	1.49084	2.47818	3.37148	1.39582	2.4846	3.53053	3.3171	Nuc.
ENST00000471102.1	WASHC2C	1.47329	2.60837	1.72052	0.914111	2.15672	2.37861	1.64182	2.29576	1.70105	1.718	2.2917	2.63938	Nuc.
ENST00000519705.1	HGSNAT	2.09204	2.48011	0.764733	0.671832	1.93206	0.7483	1.45205	1.64179	0.713277	1.67149	1.43409	2.26978	Nuc.
ENST00000481673.5	CHKB	0.66967	2.70585	1.17682	1.50083	3.20213	3.76316	1.70801	2.30204	2.18503	3.28136	2.61695	2.73186	Nuc.
ENST00000566408.5	STUB1	0.864468	1.24951	0.895623	0.733118	1.33666	2.58078	1.49175	2.40634	1.86279	1.72553	2.70999	3.29292	Nuc.
ENST00000546964.5	PFKM	1.67256	2.35924	0.660607	0.733577	2.30516	10.6988	1.08151	1.42842	1.455	3.15847	3.14196	2.83345	Nuc.
ENST00000462432.5	INTS11	1.99552	2.55759	1.43772	1.78311	1.44032	1.40862	3.15474	3.38415	2.4454	2.36976	2.8559	3.60236	Nuc.
ENST00000615842.1	RNVU1-29	2.68464	2.85997	2.68243	2.10159	6.35392	69.0078	1.18864	2.97959	2.28322	3.12338	1.07484	1.28752	Nuc.
ENST00000528526.1	PGAP2	1.75037	1.82572	0.842724	0.594401	2.20642	2.14494	2.06707	2.93585	2.24017	3.00007	2.7992	3.14524	Nuc.
ENST00000647889.1	WDR27	2.27527	3.50576	2.36561	2.22221	1.33957	1.34101	3.58961	2.88885	2.93748	1.70854	2.79164	3.19307	Nuc.
ENST00000463740.5	RPL7A	1.03196	2.44987	1.2187	0.665489	1.70207	41.7707	2.17238	3.34639	2.58324	2.15201	2.79023	3.27205	Nuc.
ENST00000383869.1	RNU1-27P	2.68464	2.85601	2.70787	2.08893	6.35392	85.7049	1.12147	3.56476	2.08731	3.12338	1.07484	1.52178	Nuc.
ENST00000554063.1	HAUS4	1.25376	2.03785	0.823554	1.2043	1.02853	1.61722	3.06922	1.14475	2.08102	0.753418	2.60257	1.91054	Nuc.
ENST00000678000.1	PHB2	2.52893	2.66045	3.06537	1.35617	4.12861	2.23498	4.59167	3.88895	3.7953	2.46136	3.8062	4.55236	Nuc.
ENST00000397554.5	UQCC1	1.18324	2.17849	1.30376	0.653757	2.04781	4.1112	2.88667	2.18237	2.60237	1.89491	3.04693	3.48259	Nuc.
ENST00000478443.1	USP22	2.32536	2.46767	1.54587	1.71912	1.65119	0.814094	2.47174	3.15877	1.72371	1.46467	2.53677	2.75491	Nuc.
ENST00000480553.1	DIP2A	1.59541	2.72547	1.90946	2.08086	1.38587	1.00056	1.92855	2.21535	2.4372	2.71461	2.35602	2.06951	Nuc.
ENST00000248054.10	SIN3B	1.24356	0.767746	0.80667	1.31239	0.939715	1.97815	2.64549	1.17598	1.10658	0.899513	0.860454	1.77194	Nuc.
ENST00000525135.5	TTC17	0.932637	1.48782	1.5536	1.18836	2.29056	7.59128	1.76754	2.67801	1.73091	3.26405	2.12733	4.20698	Nuc.
ENST00000376256.2	HNRNPK	1.2844	3.23497	2.23885	3.09925	1.90358	25.3526	3.58916	3.1431	3.06174	2.66403	3.15731	3.38445	Nuc.
ENST00000576090.5	TEPSIN	2.58711	3.64632	2.4967	1.90021	2.34472	2.92481	3.75377	4.02242	2.77134	2.75712	3.62913	4.29012	Nuc.
ENST00000563676.1	TELO2	2.78098	2.70484	3.08253	1.66189	2.30983	1.42624	2.92572	3.66302	3.43007	1.88306	4.10488	3.21984	Nuc.
ENST00000531473.5	GFUS	1.83657	1.45599	1.21029	0.95354	1.19146	0.810549	2.33682	3.00503	1.67535	1.36546	2.31101	1.60306	Nuc.
ENST00000487684.1	FUBP1	1.52685	3.39819	2.3427	0.890615	3.92607	15.8854	2.54291	2.79153	3.92623	2.80591	2.21143	3.63713	Nuc.
ENST00000462421.1	DDX39B	1.2861	2.98976	1.70871	2.40909	3.22733	3.68269	3.76839	3.12353	2.96093	1.41082	2.81625	3.3283	Nuc.
ENST00000477306.1	HDGF	1.04601	1.13047	1.50982	0.722533	2.61607	2.79155	1.90263	1.79773	1.8461	0.661587	2.84634	3.15972	Nuc.
ENST00000451652.5	DYNC2I2	2.1785	1.35911	1.29489	1.29665	1.61632	6.9074	1.57207	2.25572	1.98105	0.591835	3.55727	2.72068	Nuc.
ENST00000672553.1	APTX	0.60149	1.92802	0.771459	0.601142	1.51188	1.44155	1.43522	1.96294	2.11525	1.5432	1.31781	1.7176	Nuc.
ENST00000461849.1	RBM39	1.74523	3.42777	2.22014	2.30494	2.3979	11.6238	5.35557	3.58556	3.32494	3.05754	2.96271	3.59693	Nuc.
ENST00000487917.1	ANAPC2	2.88417	3.26942	2.96981	2.84643	2.72574	1.42637	3.16351	4.21558	3.48688	2.54993	4.24457	3.64881	Nuc.
ENST00000565143.1	PKM	3.233	2.64662	2.20207	1.85787	2.75864	7.3235	3.76291	4.60108	2.56847	4.30732	4.46432	4.74134	Nuc.
ENST00000521669.1	TBC1D9B	2.79016	4.16909	3.04502	2.79316	2.65518	1.44676	4.3654	4.34606	3.15749	3.55222	4.25061	4.10513	Nuc.
ENST00000571347.1	PELP1	1.52735	1.9727	1.37712	0.861409	2.66062	1.18308	1.47995	2.10434	2.01219	1.2734	1.36225	1.74643	Nuc.
ENST00000528528.1	LRRC14	2.04541	1.70194	2.07012	1.94703	2.02601	6.00986	1.71962	2.70702	2.07829	1.4838	3.87252	3.46042	Nuc.
ENST00000431584.2	ABCA2	1.90577	1.14548	1.62547	2.14576	1.0227	3.51694	2.84809	2.48142	2.38691	1.18104	2.50794	1.58607	Nuc.
ENST00000577191.5	ACADVL	3.77752	5.12999	3.78689	3.50718	4.45755	11.9838	6.62632	6.87189	4.48454	5.23038	5.5091	6.80448	Nuc.
ENST00000621548.1	AC009120.2	1.34705	1.94353	1.69453	0.626682	1.24003	1.9843	1.66587	2.26131	1.30654	1.49221	3.29101	2.64539	Nuc.
ENST00000584901.5	EIF4A1	3.04949	4.28132	2.31354	2.56357	2.84864	10.76	4.41057	4.80375	3.04008	3.27412	4.39625	5.3577	Nuc.
ENST00000552206.1	MCRS1	2.02514	2.96545	1.75175	1.81591	2.63167	1.6034	3.23904	2.68191	2.37044	2.23656	2.43376	3.67877	Nuc.
ENST00000491156.1	ATP1A1	1.51666	3.61042	2.3791	1.26353	1.8869	2.9247	3.14661	2.37533	2.73564	1.89689	2.70409	2.47859	Nuc.
ENST00000486845.1	PHF1	2.22666	2.64108	2.38843	3.18689	0.775426	0.649018	4.26493	4.65194	2.29814	1.50177	3.51401	4.51579	Nuc.
ENST00000587537.5	CLPTM1	2.98149	2.07317	1.68228	2.08676	3.10638	0.627741	2.74302	4.28076	2.31577	1.98612	3.42483	2.57398	Nuc.
ENST00000459644.1	TRMT2A	1.09037	2.35426	2.99759	0.954761	2.7855	1.40778	2.85	3.27337	3.31901	2.01592	4.01177	4.14193	Nuc.
ENST00000487693.5	FLII	2.51576	2.80619	1.5281	1.78219	0.623966	0.702499	2.13846	4.02886	1.32824	1.56425	3.08775	3.26124	Nuc.
ENST00000562988.5	ZNF598	1.66848	1.01592	1.73324	2.15748	0.685344	1.80371	1.98811	2.5058	1.70391	0.919658	1.95317	2.79824	Nuc.
ENST00000361198.9	LDB1	0.828564	1.06525	0.912865	1.20975	0.95341	1.6504	1.59987	2.17725	1.03578	1.29163	1.12258	2.38391	Nuc.
ENST00000512557.5	SLC41A3	1.4309	2.51953	1.77636	1.099	1.56815	10.3749	2.38513	2.81624	1.80965	1.70155	3.12808	2.58124	Nuc.
ENST00000545888.6	MARS1	2.50017	3.55593	2.10333	1.44299	3.4002	7.64328	4.03486	4.10495	3.44484	3.62223	4.01662	4.31545	Nuc.
ENST00000591583.1	COASY	1.74954	1.47864	1.61763	1.52145	1.53921	0.730865	2.91268	2.17126	1.85268	0.752039	2.46551	2.69422	Nuc.
ENST00000524928.1	SLC39A13	2.45391	3.16207	1.78923	2.50448	1.95871	1.01103	3.13802	4.59966	2.46819	3.71439	3.73568	4.65156	Nuc.
ENST00000482694.1	RETSAT	2.04913	1.67409	1.15192	1.23619	1.57015	0.652931	3.45047	1.28979	1.47409	2.35957	1.00234	1.65601	Nuc.
ENST00000624039.1	AC055811.4	2.10654	2.65883	1.73979	1.26754	2.4841	1.31039	1.91731	2.17276	1.01967	2.63615	2.33895	2.14374	Nuc.
ENST00000568232.1	CLK3	1.58646	1.52123	2.0202	1.33665	1.77486	1.17584	2.06702	2.53037	1.66685	1.06676	1.85904	3.3138	Nuc.
ENST00000485820.1	YIF1A	1.80267	1.4147	0.721427	1.47589	1.91418	0.682542	2.72	3.7806	2.25149	1.30216	3.2332	3.52726	Nuc.
ENST00000558640.5	MAN2A2	1.94996	1.7466	2.32198	1.23718	0.847676	1.56798	2.43341	1.84349	3.24441	0.733153	1.92385	1.66479	Nuc.
ENST00000578862.5	NAT9	1.77117	1.30722	1.33522	1.01217	1.15232	1.19718	0.847534	2.94998	2.21674	1.22237	2.43068	3.65345	Nuc.
ENST00000592831.1	ATP6V0A1	2.48473	2.16404	1.32739	0.923213	3.08995	0.825225	2.53873	2.95793	2.19617	1.90881	2.52159	2.64453	Nuc.
ENST00000483662.2	CTTN	2.62672	3.68545	2.42395	2.2673	3.129	4.4322	4.59113	5.06647	3.32297	4.28649	4.31639	4.77902	Nuc.
ENST00000675403.1	AARS1	1.13039	1.66216	0.728832	0.665518	1.24362	2.57309	1.7663	1.93799	1.70505	1.2837	1.6505	1.81924	Nuc.
ENST00000578294.1	NUP85	3.21372	2.81752	2.1538	2.68705	2.4504	2.46141	2.86353	3.69864	3.08807	1.96411	3.89687	3.46048	Nuc.
ENST00000527677.1	GFUS	2.50606	1.6062	1.50229	1.67149	1.25975	1.16601	3.49727	3.67074	1.01486	1.28535	3.48293	3.72992	Nuc.
ENST00000473155.2	DDIT4	1.92924	1.47505	0.828003	1.89213	2.53961	5.68039	1.97933	2.26901	1.27268	2.27617	1.54948	2.273	Nuc.
ENST00000458748.1	SCARNA2	3.11364	3.31033	3.75932	2.24434	0.755358	6.87349	6.82064	3.14682	5.60602	4.166	4.18557	2.70412	Nuc.
ENST00000570064.5	MBTPS1	1.35224	1.3013	0.948338	1.25059	1.0634	0.793809	1.54698	1.00513	1.64038	1.37495	2.80114	1.33272	Nuc.
ENST00000584063.5	CDK5RAP3	3.45658	5.22823	3.26357	2.16088	5.20676	9.98898	5.80881	6.81446	4.63122	5.05238	6.59237	7.03996	Nuc.
ENST00000484696.1	UBAP2L	2.47015	3.48473	1.91762	0.817516	3.50784	14.0221	3.17503	4.25929	2.82143	3.7088	4.4503	3.94495	Nuc.
ENST00000677331.1	BRD2	1.06301	2.05606	1.12343	1.18489	1.75714	3.25589	2.39915	1.71781	1.98924	1.61617	2.0468	1.49766	Nuc.
ENST00000565081.1	SLX1A	2.21294	2.13837	1.06648	0.661564	0.664489	0.623453	3.24881	3.20588	1.34603	1.60301	3.49016	4.43252	Nuc.
ENST00000395698.7	NCAPH2	1.2125	1.28577	0.891505	1.62467	0.80172	1.76762	2.41101	1.6896	1.45588	0.632863	1.60697	1.71678	Nuc.
ENST00000459947.5	UBR4	0.843157	2.20575	2.39879	1.53155	2.07936	0.808968	1.50325	2.45879	3.04466	1.36623	1.61889	1.69356	Nuc.
ENST00000439657.5	LENG8	2.60372	3.84187	2.48768	2.50559	2.97917	3.3132	5.06925	4.89809	2.41428	5.42791	3.61593	5.8256	Nuc.
ENST00000483407.1	CSDE1	1.61263	3.19483	1.41206	1.03777	2.01345	4.12735	2.07719	3.68929	2.59756	1.30783	4.99245	2.81508	Nuc.
ENST00000525308.1	GPAA1	2.00622	2.23975	2.42933	2.8923	1.46496	1.71321	2.00276	2.45738	4.2146	0.927336	3.17758	3.15721	Nuc.
ENST00000515056.5	APBB3	2.65724	3.11188	1.91232	1.57527	3.39246	5.52281	0.853766	4.60575	2.35745	2.7141	4.91086	4.80233	Nuc.
ENST00000562973.1	METTL22	1.34391	0.954015	0.616142	0.865832	1.26254	1.4971	2.25202	1.70725	1.11446	1.32376	1.63755	1.92945	Nuc.
ENST00000513036.5	DHX15	2.04311	1.98247	1.20813	0.636321	0.746098	0.642023	1.37027	2.4388	1.70234	1.75489	2.83951	2.28198	Nuc.
ENST00000583760.1	ACADVL	2.91433	3.90064	4.25069	3.8425	3.90212	5.49546	5.04948	4.68587	5.85777	4.00903	4.90851	4.65485	Nuc.
ENST00000599335.5	SUPT5H	2.39653	2.39615	1.90754	1.44922	2.29228	0.674407	1.54578	3.23101	1.98338	1.73639	1.99522	2.49395	Nuc.
ENST00000571724.3	AC110285.2	2.21749	2.33861	0.86829	2.23264	1.88095	0.661875	1.7219	3.59414	3.15182	1.21788	3.62601	3.66339	Nuc.
ENST00000482806.5	FASTK	2.43337	2.14305	1.77726	2.01622	2.43051	2.28699	4.0149	3.3301	2.20584	1.69238	3.44139	4.39799	Nuc.
ENST00000474814.1	SNHG12	0.990059	1.73531	1.61292	0.759899	2.85983	1.64311	2.09301	1.24706	2.73073	1.84327	2.04577	1.85545	Nuc.
ENST00000462306.5	ERCC3	1.34848	2.60923	1.49604	0.772048	1.61843	0.79259	3.06247	2.06079	2.59674	1.60246	2.81474	4.16385	Nuc.
ENST00000539605.5	ANKLE2	1.97514	1.82521	1.00015	0.826608	0.729657	1.10968	0.819293	1.51493	1.29293	1.84702	1.28527	1.35257	Nuc.
ENST00000525858.5	RELA	1.85547	2.06892	1.83819	1.41086	0.998971	0.847793	2.25804	2.56149	1.90443	1.1827	2.41443	2.12022	Nuc.
ENST00000488935.5	ERGIC3	2.13568	1.5513	1.66572	0.811672	1.37644	1.51758	2.43216	2.82278	2.0443	0.731826	2.92543	2.46508	Nuc.
ENST00000459760.1	OGT	1.63135	4.06451	1.69443	1.50944	4.56774	232.988	4.90255	4.48584	2.52647	4.02518	2.90466	5.05864	Nuc.
ENST00000536072.6	EDC4	1.58986	2.28365	1.10854	2.2394	2.39029	4.534	1.82969	1.54412	2.46801	0.956175	3.30962	3.16551	Nuc.
ENST00000452733.7	CYTH2	1.93893	2.75469	0.875733	1.06785	2.29096	5.61651	3.1793	2.66366	1.80812	2.63794	2.22232	3.31181	Nuc.
ENST00000592618.5	TMEM259	3.17181	3.20898	2.91872	3.34388	1.45155	2.32585	4.16366	5.47966	3.53575	2.81307	4.08297	4.9491	Nuc.
ENST00000460049.6	AP1G2	2.01204	1.24062	1.34951	1.36214	1.04928	1.37851	3.64525	2.19338	1.12415	2.33845	2.67205	3.12227	Nuc.
ENST00000497100.5	KDM5C	1.3583	1.78315	0.831694	1.90059	2.7965	13.4099	2.47429	2.01218	2.07037	1.82116	2.95752	3.16398	Nuc.
ENST00000542817.1	NPIPB3	2.38841	2.07436	0.803216	1.49302	1.4624	2.8871	2.40842	2.95157	1.56797	2.88026	2.82832	4.25279	Nuc.
ENST00000467742.1	TRIM27	0.605	1.74028	0.735148	1.42753	1.08571	3.09938	2.38107	1.58507	2.35734	1.28855	2.16057	2.52023	Nuc.
ENST00000268989.8	SGSM2	1.61719	1.65585	1.04924	1.4582	1.20317	2.28322	2.33341	2.51649	1.32469	1.7186	2.28614	3.06362	Nuc.
ENST00000623017.1	AC108704.2	0.795499	1.34938	1.73611	0.988848	1.44928	0.861571	1.17134	1.3661	1.54011	1.23704	1.29323	1.40428	Nuc.
ENST00000464304.1	HMG20B	1.29025	1.44934	1.2416	0.967094	1.36975	1.14254	1.0274	2.26264	1.72665	0.62006	1.47129	2.51021	Nuc.
ENST00000490848.5	JMJD7-PLA2G4B	1.80407	1.64172	1.67142	1.76005	1.3056	1.0999	3.21883	2.42552	2.7593	1.53966	2.04529	2.94565	Nuc.
ENST00000448997.5	HEMK1	1.61026	2.64279	2.25714	1.49172	2.92407	1.81217	3.18606	4.21708	2.80696	2.78686	2.83873	3.79907	Nuc.
ENST00000562886.1	MBTPS1	1.89151	2.34809	1.27584	0.890174	2.18034	0.910595	2.11733	2.84909	1.82633	1.94031	3.73244	3.0983	Nuc.
ENST00000601893.1	PTOV1-AS2	2.75459	2.65409	2.29373	1.73875	2.9648	0.845294	1.53872	4.2603	2.18258	1.67405	3.99334	3.86957	Nuc.
ENST00000595792.1	PNKP	1.82122	1.79887	1.24479	0.891523	1.82979	0.824726	1.25541	2.99288	0.819837	0.800031	2.46697	3.05616	Nuc.
ENST00000577783.2	ENGASE	2.49998	3.25834	3.83854	2.19071	1.97113	0.739019	4.24796	3.63993	4.22744	1.80159	1.89721	4.93514	Nuc.
ENST00000466556.5	SPOUT1	1.79948	1.52755	1.52489	1.29633	2.33824	0.748719	3.9025	1.99268	2.2468	0.900005	2.55285	3.62976	Nuc.
ENST00000602461.1	MIR222HG	2.66382	4.18935	2.88885	0.863454	4.57039	7.80713	1.84394	4.79568	0.696901	4.78262	1.63347	5.14207	Nuc.
ENST00000462933.1	PPRC1	1.32686	1.6274	1.13041	0.822635	3.34129	3.10197	1.81465	2.5879	1.38899	1.80103	1.97083	1.85001	Nuc.
ENST00000292524.6	LRRC14	1.20699	0.670123	2.16646	1.56323	1.32095	3.33902	1.64642	1.70286	1.15145	1.26283	3.19761	2.96299	Nuc.
ENST00000451837.5	GUSBP11	1.18463	2.05905	1.25607	1.68906	1.96167	1.74487	1.63505	2.14385	0.887795	0.703695	0.766245	1.17862	Nuc.
ENST00000489841.5	MCM7	4.46411	4.79919	3.76849	5.0146	4.95349	7.02989	4.67631	3.46074	4.41728	1.36897	6.48616	5.46521	Nuc.
ENST00000495621.1	RALGDS	1.13381	2.23718	2.03962	0.883442	1.13529	0.76527	1.5066	2.08213	2.62579	0.939195	1.71657	2.54396	Nuc.
ENST00000573681.1	PRPF8	2.19304	3.80758	2.71468	1.98322	3.60289	1.77466	3.19313	3.40425	3.48964	2.80665	3.58306	3.5786	Nuc.
ENST00000513582.5	PDCD6	1.44562	2.37015	2.31348	1.65958	1.84472	2.74131	2.07821	2.80003	2.49966	2.46753	2.6249	2.70949	Nuc.
ENST00000475678.5	AAMP	2.33553	2.11276	1.71534	1.99086	2.62606	0.588296	2.86337	3.2545	2.22736	1.55351	2.41685	3.48189	Nuc.
ENST00000618171.5	AGAP6	2.01764	2.21566	1.33133	1.45889	2.94097	1.49159	2.1692	3.19829	2.42487	1.03783	2.14864	3.54816	Nuc.
ENST00000488543.1	HDAC6	2.11893	2.17329	1.32956	1.24393	2.61214	1.10618	2.29408	1.93153	2.67438	1.68336	1.92279	2.26548	Nuc.
ENST00000562096.1	MTHFSD	1.55905	2.95328	1.69039	1.01516	1.72219	1.53987	3.28549	3.84455	2.22713	3.34229	4.00051	3.69642	Nuc.
ENST00000580251.1	PFAS	2.29922	2.47664	1.81691	1.62996	2.76818	0.992402	1.48604	2.42153	2.56861	1.15495	3.32469	3.32365	Nuc.
ENST00000540006.5	CARS2	1.01693	1.39954	0.984201	0.892326	0.715623	1.4552	1.93262	2.3241	1.41312	1.31703	1.518	2.81979	Nuc.
ENST00000593654.1	PTOV1-AS2	1.9828	2.62633	1.83591	1.10111	2.22648	1.16831	1.785	3.49378	1.30877	1.4572	3.7545	3.79597	Nuc.
ENST00000473633.1	AGAP3	1.61004	2.69458	2.25304	1.22437	2.51039	0.703978	1.79133	2.91495	2.69093	2.26055	2.1755	2.69163	Nuc.
ENST00000555640.6	METTL17	2.25323	2.63942	1.69756	0.791507	3.47041	3.50714	3.06647	2.97595	2.88189	2.49016	3.74284	3.51821	Nuc.
ENST00000414227.1	AC000120.1	1.66231	1.49437	0.802464	0.696353	0.937973	0.63831	1.0223	1.96313	1.0834	0.998059	2.18103	2.66913	Nuc.
ENST00000480340.1	DENND4B	1.77442	2.07208	2.0615	1.83378	2.41731	0.801345	1.62112	2.41264	2.20919	1.37531	3.09117	2.16021	Nuc.
ENST00000538591.5	ANKLE2	1.5707	3.0423	1.77791	0.887634	3.19281	3.74035	2.2272	3.1485	2.53481	3.03405	3.15081	3.09665	Nuc.
ENST00000389301.8	FANCA	1.86453	1.66561	1.1353	1.58882	1.03522	5.78296	2.94282	2.23615	1.20377	0.875383	2.00375	2.25114	Nuc.
ENST00000533927.5	ZNF692	2.02971	2.54126	1.5595	1.70032	3.39263	6.36473	3.25182	3.73855	2.99903	4.23689	4.04169	4.59217	Nuc.
ENST00000511268.6	CLPTM1L	2.81709	2.69547	2.09785	2.18506	2.36535	2.63178	3.1018	3.12723	2.51086	1.88268	2.69889	3.7324	Nuc.
ENST00000540568.1	ULK1	3.2212	3.18035	2.6218	2.96523	2.08909	1.76877	3.84751	4.12082	2.95482	1.66394	4.7218	2.70826	Nuc.
ENST00000384659.1	RNU1-4	3.26339	2.75949	2.88643	2.21732	6.37544	93.4958	1.47941	2.35337	1.80656	2.64134	1.32422	1.69396	Nuc.
ENST00000578917.1	TRAF4	1.49312	1.0749	2.18961	1.23878	0.978064	1.59738	2.77153	3.30504	1.9346	0.928719	1.84892	1.42335	Nuc.
ENST00000511503.1	AFDN	1.27386	3.45398	2.09633	1.1707	3.58964	1.47769	4.41454	1.6293	3.13606	2.44101	2.77802	2.07701	Nuc.
ENST00000453634.5	CHKB-CPT1B	2.32982	1.2607	1.80956	1.65124	1.49163	0.646625	2.74145	0.945985	0.864424	2.03293	2.10059	3.06946	Nuc.
ENST00000480263.1	GTPBP2	1.50672	3.07227	2.05158	1.05474	3.17102	5.21548	3.43548	4.60259	2.5502	2.74534	3.62515	3.55219	Nuc.
ENST00000581621.1	AC016876.2	1.21032	1.78954	1.6117	1.41446	2.0796	2.73248	2.34307	3.20694	2.07987	0.621714	1.69981	1.16968	Nuc.
ENST00000514355.5	RPL32P3	1.32976	2.51592	1.8498	0.966414	2.83873	5.26552	2.77758	2.65496	2.0571	2.47279	2.52864	3.64062	Nuc.
ENST00000468099.2	GALT	1.10152	2.31003	2.34115	1.99188	0.786661	1.11919	2.97873	3.60709	1.75491	1.56294	1.46487	2.2655	Nuc.
ENST00000483206.2	URM1	1.61476	1.32001	1.01224	0.757597	2.15168	2.67589	2.52459	2.89471	1.30958	1.18264	3.14191	3.19345	Nuc.
ENST00000496363.5	USF1	2.18415	2.77924	1.38001	2.05394	3.26656	2.02761	3.10182	3.00303	2.8272	1.95508	3.07359	3.95384	Nuc.
ENST00000574234.1	TRIM25	1.28941	2.63119	1.43585	0.945282	1.08876	2.47728	2.61436	3.11999	2.37853	1.6272	2.68527	1.77282	Nuc.
ENST00000462250.2	MSTO1	1.10855	1.8853	2.10839	1.22108	3.59215	1.03117	1.10158	2.02711	3.32277	1.67495	1.94643	1.88633	Nuc.
ENST00000538150.1	WDR74	1.72759	1.38876	1.6385	1.66496	2.6454	1.26975	2.79064	1.80986	2.68831	1.3645	2.3364	2.35154	Nuc.
ENST00000551665.1	HNRNPA1	3.13488	4.49006	3.38667	0.897657	3.77315	13.9754	4.43178	4.62346	4.31091	4.09388	5.52085	4.66323	Nuc.
ENST00000494624.1	ARMCX6	0.754879	2.48604	1.75706	1.22831	2.54826	1.42536	1.41591	2.16907	1.84331	1.01342	3.59517	2.72273	Nuc.
ENST00000598355.1	TRIM28	0.735414	1.86567	2.54119	3.75548	3.73689	14.6359	4.2911	3.93909	2.90873	1.49292	2.83572	4.95161	Nuc.
ENST00000301740.13	SRRM2	1.8143	1.19712	2.20012	2.25358	2.00693	17.2192	3.23945	1.66793	2.8082	1.708	0.665721	2.11094	Nuc.
ENST00000591938.5	PPP1R12C	1.60848	2.04032	1.48056	0.976229	2.10937	6.69814	2.10696	3.58412	2.35365	1.90708	2.92559	3.68331	Nuc.
ENST00000487974.1	FUS	2.64244	3.83696	1.73108	2.91145	4.70341	11.6797	4.82334	3.72792	1.11793	2.44613	3.9866	3.68872	Nuc.
ENST00000569217.1	TUFM	2.41621	2.34552	1.45517	1.68365	1.36606	5.23583	3.44805	3.5184	2.56264	2.56099	3.71245	5.07485	Nuc.
ENST00000554353.1	MTHFD1	0.988651	0.8411	0.916164	1.12361	2.03707	0.977508	0.787181	0.715428	2.02621	0.875577	2.91642	1.28144	Nuc.
ENST00000545522.2	RFXANK	2.14158	2.2655	1.31356	1.81938	1.00743	1.12611	2.99905	4.21752	1.75697	2.39331	3.20063	3.59824	Nuc.
ENST00000553564.5	METTL17	1.53955	1.82383	1.24521	1.75543	2.13051	1.09738	2.81271	2.46527	1.67393	0.884772	2.51285	2.99135	Nuc.
ENST00000592874.1	U2AF2	3.01325	2.55692	2.46253	3.63663	1.04992	1.48164	3.48914	2.86715	2.62008	1.79352	2.26009	2.27468	Nuc.
ENST00000505827.1	MACROH2A1	2.50183	3.38815	2.62714	1.23338	2.62143	2.53562	1.75058	3.62873	3.05349	3.0722	4.04269	3.47285	Nuc.
ENST00000477205.2	CAMK2G	1.2671	1.50709	0.65349	0.651572	1.32583	1.36648	1.39409	1.6743	0.710634	1.38966	2.05179	2.21107	Nuc.
ENST00000492667.5	SEC31B	2.21524	3.51496	3.00895	1.38556	3.55273	1.17867	2.38401	3.65582	3.03065	2.27341	1.73858	3.54125	Nuc.
ENST00000589085.5	DUS3L	2.89089	2.12048	1.91551	1.94395	2.18765	0.696842	2.47899	2.91449	2.19427	1.45892	2.90608	3.81595	Nuc.
ENST00000671018.1	ERVK13-1	0.66336	1.91624	1.92708	0.59511	1.82394	0.6848	1.09136	1.99152	1.84246	1.63723	1.56628	2.28889	Nuc.
ENST00000496049.1	GAPDH	5.48127	2.58819	7.12921	2.67806	1.71615	0.707647	5.18585	5.42162	3.55062	1.88069	3.12411	6.73883	Nuc.
ENST00000531179.1	MTA2	0.856721	1.92286	2.054	0.809914	2.18472	1.30289	1.825	2.0254	2.55183	0.668422	1.83742	1.8989	Nuc.
ENST00000461958.2	ZNF746	0.802256	1.14325	0.905435	1.03789	0.84238	0.599879	1.12237	0.803746	2.10827	1.19294	0.59482	0.655691	Nuc.
ENST00000487045.6	FUS	2.46344	3.68424	1.62486	1.85194	3.21169	6.02647	3.68303	3.86038	2.28319	1.94948	3.41318	3.76635	Nuc.
ENST00000564004.5	ZNF276	2.11919	2.80928	2.09062	1.04966	1.74863	1.40156	2.98462	3.24297	2.43689	2.26441	2.66771	2.81479	Nuc.
ENST00000600773.1	GPR108	1.68885	2.66512	2.53224	2.61666	2.6954	1.76322	3.34973	4.10278	3.59699	2.42935	2.31209	2.81999	Nuc.
ENST00000566256.5	MAN2C1	1.98808	2.8673	1.63632	0.719511	0.618178	0.803165	1.46202	2.21032	1.69615	1.87468	2.36445	1.80298	Nuc.
ENST00000562837.1	RBL2	1.05801	1.87481	1.1679	1.76842	1.03519	1.86768	2.14135	2.67901	1.74127	0.876	2.10719	3.87533	Nuc.
ENST00000529412.1	TYK2	2.37945	2.49622	2.89476	1.76372	3.25525	0.784161	3.59916	4.17085	2.9036	1.96976	4.00797	3.59455	Nuc.
ENST00000585485.2	DAZAP1	1.66814	2.69744	2.1539	1.41289	2.69667	1.4793	2.86921	3.32164	3.39218	2.03616	3.28334	2.91251	Nuc.
ENST00000476454.5	TP53BP1	0.833174	2.51838	0.892368	0.897927	1.55597	2.55066	1.46983	1.66829	1.1863	1.93306	2.41784	3.10954	Nuc.
ENST00000487297.5	SETD4	0.609998	1.0322	0.874508	0.744841	2.22266	0.729062	0.883256	0.812481	0.976905	1.37857	1.64467	1.87897	Nuc.
ENST00000497269.5	MSH5	1.66856	1.83104	1.13081	1.45239	1.85715	1.34258	1.57576	1.80797	2.74493	1.51953	2.10429	2.38028	Nuc.
ENST00000610553.1	EWSR1	3.18259	3.82297	2.19651	1.53423	3.55397	1.2815	2.88214	4.17462	2.64767	2.19621	4.02994	4.31562	Nuc.
ENST00000505081.5	DDX41	1.93887	3.56848	2.74573	1.97906	3.03249	1.68539	3.27235	4.29869	3.51471	2.7183	4.22786	3.21114	Nuc.
ENST00000460616.5	SSR4	2.23075	1.72207	1.64087	1.86677	2.32444	1.02823	2.7897	3.31245	1.63302	1.50905	3.03854	2.76499	Nuc.
ENST00000159087.7	ANO8	0.981858	0.938672	0.858683	1.83835	0.766967	1.21586	1.54253	1.50726	1.48031	0.70969	0.784721	0.722252	Nuc.
ENST00000592800.5	PRKAR1A	0.775153	2.18143	1.3114	1.69376	0.903709	2.28206	2.34938	1.1866	2.41451	0.808568	2.83955	1.25522	Nuc.
ENST00000494458.1	MSH5	2.976	2.40044	3.04457	1.2158	3.16519	1.12754	2.86078	1.23282	5.15706	1.58623	2.52041	2.10137	Nuc.
ENST00000474183.1	DHX30	2.25559	2.91958	2.51733	2.14006	2.92297	1.52032	3.30302	3.5784	3.50894	2.42613	2.92474	4.28174	Nuc.
ENST00000566214.5	RHOT2	1.10603	1.80191	1.29974	1.23832	1.59621	1.11102	2.32188	3.39189	2.09193	1.59689	2.54901	3.06083	Nuc.
ENST00000481888.1	KLC4	1.025	2.15109	1.58683	1.68961	1.8699	0.942217	3.91561	2.56799	2.29915	1.52544	2.14083	2.82003	Nuc.
ENST00000415244.1	MELTF-AS1	1.24263	0.750951	1.16391	1.91542	0.711146	1.15899	2.08317	1.81972	2.53547	0.629147	2.61932	2.71088	Nuc.
ENST00000569359.5	CYBA	2.37473	1.7672	0.80467	1.57113	2.5067	1.60079	3.60593	3.92031	1.89572	1.11545	4.50151	3.23768	Nuc.
ENST00000487971.1	TMEM63A	1.84287	3.49972	2.51947	2.71295	1.8245	3.40702	3.72878	4.08911	4.02583	2.07876	2.84431	2.89237	Nuc.
ENST00000561679.5	KIAA0895L	2.15838	2.64074	1.40223	1.95269	2.53908	1.03693	3.13165	4.34801	1.85471	2.1355	3.59286	4.58746	Nuc.
ENST00000321867.6	ULK1	1.29151	1.04144	1.9124	1.81778	0.721003	3.13383	3.00308	1.28416	1.99207	1.10875	1.35611	1.95815	Nuc.
ENST00000471044.1	CCNL1	2.94791	4.12968	2.54869	2.95452	1.83197	6.54228	3.59733	3.94169	3.16491	2.76667	3.19462	4.11456	Nuc.
ENST00000530445.5	EEF1D	2.8848	2.59767	1.69381	1.54962	2.80503	4.35951	2.93814	3.61166	1.54755	2.3164	4.23933	3.14956	Nuc.
ENST00000489678.1	ABCD4	1.2676	2.72867	1.46266	1.42093	2.46938	0.695901	2.92748	2.13762	1.76938	1.81872	1.922	3.08082	Nuc.
ENST00000564966.5	PPP4C	1.31497	1.73307	1.41304	1.06745	2.59828	0.657003	2.14188	3.30803	2.27692	1.80393	3.15827	3.88426	Nuc.
ENST00000360652.7	PCED1A	2.15473	2.06743	1.34263	1.58238	2.29735	5.99541	2.52443	3.50109	1.79901	2.01318	3.53603	4.24088	Nuc.
ENST00000469505.1	ARAF	1.53721	1.85686	1.46478	1.80753	1.42194	0.943118	1.74713	1.68205	2.30427	0.829355	1.74853	1.49718	Nuc.
ENST00000493662.6	MSH5-SAPCD1	1.54104	1.70985	2.04386	1.19638	2.05694	0.913385	2.43664	1.90872	3.26726	0.864424	2.42702	2.11298	Nuc.
ENST00000612233.1	NOP56	2.21417	3.09538	3.26343	2.89217	4.72599	1.96558	4.52936	3.08869	3.94626	2.13155	3.019	3.24303	Nuc.
ENST00000579425.5	ACADVL	3.36223	4.56053	2.97961	2.29231	3.37487	2.67597	5.00906	7.00155	5.51981	3.91194	5.81678	7.57329	Nuc.
ENST00000480438.1	HUWE1	0.993554	1.49018	2.10916	2.48185	1.93971	0.682602	0.976319	1.26726	2.85508	0.878563	2.80136	1.76543	Nuc.
ENST00000674962.1	AARS1	1.69613	1.89653	0.944904	1.22931	2.53662	6.89146	2.73965	2.13452	2.35905	1.82625	2.47237	1.55876	Nuc.
ENST00000361217.9	DENND4B	1.19559	0.955039	1.85991	1.63241	1.16186	4.36898	2.06353	1.46169	1.81568	1.1285	1.26975	1.88445	Nuc.
ENST00000525915.1	PRMT1	2.31691	1.25886	2.02603	2.78805	1.47482	1.07217	1.93466	2.37413	2.84891	0.889183	2.63865	2.18598	Nuc.
ENST00000532415.5	PKD1P5	1.36487	1.4695	2.06264	2.1968	0.649661	0.62916	3.12299	2.1048	1.09136	0.95714	0.920195	1.94599	Nuc.
ENST00000604714.1	WDR11	2.28496	2.58407	1.47861	0.61136	2.08798	5.92361	1.28527	2.12571	1.11541	1.67247	2.51962	2.4744	Nuc.
ENST00000384782.1	RNU1-3	2.76673	2.69012	2.66251	2.20562	6.42051	94.0461	1.34692	2.32754	1.70932	2.55839	1.00733	1.3063	Nuc.
ENST00000615902.1	MYO19	0.895835	1.5108	1.24797	1.37741	1.60493	1.58968	1.35039	1.47447	1.17025	0.826701	1.06434	1.76618	Nuc.
ENST00000482718.1	SLC2A4RG	1.96818	1.53192	2.0796	1.82266	1.05506	2.26124	3.55356	3.90463	2.73637	1.28205	3.90557	4.63631	Nuc.
ENST00000562734.5	COQ9	0.929175	0.90156	0.791736	1.36584	1.39081	0.623179	1.3474	1.4484	1.46655	0.692651	0.75869	1.66726	Nuc.
ENST00000491177.1	S100A13	0.889272	2.44153	2.4377	1.24969	2.45633	3.03792	1.41911	2.52022	2.59631	2.17169	2.85348	2.52471	Nuc.
ENST00000469221.5	MAT2A	1.19521	3.14912	4.28069	3.99498	3.8208	14.8227	3.174	2.2531	6.61072	2.11983	3.55307	3.17378	Nuc.
ENST00000574671.6	ACTG1	5.54067	2.53809	2.50317	3.15922	3.67346	3.90212	5.18666	7.77452	3.40843	3.96858	5.54772	5.42844	Nuc.
ENST00000540866.2	AC026362.1	1.68685	1.91098	2.24044	1.80827	2.29573	0.871645	3.17592	2.68662	2.9565	1.39432	3.13525	3.13992	Nuc.
ENST00000532038.5	ARHGAP27	0.914946	0.853972	1.59948	0.74387	0.787072	1.31276	1.49718	0.667545	1.24521	0.914678	0.655515	0.800119	Nuc.
ENST00000471957.1	ZMYND19	2.10739	2.17472	1.92162	2.46389	3.08081	3.59985	2.54415	2.78512	3.17135	2.03577	4.12334	3.58003	Nuc.
ENST00000468611.5	EIF3B	3.29944	2.82744	1.56227	1.76719	3.29991	2.63445	3.21467	3.36466	2.42861	3.066	4.1299	4.31465	Nuc.
ENST00000633719.1	WASH5P	1.2452	3.16015	2.83433	1.56742	2.41333	2.84911	2.87312	2.99051	3.57722	2.58153	2.62674	2.92895	Nuc.
ENST00000423069.1	CPT1B	1.51427	0.74592	1.67157	1.98319	1.87567	0.951671	2.25273	0.940163	1.31574	0.885819	1.51556	2.88375	Nuc.
ENST00000602473.5	IL11RA	2.38581	1.35393	1.88928	1.22897	1.73147	0.671566	1.74583	3.29543	0.774022	1.73374	1.15283	3.55182	Nuc.
ENST00000464225.5	CHKB	1.34071	2.25651	1.36271	0.78786	2.24506	2.9413	1.96491	1.89252	1.86804	2.22837	2.6953	3.62686	Nuc.
ENST00000463897.1	TESK1	1.85805	2.47414	1.2739	1.10828	2.17526	0.850038	2.84929	3.3027	2.08139	2.46323	3.31396	4.49647	Nuc.
ENST00000532543.1	EEF1D	2.2113	2.0836	1.98619	0.943139	2.34006	1.63451	2.82725	3.17183	1.09501	1.5846	2.29973	2.79886	Nuc.
ENST00000383861.1	RNU1-28P	2.03676	2.67011	2.31332	2.02381	6.40262	69.5581	0.929874	2.87262	2.30828	2.97866	1.02143	0.805579	Nuc.
ENST00000493091.5	PILRB	2.73816	2.22651	2.31575	1.8576	2.68559	1.00243	2.19975	2.34624	2.39414	1.52078	3.33094	2.92809	Nuc.
ENST00000566491.1	RPL4	2.26395	2.21201	1.72951	0.702473	3.64186	6.13544	2.66406	2.57479	2.42688	1.23168	2.27444	1.59089	Nuc.
ENST00000378088.1	GBA2	2.45097	3.92156	2.11895	2.02416	2.75187	3.22762	3.55219	4.01192	3.26007	3.0543	3.83647	4.79343	Nuc.
ENST00000397276.6	PABPN1	2.16942	3.75288	2.01034	1.09696	4.58352	24.9994	3.48378	5.31088	3.24633	4.49255	5.44091	5.4603	Nuc.
ENST00000506640.2	AL669831.1	2.10296	1.41499	1.96519	2.22304	1.55191	0.724611	2.8289	2.87895	2.80974	1.9051	2.63136	3.47123	Nuc.
ENST00000470779.1	ADAM15	1.99025	2.39058	0.975218	1.31758	2.80177	0.676172	0.94183	2.55841	2.5049	2.79283	3.00187	2.99477	Nuc.
ENST00000498576.1	EXOSC10	1.53739	2.26994	1.18707	0.979308	2.1711	0.847187	2.08991	2.65053	1.92675	1.75306	1.98559	3.73767	Nuc.
ENST00000440959.2	ACBD6	1.69043	2.7223	2.04578	1.49718	2.99378	4.15803	2.00264	2.54701	2.41666	2.07734	3.55011	3.07482	Nuc.
ENST00000354685.7	DNHD1	0.643351	0.955942	0.650407	1.33525	1.03615	0.650989	1.57542	0.827789	1.59955	0.747208	0.621401	1.16697	Nuc.
ENST00000530646.1	RPL38	1.13043	1.24032	0.618075	0.857249	2.10555	0.884324	1.41494	1.32566	1.17994	0.825886	1.28439	1.84409	Nuc.
ENST00000488433.5	DMAP1	2.16234	3.39311	1.90789	1.21005	3.617	13.3361	3.08001	3.57768	2.62062	2.97169	4.15193	3.94633	Nuc.
ENST00000542282.5	ANKLE2	2.33564	2.56641	2.12291	1.37041	2.2739	4.1243	1.35929	3.22683	1.58007	2.49694	2.6994	3.04967	Nuc.
ENST00000477235.5	NADK	0.64928	1.81948	1.636	0.689488	1.60483	2.23761	1.72613	1.59991	2.14435	1.6569	2.35565	1.80832	Nuc.
ENST00000503004.5	CLDND1	0.908795	2.50531	1.99254	0.738306	2.79005	2.02562	2.34951	2.02552	2.31199	1.94918	2.13862	1.85286	Nuc.
ENST00000465238.5	COL7A1	3.472	0.63848	1.80147	2.21664	2.53352	4.79568	3.833	4.47738	0.980579	3.66408	3.17165	3.36015	Nuc.
ENST00000463838.5	GBAP1	2.01712	1.88692	1.44672	0.864107	1.28367	1.77942	1.15113	2.80416	1.57635	1.28306	3.90595	3.43494	Nuc.
ENST00000557299.5	OXA1L	1.36139	1.81766	1.38449	0.846043	2.33538	1.06479	1.8809	2.10972	1.80399	1.0661	1.75784	1.50828	Nuc.
ENST00000483667.1	USP19	1.11571	2.30472	1.32559	3.29407	3.11389	1.78092	1.61511	2.80849	3.34343	1.87003	1.82172	3.73672	Nuc.
ENST00000467371.1	SPTBN1	3.28381	3.85493	2.15522	0.672898	2.92908	6.57158	3.70249	4.06384	2.15507	3.06979	3.06439	3.45675	Nuc.
ENST00000563200.5	PPP4C	2.63541	2.00342	1.40898	1.86997	2.94868	1.45403	2.86993	4.04094	1.90822	1.56444	3.64426	3.41617	Nuc.
ENST00000505941.5	SH3BP2	1.65714	2.29765	1.65434	1.33108	1.2744	0.645403	2.93108	3.41528	1.40866	1.97638	3.459	3.40559	Nuc.
ENST00000484693.1	FLOT1	1.98432	3.15436	1.40302	1.61371	1.95842	1.98967	2.24908	3.57077	1.96866	1.20749	2.93564	3.79173	Nuc.
ENST00000205135.8	PLEKHG2	1.54938	1.30394	0.921397	1.77156	0.892068	1.03024	1.20931	3.25212	1.36569	1.19143	1.66886	2.54142	Nuc.
ENST00000565801.1	MAN2C1	2.8941	3.45379	2.67474	2.38433	3.80624	0.800283	3.36148	4.45437	3.72112	2.65262	3.82755	3.94292	Nuc.
ENST00000464432.5	IMP4	1.44836	1.10685	1.1694	0.679	1.47776	0.857006	2.24226	2.28867	1.37559	1.43037	2.16873	2.62679	Nuc.
ENST00000461627.1	ARRDC1	3.12085	2.76387	2.55891	2.29724	2.78535	2.73914	3.65779	4.72572	2.74037	4.71368	5.14494	4.18301	Nuc.
ENST00000547944.5	WDR90	2.98159	2.39179	1.63445	2.03543	2.59604	1.86799	1.20385	3.52179	1.43382	1.19314	5.03829	4.09107	Nuc.
ENST00000495611.1	ANAPC2	2.52928	2.4504	2.36291	2.26126	1.61191	0.765321	3.15482	4.15956	2.39745	2.42256	3.55379	3.44876	Nuc.
ENST00000476398.2	RN7SL333P	1.83561	2.54575	1.74531	1.24121	1.693	1.59618	1.66329	1.60029	1.52774	0.803249	1.22642	0.895363	Nuc.
ENST00000458669.1	PKD1P1	1.76628	1.98822	2.56152	2.29896	0.751937	1.06004	3.56104	2.63029	1.45362	1.39428	1.33345	2.42928	Nuc.
ENST00000457982.3	MST1P2	2.0261	1.56848	2.34686	1.12375	0.776944	1.01191	5.11678	2.23641	2.22596	1.40688	3.14855	4.15429	Nuc.
ENST00000471223.1	WRAP73	1.87669	2.38026	2.11982	1.9643	2.12265	0.586846	2.06968	2.91682	2.42764	1.28299	2.37738	3.25625	Nuc.
ENST00000453732.1	LINC01786	2.32366	2.98844	1.48487	1.19274	1.90724	0.865973	3.49069	4.37458	2.59148	0.873096	3.03111	3.58361	Nuc.
ENST00000559118.1	PIGH	1.50131	1.5466	1.42608	0.59053	1.0393	8.14105	0.909108	1.82529	1.3774	2.05795	2.60065	1.73546	Nuc.
ENST00000618220.4	SPPL2B	2.15933	2.44615	1.82017	1.54184	2.30813	1.50827	2.4832	3.66969	1.85533	2.09728	2.83611	3.45403	Nuc.
ENST00000463410.1	NDST2	1.17551	2.32705	2.07517	1.43855	2.90102	0.964711	2.30051	2.93666	2.76665	2.03439	2.65167	2.7489	Nuc.
ENST00000495826.5	DGCR8	1.28716	2.79479	1.20299	1.25022	3.303	1.28129	1.46079	2.97844	3.6691	1.59134	2.06464	2.72813	Nuc.
ENST00000484744.5	WBP1	2.26031	3.75248	2.42388	1.41316	2.93768	6.32363	4.04937	3.85447	2.99834	4.06192	4.17018	5.13876	Nuc.
ENST00000465670.1	EIF3B	2.99882	2.15281	1.91321	1.81631	2.48631	0.588561	3.1195	4.0343	2.14052	1.8232	4.12695	4.17193	Nuc.
ENST00000536689.5	KRI1	1.37981	1.24766	1.09144	1.64772	2.22442	0.989618	1.67267	2.1529	2.05157	1.99557	2.20983	1.75054	Nuc.
ENST00000533173.1	CYHR1	2.34168	1.70118	1.23668	1.23582	1.67006	1.22879	2.1631	2.98375	1.06993	1.31405	2.43939	3.96716	Nuc.
ENST00000460830.1	DPP7	3.59059	3.52419	3.05408	1.51473	1.09232	1.31745	1.76421	5.19272	3.6742	3.04273	5.50918	6.11091	Nuc.
ENST00000471851.1	WIPI2	1.5235	1.74688	0.70176	0.831846	1.80992	0.961326	2.20261	2.45697	1.31308	1.40064	2.34337	2.89086	Nuc.
ENST00000465571.2	PLCG1	0.93708	1.49469	0.884232	1.60059	0.931085	4.4983	3.45086	2.23909	0.801781	1.29669	2.57767	3.19454	Nuc.
ENST00000547543.5	WDR90	2.50672	2.40324	1.64084	1.40588	1.99365	1.84818	2.34123	2.39505	1.22435	1.41353	3.49509	3.69734	Nuc.
ENST00000441302.6	GORASP1	2.03689	2.7852	1.6123	1.07418	1.56569	0.738946	2.27329	3.23881	2.3597	1.88486	2.68763	3.13477	Nuc.
ENST00000465166.1	DECR2	1.77389	1.74212	0.822269	0.711136	2.09793	0.7613	2.92144	2.10836	1.33124	2.28492	3.00064	4.02708	Nuc.
ENST00000588523.1	DCAF15	2.49848	2.20263	2.17991	1.84974	1.52557	1.29477	2.49546	3.87346	2.86518	1.87402	4.07328	4.18352	Nuc.
ENST00000469170.5	SRSF11	2.94044	3.21324	2.38288	1.95443	2.24898	5.96579	4.11851	3.51509	1.68917	3.1503	2.01992	5.42796	Nuc.
ENST00000488050.1	STOML2	1.82286	2.07485	1.98445	1.70713	1.50056	1.56527	2.88301	2.46613	2.82616	1.05478	2.96909	2.76847	Nuc.
ENST00000492377.3	RN7SL608P	2.38444	1.18192	1.47727	1.31307	2.03598	3.05437	1.20071	3.5471	2.48413	1.88119	2.70947	3.07379	Nuc.
ENST00000492149.1	PPIF	1.53578	0.967676	0.827415	1.04047	1.91731	1.44631	3.21879	2.57271	1.65165	2.82494	2.7265	3.04132	Nuc.
ENST00000489076.1	UBAP2L	2.23525	3.03531	1.71144	1.22847	3.12393	6.00136	2.75528	3.71126	2.59401	3.10767	2.85845	3.04946	Nuc.
ENST00000525717.5	UBXN1	1.98202	2.45987	1.36804	0.693136	2.50844	1.17657	2.10022	3.08261	2.08666	2.44835	3.53138	4.12857	Nuc.
ENST00000592056.5	CLASRP	2.69023	2.00452	0.604319	0.852596	2.18962	1.75348	1.61676	3.54943	1.932	2.15488	1.89858	3.00835	Nuc.
ENST00000525852.3	CTTN	3.11317	3.98521	2.46614	1.73793	3.72769	8.39939	5.38762	5.11706	3.07391	5.52859	5.26263	5.48861	Nuc.
ENST00000585722.1	TMEM205	1.70865	2.43152	0.854067	0.673751	2.7594	1.12413	3.22871	3.36711	1.52464	3.01208	4.42443	4.12602	Nuc.
ENST00000379235.5	UBAP2	1.51044	1.58363	1.10215	0.992779	1.281	0.668372	0.803267	1.29351	1.11335	1.36057	1.23534	1.06821	Nuc.
ENST00000595100.1	DHPS	1.20133	1.41867	0.824254	0.688982	0.843656	0.619414	1.91221	2.28746	1.50543	0.783471	1.51019	2.13801	Nuc.
ENST00000563749.1	RPL13	2.03144	1.66216	1.55282	0.84657	3.5419	1.41234	2.62748	2.90976	2.4229	1.90099	3.34691	3.11183	Nuc.
ENST00000519531.5	ARFGAP1	2.89257	3.55145	3.01503	2.72119	2.32129	1.02013	5.58353	5.53361	4.13726	2.7195	3.98835	4.44479	Nuc.
ENST00000468588.1	SARS1	1.66236	3.46165	2.09214	1.62645	3.18522	0.895259	3.05548	4.58103	3.21198	3.10561	4.18479	4.14169	Nuc.
ENST00000603840.5	ZSWIM8	0.93544	2.41228	1.75472	1.37704	2.81579	0.707962	1.23098	3.32154	1.55623	1.62595	1.98059	2.69861	Nuc.
ENST00000471212.5	TPM2	2.45721	2.9026	0.913047	0.83654	1.59119	2.55049	2.09803	3.82492	2.27776	2.82602	2.36102	5.2885	Nuc.
ENST00000531265.1	TAF6L	1.80824	2.70474	2.24106	1.06002	2.21962	2.46839	2.61532	3.37089	3.02059	2.07734	3.85511	4.0279	Nuc.
ENST00000425876.6	CDK3	2.38301	1.91938	1.05512	1.072	2.9069	1.86933	3.42859	4.1973	2.67526	1.64741	3.87363	2.63796	Nuc.
ENST00000484980.5	UNC119	1.43381	2.38581	2.17598	1.24422	2.64103	1.20899	1.9863	3.1975	2.02406	2.14967	2.98117	3.03753	Nuc.
ENST00000547987.2	PCBP2	1.88259	3.93466	1.84041	0.660849	3.51538	3.86105	2.45291	3.08188	1.99212	2.67509	4.58462	3.65808	Nuc.
ENST00000584054.5	EIF4A1	2.88844	3.66254	2.14171	0.96204	2.86987	8.41399	3.80451	4.96156	1.95234	3.06447	3.70409	3.64594	Nuc.
ENST00000459870.6	QARS1	2.63356	3.42703	2.98003	2.85091	3.48781	1.09724	3.63105	4.04473	3.88919	2.10144	3.55733	4.15847	Nuc.
ENST00000544194.5	NAA40	1.76095	2.29832	0.748688	1.39608	2.03029	0.952337	1.7714	2.38291	1.37767	1.29622	2.7335	3.79287	Nuc.
ENST00000564835.1	KIAA0895L	1.71685	2.66938	1.6447	1.9195	0.943392	0.713781	2.7712	2.42153	2.59693	1.80437	3.15542	4.55265	Nuc.
ENST00000483783.1	DPP7	3.58387	3.60927	3.07452	2.27437	1.51412	3.27327	1.52354	6.17411	3.14656	3.55198	5.49152	5.64578	Nuc.
ENST00000576966.5	NEURL4	2.14114	2.59466	0.613293	2.29166	1.3313	2.02347	1.77282	1.64162	1.47226	1.28597	1.49263	1.86207	Nuc.
ENST00000469356.3	SREBF1	1.16556	1.63023	1.85505	1.34049	0.837999	1.55537	2.67515	1.51204	2.68577	1.62809	2.09436	1.63815	Nuc.
ENST00000489433.1	AC069499.1	1.15544	1.91599	0.730551	1.34331	2.30163	5.59329	0.934963	1.77873	2.17441	0.939984	1.97937	1.85379	Nuc.
ENST00000534918.1	SLC9A3-AS1	2.18684	2.51802	3.26464	2.45328	2.73631	0.603383	1.47551	4.85202	1.86449	2.71582	4.1437	3.48188	Nuc.
ENST00000470570.2	MTR	0.974482	1.84727	2.01266	1.0694	2.05236	0.919256	1.69442	1.27428	2.03072	1.34806	1.91473	1.59725	Nuc.
ENST00000488375.2	PIGL	2.93161	3.3455	1.23187	0.908764	2.4665	1.13752	4.19	4.69051	2.52368	3.55199	4.29869	5.06997	Nuc.
ENST00000561765.1	MAPK8IP3	2.85141	2.72278	2.08277	1.81328	2.18959	0.794307	4.87358	3.54238	1.89862	2.2434	2.73255	2.09697	Nuc.
ENST00000459914.1	HAX1	1.17607	1.19334	1.33479	1.14957	2.7229	5.57267	2.1335	2.86849	2.58992	1.84029	3.56881	2.60232	Nuc.
ENST00000498392.1	QRICH1	1.6279	2.55434	1.05219	0.781132	2.4069	1.74347	2.16015	2.88336	2.13424	2.06798	3.40451	3.01205	Nuc.
ENST00000482732.1	RPL10	3.58462	4.42477	2.41154	2.64767	5.46477	5.48275	4.93381	5.34492	4.4578	4.54694	6.20142	6.17573	Nuc.
ENST00000547100.1	PAN2	2.39802	3.50731	2.52167	1.79926	2.9453	4.26438	4.96387	4.16187	4.57084	3.46612	4.33192	3.32876	Nuc.
ENST00000397101.5	SEC13	1.6428	2.75707	0.77474	1.42947	1.86657	1.09812	2.77952	3.61849	1.61282	2.30716	2.63401	3.09109	Nuc.
ENST00000463741.1	SREBF2	1.39007	2.77195	2.04928	1.22815	1.43203	1.41861	2.57564	2.47518	2.37456	2.32664	1.89163	1.13509	Nuc.
ENST00000481054.5	EIF2B5	1.37539	2.48452	1.74784	0.905559	2.45594	1.51247	2.49111	2.3714	2.99388	1.61942	3.48597	3.43352	Nuc.
ENST00000374094.8	AGAP5	1.30079	1.80978	0.905481	0.710165	1.51596	1.7994	1.95472	2.36143	1.52322	1.98949	1.67774	2.44427	Nuc.
ENST00000391833.5	AKT1S1	1.77779	2.37516	1.58878	0.849954	2.10997	2.02077	2.78473	3.2191	1.15152	1.84562	2.52943	3.4849	Nuc.
ENST00000576922.5	CNTROB	2.55047	2.51236	1.5239	1.61163	2.56364	1.67423	2.44076	3.51116	2.1092	2.31856	3.1215	2.96413	Nuc.
ENST00000414354.1	MELTF-AS1	1.31142	1.25639	0.584422	1.31439	0.703385	0.862985	1.84201	3.0043	1.43809	0.681437	2.32558	2.75132	Nuc.
ENST00000484680.1	GTF3C2	1.28349	3.43333	2.30016	2.21208	3.06022	1.78864	3.75938	3.07258	4.01895	2.65552	3.2177	4.23567	Nuc.
ENST00000644325.1	TPM2	1.51864	1.35705	0.734391	2.02965	1.75211	2.31445	1.08976	2.37953	1.73374	0.804812	0.769341	2.98681	Nuc.
ENST00000531292.5	INTS11	2.49224	1.99128	2.14045	2.35708	1.26017	0.690235	2.54796	2.93282	3.05534	1.79792	2.8369	2.9717	Nuc.
ENST00000466239.5	EGFL8	1.4894	2.11412	0.696108	0.949382	2.69221	0.693499	2.14586	3.27411	2.49346	1.2648	2.93497	3.3398	Nuc.
ENST00000308418.10	RNASEH2C	1.17587	1.5055	0.842866	1.04275	0.821448	12.6017	1.88265	2.89805	0.903622	1.4951	3.54286	3.03986	Nuc.
ENST00000544278.2	SNRNP70	3.09732	3.96162	1.81485	1.54039	3.71478	4.1806	4.73893	5.60708	2.84777	4.94494	5.45601	5.74513	Nuc.
ENST00000533485.1	EIF4G2	0.664026	2.7816	0.9265	0.881909	0.812633	0.677755	2.27182	1.50922	2.24886	1.10328	0.687802	1.37202	Nuc.
ENST00000490044.5	NONO	2.21536	3.02641	1.47526	1.81904	2.27236	2.96155	1.48318	2.16014	1.89986	1.62161	1.76279	2.86482	Nuc.
ENST00000495606.5	IMP4	2.14104	1.9909	1.84911	2.28448	2.4128	0.831873	2.96408	2.39369	2.81449	1.02446	2.10422	2.13107	Nuc.
ENST00000356663.8	TMEM259	1.44105	0.58305	1.35073	1.26474	1.47466	17.6643	1.68224	1.68491	0.842424	1.48985	2.28962	2.45187	Nuc.
ENST00000462496.5	MACF1	3.0072	2.07722	0.679154	2.73406	0.940175	1.05806	1.56089	1.62083	2.22878	3.76868	1.32135	3.17934	Nuc.
ENST00000541969.1	USP5	1.42726	0.661833	1.67112	0.845241	1.19239	0.793133	1.02875	1.40948	1.4408	0.740451	1.10108	2.61051	Nuc.
ENST00000488412.2	GALT	1.31339	2.699	2.06007	1.28877	3.09988	1.18144	2.3777	2.9537	2.34606	3.11683	2.47507	3.42878	Nuc.
ENST00000341148.7	RBM33	3.39726	1.67874	0.781726	0.756664	1.85273	1.99492	1.07219	3.2344	1.25065	1.55823	3.36492	3.23529	Nuc.
ENST00000470225.6	QARS1	0.859659	1.17227	0.66577	0.908474	1.39251	0.946679	0.844916	2.59093	1.43426	1.38632	1.86661	1.46729	Nuc.
ENST00000363046.1	RMRP	2.04953	2.03372	5.32957	4.16056	4.79803	1934.28	3.27449	2.76014	3.62178	3.93126	0.843679	2.73038	Nuc.
ENST00000495300.1	PBX2	0.898148	2.55806	2.0807	2.30639	1.51397	0.968345	1.55243	2.62142	3.13444	0.842812	1.69055	2.0549	Nuc.
ENST00000601697.5	PSMC4	1.46677	2.06022	1.37703	0.874432	0.637279	2.29207	2.2583	2.58528	2.31452	1.35563	2.61566	2.99836	Nuc.
ENST00000477765.1	MAP4	1.37475	3.51546	1.48693	1.64372	1.64241	0.770892	2.66221	3.61053	3.5229	1.84475	2.3908	3.97273	Nuc.
ENST00000460939.5	EML3	2.89954	3.48553	2.80701	1.78549	1.51815	1.18037	3.38846	4.5194	3.09785	1.70426	4.38909	4.88182	Nuc.
ENST00000592372.5	SLC25A39	1.00688	1.36466	1.35273	1.0295	0.838456	2.61148	1.55443	1.8989	1.44156	1.04357	1.95287	2.42969	Nuc.
ENST00000495415.5	MMS19	2.49989	2.67101	2.33687	2.98209	2.36603	0.754139	2.50694	3.47735	2.36372	2.22285	2.70168	3.47767	Nuc.
ENST00000549048.1	MARS1	2.03743	2.82456	1.60574	1.61587	2.16491	1.42285	2.38032	3.58763	3.20294	1.54585	2.68414	2.93426	Nuc.
ENST00000461855.3	SPTAN1	3.15133	2.38101	0.75216	4.80438	0.669321	2.29115	3.34307	1.15424	0.58704	2.04473	0.776043	3.12927	Nuc.
ENST00000467252.5	GBA2	1.19222	2.1405	0.863437	1.1445	2.94516	3.64044	1.42591	2.72318	2.04881	2.88368	2.14787	1.48703	Nuc.
ENST00000474894.1	FANCG	2.08206	2.5362	2.14393	1.78569	2.95011	3.80738	1.79247	2.07729	3.04603	1.12571	3.30736	2.1536	Nuc.
ENST00000496942.5	MAPK12	2.36648	2.37432	1.91067	1.67886	2.2322	0.640029	2.49908	3.72013	2.41019	1.2683	0.867904	3.16846	Nuc.
ENST00000551954.1	MYL6	0.971046	2.32356	0.630983	0.672049	0.937732	0.616584	0.806845	3.55893	1.04692	2.08064	2.83918	2.97338	Nuc.
ENST00000592867.1	U2AF2	2.38024	2.9014	3.26647	3.24924	2.84154	0.887765	3.37138	3.72734	2.75739	2.22817	3.75108	4.21066	Nuc.
ENST00000646042.1	ERCC3	1.43828	2.44679	2.98485	1.46904	2.29316	1.50197	2.39912	2.81535	3.03139	1.78341	2.90411	3.08146	Nuc.
ENST00000457767.5	SGSM3	2.2476	1.74256	1.81872	1.46638	2.02863	4.0527	2.75131	1.77984	1.61832	1.15229	2.46957	2.81381	Nuc.
ENST00000529404.5	FADS3	2.84121	3.7225	1.6878	2.25853	2.22905	1.65075	3.41262	4.92481	3.92046	4.31884	4.49045	4.88775	Nuc.
ENST00000464132.2	MCL1	2.24841	3.33681	1.4425	1.32673	2.51822	1.54845	2.79703	4.41975	2.61275	2.83014	4.58998	4.04676	Nuc.
ENST00000489772.5	GGA1	1.72615	2.6646	1.2751	0.613491	2.60884	2.13696	3.40406	3.50037	1.66333	2.88314	2.82879	4.02682	Nuc.
ENST00000456273.1	INE1	1.49351	1.98374	1.54819	1.3405	2.51553	0.756311	1.33213	2.69714	1.57654	2.39401	2.95228	2.85822	Nuc.
ENST00000409525.1	LY6G5B	2.69446	3.78953	2.19221	1.62189	3.26153	1.86831	4.18303	4.93878	2.91893	3.56733	4.30689	4.9244	Nuc.
ENST00000545038.5	DDX47	2.06581	4.0089	2.19885	0.657291	2.92578	6.97337	3.3766	3.94688	2.35711	3.7122	3.01215	3.76216	Nuc.
ENST00000634258.3	SZT2	1.00388	1.06612	1.18827	1.70073	0.750059	0.768969	2.4456	1.49012	1.62335	1.13706	0.774114	1.47754	Nuc.
ENST00000483495.5	CPNE1	2.56568	2.98874	1.52114	1.5885	2.61588	4.04739	3.13111	4.20935	2.37749	2.99329	3.02624	4.23848	Nuc.
ENST00000563913.5	PHKG2	1.87928	1.68177	1.05703	1.36716	1.87129	4.35928	2.35402	3.12418	0.796865	1.92568	2.60949	3.55877	Nuc.
ENST00000584798.1	EIF4A1	2.07297	3.82951	2.31716	0.934167	3.8302	7.6417	3.46848	4.43528	2.67939	2.69485	4.04344	4.03236	Nuc.
ENST00000637238.1	POLG	1.54643	1.97203	1.89271	1.62586	1.95463	0.918648	1.51358	2.18124	2.38993	1.61416	1.58548	1.3406	Nuc.
ENST00000472155.5	UBXN11	1.78078	1.52483	1.32834	0.599881	2.78703	5.15485	2.38073	2.63555	1.6637	1.91419	2.97421	2.96999	Nuc.
ENST00000492486.5	STK36	2.77081	3.42417	2.08753	2.6226	2.3127	0.619515	5.41294	4.20086	2.67583	2.28249	2.5262	4.65768	Nuc.
ENST00000524823.6	AC138969.1	1.34545	2.57415	2.50984	1.36113	1.83618	0.62258	3.30869	2.25105	2.45811	2.11818	3.46902	1.91591	Nuc.
ENST00000508119.5	HNRNPD	2.2167	3.60888	1.32974	0.989124	3.81488	4.28237	3.72708	4.01323	2.73972	4.1913	4.54377	3.88837	Nuc.
ENST00000679116.1	LAS1L	1.02113	1.62891	1.73809	0.855217	1.57442	1.17891	1.21788	1.79826	2.58034	0.71259	1.46762	1.79689	Nuc.
ENST00000482485.1	NAA10	1.14905	2.03598	0.643383	0.745724	2.29463	1.01165	1.83614	3.15159	2.27138	1.58587	2.46779	3.71256	Nuc.
ENST00000519965.1	MGAT4B	2.51682	3.48771	2.60296	2.69314	2.13119	1.8234	3.51423	3.22915	2.2442	2.15547	1.94572	3.30675	Nuc.
ENST00000553730.5	PPP2R5C	1.71232	2.27067	1.43697	0.700936	2.31266	3.41591	2.79705	2.90222	2.30753	1.45092	2.9184	2.46784	Nuc.
ENST00000540412.1	NPIPB2	0.893927	2.26608	0.98024	0.791987	1.67028	1.63702	1.47661	2.96618	1.26313	2.59872	2.51476	2.47911	Nuc.
ENST00000497194.6	IL18BP	1.97492	2.61245	2.44843	1.19798	2.03809	0.863954	2.25168	2.14456	1.94456	1.47016	1.9399	2.22746	Nuc.
ENST00000477917.5	DNAJB2	1.95117	1.63744	2.19276	1.19198	0.871203	0.641805	2.74545	3.03032	0.901015	1.96609	2.00382	2.42399	Nuc.
ENST00000467435.1	HDLBP	2.67404	3.88014	2.21838	2.19409	2.48645	0.597302	3.95593	3.94292	3.04926	2.20267	2.37783	3.68165	Nuc.
ENST00000446987.5	DDX56	1.56918	2.03734	0.958239	0.592479	1.70841	2.64383	1.84823	2.75393	1.30866	1.48734	1.51925	2.47157	Nuc.
ENST00000486193.1	PSMA7	2.41906	3.00355	1.26435	0.795315	3.47245	19.7559	3.32258	3.91619	2.67877	2.52603	4.53011	4.53714	Nuc.
ENST00000007414.8	OSBPL7	1.62859	1.82563	2.49046	2.07866	0.987931	1.49462	3.4008	2.2023	2.39351	0.874876	1.95311	3.1872	Nuc.
ENST00000596046.1	RPS5	1.51127	1.13264	0.784674	1.27257	1.42214	1.11068	1.55709	0.592972	1.65599	1.24274	1.8909	2.09204	Nuc.
ENST00000487682.5	ARHGEF11	2.39079	2.62081	2.14582	2.35945	2.31862	0.665285	2.71948	2.97721	2.39108	1.61739	2.62791	2.65896	Nuc.
ENST00000586544.1	ILF3	3.05668	3.9238	1.59112	1.30577	2.61027	7.42063	2.84206	3.65662	0.980122	1.48621	4.34289	3.82419	Nuc.
ENST00000315005.8	DBF4B	1.79902	0.853509	0.713121	1.07621	1.1039	1.31564	1.24424	1.15721	1.11589	0.692367	1.81196	1.891	Nuc.
ENST00000493379.1	VPS52	2.19259	3.72899	1.8828	1.8117	3.13198	13.5486	4.33638	3.67343	3.11904	3.70944	4.39007	4.38357	Nuc.
ENST00000632506.1	WASH5P	1.9355	3.21934	2.60119	2.0326	2.68574	2.9169	3.11122	3.87629	3.51026	3.02626	3.00506	3.64391	Nuc.
ENST00000471240.2	DDIT4	2.25211	1.7179	1.0869	1.49116	2.46041	6.28158	1.60119	2.42485	2.15616	2.27041	2.19562	2.48529	Nuc.
ENST00000568064.5	ZNF276	1.68344	2.22728	1.60872	1.14993	0.82623	0.682795	2.85661	2.7511	1.70768	1.27656	2.43541	2.86382	Nuc.
ENST00000531310.1	LRRC14	0.783959	0.993566	2.38873	0.99794	0.746391	0.711193	1.58831	1.56129	0.883896	1.71188	2.60054	1.86931	Nuc.
ENST00000480213.1	ILF2	1.16675	2.7844	1.48204	1.43326	0.710734	11.1501	2.70043	2.90152	2.96027	1.06363	3.59173	2.47901	Nuc.
ENST00000562395.5	ULK3	1.95335	2.57469	1.70991	2.60338	1.49302	1.79906	1.7956	2.46431	2.48597	1.0518	3.36458	3.37933	Nuc.
ENST00000527871.5	RPS2	2.96632	3.05497	1.37047	2.21482	2.6486	0.856911	4.52965	4.31443	2.30491	3.4709	4.7963	5.2266	Nuc.
ENST00000559042.1	PSME2	0.799335	1.02139	2.71858	0.806423	1.99305	0.878524	2.45816	1.94676	2.0484	0.666964	2.07454	2.04848	Nuc.
ENST00000474176.2	TPD52L2	2.40421	2.519	1.46604	1.29605	2.41887	1.69237	3.37115	4.28684	1.90555	2.63392	4.46365	3.87499	Nuc.
ENST00000588491.1	TNPO2	2.01928	1.61102	1.409	0.838974	2.14831	0.992973	1.93408	2.80952	1.55216	1.17419	1.65544	2.43818	Nuc.
ENST00000493740.1	EIF2B5	1.49116	1.86479	1.40714	1.50824	0.993831	0.833705	1.73734	2.69198	1.48122	0.93833	1.9722	2.55385	Nuc.
ENST00000537656.1	INPPL1	1.65995	2.79423	2.85821	2.56744	2.18684	1.04883	3.58246	4.22636	3.33649	2.57671	2.25263	3.90283	Nuc.
ENST00000583850.5	ACADVL	3.07098	4.03277	2.78853	1.56073	1.97946	1.92555	3.89161	4.4516	3.0024	4.64362	4.38754	5.45694	Nuc.
ENST00000559101.1	EMC9	1.30546	1.51758	0.974864	1.58799	2.37927	1.66482	2.85779	2.63053	1.84398	1.11138	3.23326	2.57319	Nuc.
ENST00000612753.5	PPP6R2	1.06375	1.56846	1.05542	1.46278	1.23648	2.10371	1.67019	1.17361	1.63698	0.823584	1.66372	1.78264	Nuc.
ENST00000401730.5	SNRNP70	2.89826	4.27285	1.87877	1.81331	3.57312	12.0834	5.19584	6.09978	2.99703	6.05468	5.54292	5.82814	Nuc.
ENST00000341071.11	BSDC1	1.21571	2.67408	0.938719	0.707726	3.39154	7.94905	3.18233	3.0452	1.78955	2.32653	2.07014	3.48149	Nuc.
ENST00000530410.1	ARFIP2	1.16772	2.39273	1.73376	0.883908	3.57166	3.48627	2.17062	3.61368	3.09316	3.51243	3.27323	3.8234	Nuc.
ENST00000480561.5	UQCRC1	1.64131	1.8721	1.88331	2.02059	2.18905	0.794158	3.3912	3.16356	2.62017	1.41582	2.25905	2.58909	Nuc.
ENST00000591701.5	DNM2	1.30225	3.08929	1.68941	1.69551	1.93355	1.25039	2.6682	2.66657	2.80955	2.76384	3.07222	3.37935	Nuc.
ENST00000566767.1	ZFYVE19	1.42738	2.05592	0.980624	0.723737	1.88625	3.32578	2.71243	2.63004	0.672014	1.86088	2.94885	3.56513	Nuc.
ENST00000439504.6	ATG16L2	2.41098	3.49571	2.85245	2.36396	2.20491	2.12031	4.97965	4.14886	3.32431	2.7909	4.6108	3.91295	Nuc.
ENST00000483082.1	EBNA1BP2	1.51739	1.66556	1.16605	1.51031	2.50994	0.752027	1.61184	2.4322	2.10916	0.892691	2.13065	3.06296	Nuc.
ENST00000458643.3	NPIPB12	2.34037	1.86691	1.12398	1.40802	1.48136	0.859204	2.32881	2.38444	1.59805	2.3942	2.7997	4.40774	Nuc.
ENST00000566569.1	MAN2C1	2.97236	3.04947	2.17069	2.05323	2.71238	0.795567	2.83186	4.50875	2.40362	2.19116	3.84767	4.11637	Nuc.
ENST00000346436.11	CLCN6	1.08284	1.20327	0.857625	1.05506	1.99719	1.858	1.34317	1.90707	1.22949	1.65055	1.22475	1.53544	Nuc.
ENST00000475022.1	MAP2K7	0.778971	1.46222	0.744186	1.12204	1.6391	0.610831	1.08848	2.03431	1.59586	1.08365	1.35848	1.51441	Nuc.
ENST00000527741.5	EEF1D	3.19381	2.39937	1.93352	1.60977	2.55168	1.36005	2.9137	3.91002	1.91915	1.90697	4.20385	3.30968	Nuc.
ENST00000629089.1	SPTAN1	2.97081	4.01062	3.19238	2.65763	1.89606	0.830587	3.4811	4.81968	1.39463	2.79947	3.25276	3.92241	Nuc.
ENST00000525976.5	TYK2	2.04573	2.6231	2.2811	2.27555	1.43827	7.29564	3.15484	3.86631	3.97561	2.06544	3.26901	3.87869	Nuc.
ENST00000587235.6	TCF3	1.2671	2.71121	1.70105	2.00287	1.012	0.653563	2.54567	3.02656	1.84975	1.31589	1.45554	2.20029	Nuc.
ENST00000469229.1	PPIP5K1	0.734967	2.14205	1.15275	0.966865	1.66898	4.65144	1.23691	1.96782	2.07567	2.38653	1.70848	1.37428	Nuc.
ENST00000578033.1	ACADVL	3.21045	2.1436	2.29249	1.91315	3.7515	0.723433	2.65719	4.8914	2.47319	3.02488	3.78198	4.1536	Nuc.
ENST00000495719.1	NFKBIZ	2.37781	2.74785	0.641651	1.10916	0.981178	1.09477	1.79756	4.10637	1.46735	3.28894	3.50905	4.60863	Nuc.
ENST00000478234.5	RAB24	2.35465	2.30012	0.890962	0.703618	3.41839	4.17715	3.68733	4.18641	2.40744	3.59677	5.37599	5.09308	Nuc.
ENST00000675112.1	SLC2A1	2.19326	0.793152	1.1053	1.78211	1.66418	0.899143	2.87632	3.28059	1.82304	3.90163	2.50535	1.77604	Nuc.
ENST00000642732.1	AHSA2P	2.58792	2.68068	1.52965	2.06306	3.75956	6.06583	4.12139	4.6158	2.20712	4.1195	4.48508	5.7058	Nuc.
ENST00000466742.5	ABCF3	0.928127	2.09869	2.68499	0.96457	2.05663	3.0015	2.23119	1.69044	2.72785	1.0287	2.95139	1.4545	Nuc.
ENST00000514315.2	HMGCR	0.662099	1.18552	2.2357	1.09952	1.47433	1.40829	2.06249	1.41406	3.07346	1.95979	1.74078	0.950834	Nuc.
ENST00000482046.1	CDC20	2.10001	1.39178	1.54174	3.92141	1.91198	1.54239	2.05948	1.99254	1.83293	0.730387	3.07624	2.42515	Nuc.
ENST00000564622.1	DHX38	2.31409	2.45211	2.30039	1.50049	1.25957	1.29417	2.9448	2.44015	3.20974	1.46229	3.12741	3.63159	Nuc.
ENST00000535190.1	NPIPB3	1.58649	1.81699	1.15083	1.14173	1.42436	0.793774	3.06154	1.95586	1.63711	1.42711	1.88458	2.07223	Nuc.
ENST00000469129.1	SMC1A	2.44443	1.87768	1.52161	1.12775	3.08685	3.40742	1.30444	1.52838	2.24499	0.947759	1.92472	2.05492	Nuc.
ENST00000566708.1	PRMT7	1.49399	3.01872	2.83179	1.98766	1.29146	1.30462	2.69378	3.84098	3.32703	0.856097	1.69984	3.851	Nuc.
ENST00000486734.5	ZFAND2B	1.08866	1.34561	0.753471	0.917477	1.70322	0.588272	3.06758	1.7956	1.46399	0.840043	2.24922	1.70476	Nuc.
ENST00000587500.5	QTRT1	2.36141	1.65324	2.00566	1.59349	1.73917	0.582148	2.7402	3.55095	2.49361	1.22487	2.68873	3.42486	Nuc.
ENST00000485706.5	RPL7A	1.85615	2.7108	1.86684	1.94746	2.48436	5.34506	2.27081	3.80759	3.62292	1.12634	2.96624	3.72512	Nuc.
ENST00000576972.5	EDC4	1.91928	2.15097	1.7683	1.85446	2.20016	0.627487	2.56207	2.87174	2.67298	1.02312	2.72056	2.57223	Nuc.
ENST00000651450.1	NBEAL2	2.99132	4.06419	3.74879	3.43668	3.57134	0.714611	3.98053	3.76756	4.22571	4.58536	5.13893	3.89613	Nuc.
ENST00000616691.1	MALAT1	4.18703	4.81049	1.25591	2.73673	2.06435	101.71	5.18744	5.2536	3.32266	7.43654	4.85001	7.60854	Nuc.
ENST00000470143.1	NOP56	2.59153	2.97462	2.31342	1.53338	4.03656	4.66436	3.91905	3.37464	3.02207	3.71921	3.30582	3.87743	Nuc.
ENST00000578865.5	RECQL5	2.19072	1.131	1.62207	1.57468	1.82503	1.39982	1.9901	1.94163	1.12349	2.22906	2.46431	3.40074	Nuc.
ENST00000253083.9	HIP1R	1.45611	1.35841	1.01462	1.11494	0.95982	2.58339	2.93567	1.61485	1.27505	0.989439	1.57306	2.56638	Nuc.
ENST00000494464.5	ERCC3	1.43869	1.80755	1.17424	1.55529	1.95712	0.84559	1.60709	1.93322	1.53814	1.41024	2.70883	1.88078	Nuc.
ENST00000473223.5	GBAP1	1.55884	2.02495	1.81058	1.4863	2.0925	1.45358	1.11246	2.76068	1.97197	1.50489	3.15907	3.48171	Nuc.
ENST00000496011.6	WASH6P	1.33011	0.959102	2.00465	1.18546	0.894113	0.904921	1.87224	1.54215	1.89533	0.703275	1.62211	2.1612	Nuc.
ENST00000403000.6	CYHR1	2.01808	2.17154	1.97921	2.09059	2.68295	0.866155	3.01696	3.61366	2.30708	3.37302	3.03131	5.3639	Nuc.
ENST00000442620.5	NAA80	1.3426	1.46866	1.12232	1.4495	2.98163	2.37845	2.293	2.36075	1.88004	2.09105	2.41171	3.45651	Nuc.
ENST00000588484.1	TNPO2	1.50596	1.63833	1.46499	1.59177	2.49449	0.986213	1.25131	2.68324	1.42183	0.773877	1.78632	1.76607	Nuc.
ENST00000478561.5	QARS1	1.34076	2.15397	2.69265	3.06325	1.13004	0.685617	2.86587	3.33311	3.94651	0.959326	3.09726	3.95942	Nuc.
ENST00000470475.1	RPS8	2.11053	2.80636	1.03426	0.915876	3.7276	5.31153	2.4237	3.71986	2.81091	1.87993	2.93072	3.9487	Nuc.
ENST00000584259.6	ENOSF1	1.57906	2.32448	1.23206	0.661298	2.81209	3.61304	2.85771	2.30177	2.3172	2.08143	3.62015	2.99857	Nuc.
ENST00000395340.5	DIDO1	2.20735	2.26589	1.95913	1.17345	1.82392	2.74059	3.88881	2.98684	2.15456	2.22449	3.43319	3.27659	Nuc.
ENST00000464455.1	PHKA2	1.68021	3.16964	3.05536	2.21411	2.04029	3.86315	5.84495	2.96504	4.28553	2.32859	2.14962	2.39866	Nuc.
ENST00000554477.1	AP1G2	1.86165	1.12273	0.716648	2.6648	1.01528	1.15907	4.02197	1.74902	1.41874	2.14055	1.44969	2.16267	Nuc.
ENST00000546525.5	WDR27	1.72453	2.53708	0.662696	1.32897	1.86399	1.19034	2.42327	2.32063	1.9078	1.18403	0.976182	2.24667	Nuc.
ENST00000452145.6	AGAP9	2.39613	2.46977	1.31159	0.93898	2.58662	2.58207	2.18269	3.81161	1.98585	2.65956	2.89947	3.76062	Nuc.
ENST00000493376.1	BCS1L	1.17554	1.89137	1.24694	2.41777	2.55798	1.44874	2.0772	3.06555	1.85041	2.08686	2.34652	2.61593	Nuc.
ENST00000569248.5	STUB1	2.01248	2.19243	1.71544	1.39664	2.37219	1.07971	2.87247	3.87437	2.78895	2.64571	3.98434	4.32704	Nuc.
ENST00000488160.5	MOV10	1.26603	2.90722	1.34147	1.35319	1.75121	0.732523	3.61925	3.33002	2.36347	1.53893	2.00606	2.91564	Nuc.
ENST00000532072.1	ATP6V0B	0.855622	1.83137	1.43749	0.959702	2.19771	0.911733	2.03112	2.191	3.00862	1.32309	2.01381	2.38885	Nuc.
ENST00000591649.5	ILF3	2.23531	2.72257	2.12997	2.44325	2.57753	0.930111	2.72658	3.19349	2.64041	1.92524	2.3267	2.68802	Nuc.
ENST00000492148.5	PLCG1	2.14703	3.88872	1.7499	2.25435	3.0995	1.76937	5.05002	3.8521	3.08606	3.23465	4.73023	4.62502	Nuc.
ENST00000516201.1	SCARNA5	0.582378	3.50729	3.89534	2.15934	1.67434	20.8209	6.65431	1.6292	5.95409	3.94872	2.35125	1.62008	Nuc.
ENST00000463567.5	ZNF767P	1.55969	2.55349	1.34935	1.09732	2.9304	5.50704	2.17162	2.82814	1.92277	2.69887	2.99538	3.22483	Nuc.
ENST00000487962.5	STK25	2.33775	2.73438	2.97354	1.38513	2.99701	2.47837	4.15023	3.98473	3.0242	3.05466	4.10607	4.72737	Nuc.
ENST00000599814.5	SYMPK	1.5488	2.49347	1.35967	1.56894	1.01941	1.10995	0.911794	2.22249	2.40464	1.13684	2.35602	2.40717	Nuc.
ENST00000490697.1	HDLBP	1.00155	3.59977	1.02215	0.815717	0.893329	0.658106	2.67308	3.10165	1.39397	2.48044	1.74563	3.04794	Nuc.
ENST00000596008.1	MCOLN1	1.18542	1.31113	0.895354	1.55361	1.42477	0.644705	1.06261	2.37334	1.10971	1.15924	1.23477	2.25074	Nuc.
ENST00000488042.6	INTS11	1.42167	2.18802	0.662616	1.6268	1.91982	0.610402	1.35929	2.59383	1.67776	1.64507	1.7013	2.36072	Nuc.
ENST00000460138.5	TXNDC5	2.43654	3.70159	1.57126	1.24515	2.49734	4.08432	3.18535	3.32131	2.73308	2.12378	3.3605	2.60937	Nuc.
ENST00000497793.2	PIEZO1	2.84269	4.48644	2.65419	2.21162	1.97913	2.98715	4.83735	5.56528	3.81698	4.45946	5.35234	5.36253	Nuc.
ENST00000490120.1	WBP1	3.01952	3.90323	1.66729	0.65802	2.48477	6.84286	4.06324	5.86607	2.27637	4.3929	5.1887	4.80288	Nuc.
ENST00000529638.1	GPAA1	2.27968	1.70211	2.44861	2.39223	2.13511	1.64447	3.23023	3.17897	2.94716	1.51009	3.15066	3.51555	Nuc.
ENST00000338591.8	KLHL17	2.15452	2.3319	2.40244	2.23474	1.07638	1.32539	3.29946	2.95843	2.55928	1.59511	2.20046	3.23245	Nuc.
ENST00000497508.1	TMEM18	2.51932	2.24732	1.62028	1.84051	1.73486	0.65124	2.05265	2.78627	1.54278	2.36017	2.1651	2.06816	Nuc.
ENST00000420319.6	OGFOD2	0.996627	2.27839	1.74264	0.784725	1.11309	2.05545	2.22819	1.5911	2.55432	2.22993	2.57629	2.65527	Nuc.
ENST00000591653.5	ANKS3	1.43742	1.96938	0.677956	0.883018	1.27147	0.693229	1.70751	2.87082	0.923863	2.02385	2.0517	3.36425	Nuc.
ENST00000492109.6	PPP5C	2.5576	2.60958	1.81665	2.17591	2.83499	1.78877	2.27356	3.81046	2.52549	1.69094	3.73346	3.6004	Nuc.
ENST00000495806.1	TFB1M	1.19981	2.47573	2.22	0.772062	1.02149	1.23587	2.69938	2.29343	3.09051	1.43307	2.69808	3.44413	Nuc.
ENST00000496597.1	SECISBP2	2.25455	3.17299	2.47385	0.76526	2.79948	2.21011	2.72186	3.1562	2.39606	2.60846	3.51108	3.41657	Nuc.
ENST00000483559.5	FBXW5	2.61836	2.14018	2.16242	1.73349	1.01525	1.3961	3.36847	4.16172	2.01938	0.962113	3.14429	4.56986	Nuc.
ENST00000587439.5	HAUS5	1.33314	1.37759	1.24806	0.943599	2.2137	1.02449	1.74374	1.54586	2.20801	0.77203	2.53171	2.28821	Nuc.
ENST00000370168.7	POLL	1.41538	1.39972	0.793611	0.709338	2.47604	0.90915	2.13118	1.24376	0.58365	1.92337	2.55957	3.34279	Nuc.
ENST00000495952.5	SURF1	1.18131	1.80368	0.901589	0.857063	2.17289	3.32505	1.80719	2.7411	1.98172	1.45999	3.15282	3.1779	Nuc.
ENST00000580322.5	SAP30BP	2.55679	3.56671	1.90974	1.20747	2.09233	0.839398	3.54871	4.09854	2.34575	3.12064	4.17476	4.72955	Nuc.
ENST00000414734.5	IFRD2	2.04369	1.64406	2.05699	2.13879	1.89937	0.955094	2.96662	2.52576	2.65675	1.33267	2.37036	2.77162	Nuc.
ENST00000383925.1	RNU1-1	2.76673	2.7476	2.57263	2.28351	6.37544	87.3393	1.22152	2.71294	2.11447	2.39503	1.14724	1.34327	Nuc.
ENST00000449610.5	IP6K2	2.44351	2.92123	1.38677	1.20226	4.05771	4.36006	3.95257	4.45063	2.31508	3.40089	4.58171	5.02075	Nuc.
ENST00000584561.1	AURKB	3.54449	3.06973	1.29479	1.91114	3.8104	3.3281	3.07259	3.87725	2.87775	0.958771	4.27328	2.60573	Nuc.
ENST00000497356.1	GNL3	2.11217	3.85814	2.88736	0.892519	4.27192	24.1596	4.01057	4.64144	3.7571	3.47218	4.7934	3.96601	Nuc.
ENST00000439290.5	MIGA2	2.0486	2.55778	2.26034	2.46404	2.38987	2.40118	3.17073	3.11533	3.10403	2.04263	3.64205	3.1516	Nuc.
ENST00000436959.7	KNTC1	1.13116	1.19077	0.645911	0.878882	0.83458	5.1751	0.85062	1.18083	3.08693	0.976903	3.27447	1.86766	Nuc.
ENST00000483152.1	KLC2	1.36207	1.9265	1.59626	2.33433	1.65466	0.615102	1.61138	2.06956	2.16222	1.55183	1.86738	1.94196	Nuc.
ENST00000475128.5	RBM5	1.62853	3.14111	1.60702	1.09903	3.19484	4.44613	2.88285	3.07181	2.60546	2.34354	3.43017	3.09812	Nuc.
ENST00000460665.1	TMEM214	1.92614	2.88523	2.56641	1.8801	2.85727	0.699597	3.36897	3.82584	3.5074	1.5463	2.62338	3.35819	Nuc.
ENST00000581241.5	CSNK1D	2.72465	3.07607	2.5397	1.96973	2.99034	0.714416	3.08537	3.17654	3.07204	1.98535	3.14893	3.67133	Nuc.
ENST00000484380.2	ABCD4	1.82874	2.62185	1.61158	2.32385	2.59995	0.744007	2.59403	2.52287	2.14366	1.82036	2.17083	2.73787	Nuc.
ENST00000586387.7	SUGP1	0.643871	2.36781	1.84362	1.13497	1.39679	1.2694	2.10749	2.38363	2.13893	1.9142	2.57864	1.51995	Nuc.
ENST00000605930.3	ITPR3	1.01537	1.45059	2.19971	2.1205	0.882509	11.4574	2.54618	1.75815	2.31749	1.51291	0.627299	1.6697	Nuc.
ENST00000511410.5	TMCO6	1.93725	1.67226	1.2633	1.2715	2.53577	1.20194	3.13137	2.63293	2.20189	1.44952	3.40885	2.85785	Nuc.
ENST00000623804.1	AC122688.3	1.34062	1.15687	0.76409	0.807722	1.15557	0.613057	1.55772	1.70014	0.596349	1.28034	1.97782	1.75067	Nuc.
ENST00000641476.1	SRRT	1.7155	2.95386	2.7084	1.32759	3.13102	1.04171	2.1825	3.02943	2.65189	2.075	3.96679	2.68981	Nuc.
ENST00000577259.1	SPAG5	2.17016	2.45812	2.29268	2.69969	3.17361	2.13482	1.6848	1.42176	4.77043	0.900207	3.36899	2.16905	Nuc.
ENST00000298532.2	SNAPC4	1.73728	1.23356	1.22301	1.35807	0.99401	1.12198	2.08104	2.33618	0.695918	1.42056	1.58907	2.79808	Nuc.
ENST00000612553.4	PMPCA	1.82757	2.82164	1.99778	0.766512	3.02066	8.14787	3.12936	3.43688	2.8864	3.15603	3.73945	3.13184	Nuc.
ENST00000470088.5	MAP4K2	1.53633	1.72235	2.67843	1.59894	0.805013	0.752815	0.770228	2.52851	1.59923	0.672845	1.64847	2.42158	Nuc.
ENST00000602348.5	NSUN5P2	2.16838	2.29288	2.02139	1.92993	2.27474	4.46647	3.38285	3.64825	3.20253	2.93206	4.75855	5.90734	Nuc.
ENST00000513230.1	HNRNPH1	3.41281	3.54687	3.09902	1.94557	5.70217	8.30862	4.2767	4.74919	5.76664	2.27441	5.31588	6.01558	Nuc.
ENST00000582379.1	ACADVL	4.17952	5.45388	3.49442	1.7593	3.073	6.15398	6.07209	6.34811	4.01376	5.62492	5.43251	5.35426	Nuc.
ENST00000613750.1	NDOR1	1.78304	0.953411	1.61687	2.11895	1.00324	0.88223	1.35898	1.51105	1.76289	1.16981	2.3848	2.22397	Nuc.
ENST00000610992.4	MYO19	1.36493	1.29046	1.40942	1.51142	1.86255	1.74816	1.53416	1.47336	2.04612	0.8848	1.27502	1.44786	Nuc.
ENST00000494941.1	PYROXD2	0.604616	1.81723	2.07943	0.976345	0.716402	1.11446	1.33665	1.65315	1.3494	0.907842	0.659552	1.567	Nuc.
ENST00000496793.2	ARRDC1-AS1	0.60736	0.736624	0.736563	0.891525	1.97266	3.21101	0.865238	0.93172	1.2005	0.818298	1.7976	2.44746	Nuc.
ENST00000645392.1	SPG7	2.94979	3.18597	1.77895	1.74519	2.91033	1.12995	3.419	4.4024	2.54261	2.23183	4.3523	4.40482	Nuc.
ENST00000492660.1	UCKL1	2.05029	2.01191	2.18449	2.2134	1.20231	0.658883	3.88591	3.86344	2.53342	1.82454	3.40772	3.30089	Nuc.
ENST00000574175.1	TRAP1	1.09921	1.5293	1.91757	2.23638	1.0311	1.46961	3.03662	2.98581	2.67367	1.09748	1.22571	3.20157	Nuc.
ENST00000437446.1	AL157392.3	1.1967	1.3303	1.98018	1.08982	1.00671	1.25734	1.98477	2.32998	2.52759	2.158	1.68155	2.82713	Nuc.
ENST00000681563.1	SLC3A2	1.46595	2.54515	1.15919	0.843796	2.55394	3.82206	1.37713	1.478	2.42939	1.14875	2.56319	1.58939	Nuc.
ENST00000650472.1	UROS	1.59421	1.27889	1.0249	0.836958	1.01413	1.37891	0.926258	1.54904	1.3256	1.16648	1.43459	1.67513	Nuc.
ENST00000466815.1	MSTO1	2.58636	2.51331	2.79439	2.40712	3.61721	2.508	3.19873	3.7812	3.8359	2.21971	3.4149	3.04418	Nuc.
ENST00000588917.2	CIRBP	1.80661	2.75308	1.93421	1.47107	1.68084	1.21593	4.31171	3.99622	2.72227	1.86778	2.50941	6.18235	Nuc.
ENST00000469728.5	RTEL1	2.59464	2.54771	1.20807	2.6118	0.586906	0.76102	3.66108	1.75652	2.18814	1.55333	3.51003	4.38134	Nuc.
ENST00000575624.1	CLUH	2.93822	2.27691	2.86138	2.49111	2.79916	0.650501	4.23186	3.34306	2.69092	3.01093	3.284	2.34577	Nuc.
ENST00000518794.6	ARFGAP1	2.8516	3.67044	2.94268	2.479	2.18578	0.879301	5.32489	5.26126	3.57983	3.18273	4.43522	4.93098	Nuc.
ENST00000590705.5	QTRT1	2.40182	1.69936	1.51218	1.803	2.64963	0.847965	2.47396	3.26375	1.96031	1.74546	2.96046	3.74028	Nuc.
ENST00000513217.1	BAX	1.76935	2.51725	1.01695	1.82674	2.85113	1.29376	2.88453	4.2182	2.00336	2.78484	3.1973	3.52173	Nuc.
ENST00000561024.1	PDE8A	2.58797	2.74984	2.01855	0.803348	2.25413	3.73733	1.89918	2.32468	2.25225	0.966876	3.84153	2.75167	Nuc.
ENST00000484716.5	GOLGA8B	2.34609	4.03438	1.74111	0.609308	2.87687	17.789	4.37679	5.07399	2.84726	5.04544	3.5149	5.29686	Nuc.
ENST00000574957.1	THOC6	2.45267	2.39839	1.6758	1.22018	2.69963	1.05161	2.66621	3.68692	2.77247	1.70335	3.15729	3.19473	Nuc.
ENST00000443381.7	ZNF276	1.0148	1.80132	1.09683	0.977832	2.05658	2.13912	2.09458	2.57316	1.39146	1.68178	2.00849	2.60626	Nuc.
ENST00000532379.1	RNF121	1.27377	1.98684	1.0015	0.970604	1.79789	2.92507	2.05355	2.30317	1.50553	1.62152	1.67153	1.95595	Nuc.
ENST00000483821.1	RXRB	2.01173	3.7995	2.17835	2.18283	3.16784	1.32781	4.58496	4.8636	3.2225	2.48852	3.19745	3.98319	Nuc.
ENST00000520861.5	CCAR2	2.53465	2.23877	1.46799	1.5691	1.63575	2.94853	2.82016	3.59879	1.57814	1.95988	3.01304	3.76259	Nuc.
ENST00000471258.1	AC018638.2	2.45989	1.4483	2.51504	1.37556	1.7458	0.865023	3.11166	1.99085	3.57308	2.41522	2.76588	2.08035	Nuc.
ENST00000597008.5	MAP2K2	1.82532	1.67373	1.06715	0.979298	1.79386	0.601884	1.61411	3.49484	0.877594	2.49521	3.1059	3.20089	Nuc.
ENST00000478693.1	SRRT	2.22911	2.79917	2.96108	3.34951	3.59295	1.29051	2.3651	3.18678	3.24774	1.6	5.17199	4.31345	Nuc.
ENST00000556692.1	RDH11	0.896401	2.94821	0.98896	0.657591	2.01655	4.03712	3.57506	2.42	1.5728	3.98709	2.37821	3.47436	Nuc.
ENST00000492127.5	STK25	2.33014	3.27292	2.0011	1.52826	3.91359	1.50235	3.49503	4.7117	2.82448	3.68022	4.24652	4.77551	Nuc.
ENST00000535186.1	KNTC1	0.738186	2.66493	1.44039	1.90483	1.924	7.05598	2.49741	1.48822	3.72242	1.40423	3.70022	2.79798	Nuc.
ENST00000582356.5	ACADVL	2.61032	2.78866	2.54472	2.07028	2.13246	1.45738	3.20568	3.80907	3.4853	2.37159	4.37302	3.58151	Nuc.
ENST00000496230.5	HCN3	1.72446	1.29397	1.32556	1.57932	2.23965	0.959429	1.89302	2.19703	1.8193	1.186	3.11331	3.03933	Nuc.
ENST00000468891.2	EIF2D	1.34667	1.70265	2.02346	1.76916	2.24749	2.57949	1.46488	1.42141	2.60236	1.19656	2.62046	2.32713	Nuc.
ENST00000596213.6	AKAP8L	0.745198	2.17062	1.32247	1.81111	2.02375	0.954096	1.98758	2.10587	2.65835	1.63665	2.22612	2.33524	Nuc.
ENST00000542946.1	TMEM138	1.65618	2.14274	0.674718	0.700537	2.44684	2.65609	2.01026	2.47646	1.65878	2.04177	2.53979	3.09918	Nuc.
ENST00000582594.5	PPP4R1	2.51445	2.65447	0.780297	1.45334	1.16301	0.921911	1.44176	2.74927	2.41098	2.35069	2.24589	2.70229	Nuc.
ENST00000563437.1	NUP93	2.23436	3.00004	1.74482	1.05889	2.27837	1.67213	2.57944	2.44756	2.39015	1.78822	1.37026	2.49239	Nuc.
ENST00000436518.5	ZDHHC8	1.06342	2.03226	2.21627	2.12389	1.7055	1.18584	3.67222	3.79806	2.51027	1.9408	2.44498	2.29932	Nuc.
ENST00000526268.5	RPS6KB2	1.83205	1.75422	2.16171	1.19974	1.1738	1.09427	2.25661	3.23477	2.9022	1.23626	3.28648	2.90815	Nuc.
ENST00000442898.5	WASHC1	1.18612	0.903481	1.77747	1.22962	1.60724	1.9602	1.46759	1.97023	2.45497	0.64449	1.21463	2.80019	Nuc.
ENST00000595541.1	SIN3B	1.37106	3.06132	2.11795	1.3653	1.07206	1.65124	4.06096	2.01743	2.16422	3.02706	2.20474	2.80748	Nuc.
ENST00000525331.6	PDXDC2P-NPIPB14P	2.09028	3.4909	1.21215	1.65382	1.48119	1.96598	4.29793	3.47679	1.73642	2.39389	3.15101	3.36537	Nuc.
ENST00000524192.6	ARFGAP1	1.63434	1.95541	1.82448	1.73678	0.976461	0.859047	3.06376	3.29635	2.69376	1.21957	2.06083	2.38474	Nuc.
ENST00000608144.1	AC018690.1	1.49462	2.13175	1.39736	1.17094	1.24526	2.65592	1.55884	3.23464	1.26886	2.29851	2.85155	2.24968	Nuc.
ENST00000552650.5	TARBP2	2.05735	3.02137	2.21451	1.17273	2.84733	2.14681	3.32879	3.36714	2.58848	2.03675	3.95642	3.55324	Nuc.
ENST00000532091.1	HSPA8	1.38475	2.40579	3.08502	1.21581	3.28276	4.23549	2.45866	2.86705	4.19005	1.21239	2.92226	2.34401	Nuc.
ENST00000293971.11	AMDHD2	1.18521	0.856883	1.03157	0.919353	0.967643	1.10429	2.52745	1.95036	1.39225	0.737218	1.7164	1.8999	Nuc.
ENST00000490878.1	MAT2A	2.16893	2.53404	3.20352	1.74999	3.62428	18.5809	2.50395	3.45558	4.17591	1.73012	3.7511	2.88745	Nuc.
ENST00000620567.1	MYO19	2.15476	1.58237	0.812083	1.56996	1.9514	18.2168	1.9288	4.11043	0.981964	1.67431	2.98552	3.92745	Nuc.
ENST00000484946.5	TMEM120A	2.06187	1.45655	0.917606	1.47394	2.34314	0.970959	1.17945	2.84447	1.89598	1.04285	2.97666	3.80988	Nuc.
ENST00000301332.3	KIFC2	3.05706	1.93692	1.59015	2.63015	2.37197	0.790747	3.68413	3.70619	3.0884	3.13535	4.41252	4.48538	Nuc.
ENST00000470882.5	B4GALT3	1.47587	1.89636	2.17305	2.02447	2.33328	0.990101	2.19807	3.05963	2.98063	1.41457	2.36162	2.55669	Nuc.
ENST00000477165.1	SH3GLB2	3.29712	3.21012	2.56632	1.70326	3.1968	3.11448	4.71735	4.92435	2.01207	3.91715	5.96318	5.82558	Nuc.
ENST00000532241.1	RIC8A	0.8308	1.61817	2.76683	2.5189	1.90458	0.716896	2.53369	4.04965	3.02983	1.70933	2.33344	2.97917	Nuc.
ENST00000489589.1	GDI1	2.1728	2.8651	1.63618	2.08135	3.6196	5.26917	3.89659	4.01004	2.27979	3.25563	4.641	4.63698	Nuc.
ENST00000460156.1	GBA	1.03485	1.70142	1.45729	1.74366	1.80593	0.658634	0.844348	1.55477	1.33621	0.934704	1.78752	1.9914	Nuc.
ENST00000512231.5	ANKRD13D	2.06108	2.04481	1.03757	0.662955	2.06391	1.55528	2.64714	3.65697	1.57411	2.48614	4.1299	3.25208	Nuc.
ENST00000554749.1	AL160006.1	1.05138	0.812244	0.904078	0.891165	1.69727	3.52606	1.1639	1.51529	0.924867	1.0822	1.47252	1.22501	Nuc.
ENST00000607259.1	AL445222.1	1.35531	1.39366	0.717948	1.76995	1.68905	1.51041	1.0569	1.93913	1.33734	1.10556	2.50631	2.07048	Nuc.
ENST00000557039.1	ACIN1	2.29532	2.67843	3.06143	0.621274	2.4124	1.92966	3.84967	3.9109	3.23882	2.40679	3.2407	2.64715	Nuc.
ENST00000490473.1	PLA2G6	1.41362	1.62124	2.08554	1.30563	1.7955	1.18787	1.51832	2.85906	1.74279	1.19997	2.40896	2.45045	Nuc.
ENST00000679594.1	SLC3A2	3.45724	2.117	0.892534	3.16709	2.64157	40.4096	2.98947	3.10578	2.00283	2.66869	4.78996	3.79436	Nuc.
ENST00000476085.1	MSH5-SAPCD1	2.10854	2.09643	2.4051	1.19793	2.45575	1.21331	2.14571	2.15457	3.28857	1.19855	2.80556	2.97675	Nuc.
ENST00000474512.1	GRIPAP1	1.50299	2.339	1.39975	1.41159	1.96545	2.48219	1.40952	1.57269	1.9148	1.78052	2.54164	2.97927	Nuc.
ENST00000482747.1	NELFCD	1.89298	3.11751	2.15461	1.63017	2.73145	1.29836	4.12113	3.06807	2.92323	1.63627	4.69725	3.44766	Nuc.
ENST00000476653.1	POFUT2	0.934946	2.11144	2.64952	2.43436	1.99225	1.06456	2.5263	2.64108	3.32825	0.93504	2.23016	3.26099	Nuc.
ENST00000561621.5	KIAA0895L	0.90681	1.72523	1.06583	1.75461	0.98557	0.871463	1.94881	2.14093	1.30346	1.43491	2.09384	2.7474	Nuc.
ENST00000572898.1	CORO7	1.29391	1.38469	1.79451	1.70911	0.920317	0.796301	2.52855	2.51242	2.02099	1.36406	1.90105	2.4113	Nuc.
ENST00000542088.2	DUS1L	2.91877	3.1703	1.89467	1.89223	3.61842	1.63706	3.93912	5.0688	3.91753	3.1393	5.46129	5.68805	Nuc.
ENST00000588551.5	POP4	1.62983	1.54771	1.37779	0.712511	1.66903	0.932913	1.3819	1.93598	2.28547	1.23496	1.56938	2.01153	Nuc.
ENST00000474478.5	TMEM63A	1.24577	2.12476	1.79218	1.75701	1.25537	0.732093	2.3481	2.42936	2.95393	1.21329	2.05879	1.73181	Nuc.
ENST00000469529.6	TRAF4	1.81093	1.70424	1.31218	1.56178	0.824433	1.11888	2.94316	2.77567	1.58527	2.75816	1.54449	3.2283	Nuc.
ENST00000568240.1	TELO2	3.2981	2.40633	2.53276	2.28601	2.2792	1.26688	3.49841	4.12281	2.90959	1.7473	4.69707	3.7218	Nuc.
ENST00000566496.5	ZC3H18	1.96894	1.53944	0.83306	1.40587	2.2746	1.03088	2.34068	2.59413	1.43248	1.71309	3.47127	3.13175	Nuc.
ENST00000560871.5	RABGGTA	1.42608	1.93826	1.83197	1.04177	1.4275	0.751205	2.75117	2.32599	1.46817	1.46897	2.36526	2.35507	Nuc.
ENST00000463331.5	CLDN15	1.98779	1.37216	1.22405	0.721637	2.32628	1.23437	2.27549	2.26962	1.1545	0.958654	1.80484	3.32765	Nuc.
ENST00000358747.10	SLC26A6	1.67945	2.29937	2.43076	2.14491	1.74746	1.23021	3.24965	3.54289	3.47382	3.07916	3.57129	3.38104	Nuc.
ENST00000535144.5	MAN1B1	1.65156	1.02135	1.99055	1.17283	1.26694	0.934717	1.34222	1.55806	1.68506	1.1785	1.79969	1.57441	Nuc.
ENST00000411919.1	ELOCP19	0.885112	3.46079	2.0667	1.83228	2.40269	6.3777	2.81589	3.92927	3.27613	2.64425	2.8225	2.58072	Nuc.
ENST00000525846.6	PKD1P4	1.4283	1.66917	2.21753	2.01783	0.632007	1.12891	3.45643	2.16304	1.1127	1.12604	0.908963	2.32757	Nuc.
ENST00000498440.5	QRICH1	1.69684	3.13348	0.905173	1.04101	2.82809	3.93226	1.9247	4.48685	2.24989	2.51728	2.76621	3.61971	Nuc.
ENST00000529140.1	TTC17	2.1136	2.4334	2.05923	1.34964	2.36895	0.65738	1.59404	2.85036	1.30514	1.7893	2.50568	3.1043	Nuc.
ENST00000469159.1	NCSTN	1.72979	1.81364	1.84136	1.01259	2.34997	8.53608	1.34481	3.76966	2.29061	1.91864	2.20695	2.09613	Nuc.
ENST00000461328.1	VARS1	1.61297	1.05226	1.77575	1.5469	2.75846	0.836391	1.53277	1.96716	2.9378	0.707431	1.88124	1.78862	Nuc.
ENST00000591753.1	COASY	1.54234	1.90341	2.20662	1.51437	3.34532	2.12159	3.29871	2.21767	3.27737	1.76373	2.66338	2.99986	Nuc.
ENST00000476295.5	ZNF783	1.7451	2.11479	2.29072	0.968588	1.03886	1.1698	3.0434	2.94404	2.13985	1.51941	2.54384	3.83251	Nuc.
ENST00000485921.5	ABCF3	1.22659	2.61239	1.42541	2.03799	1.61708	0.932497	1.92616	2.87751	2.87562	1.52298	2.31209	2.52345	Nuc.
ENST00000467586.5	EXOC7	2.55836	3.06385	2.44894	1.9366	2.22448	0.822225	3.98815	4.27531	2.00421	1.85421	3.1338	4.01584	Nuc.
ENST00000475211.1	ERGIC3	1.94948	2.21282	1.98077	1.92064	2.93268	0.893261	3.0502	2.09372	2.58587	1.38593	3.16328	2.82926	Nuc.
ENST00000534134.1	TKFC	1.40853	1.89926	2.70792	0.893392	1.91012	1.9083	4.02034	1.80735	2.1814	1.73144	3.17012	3.27344	Nuc.
ENST00000556052.1	ACIN1	1.4967	2.49855	1.39651	1.14536	2.72816	0.963774	2.89356	3.41323	1.98371	1.23297	3.09911	3.03709	Nuc.
ENST00000451664.1	ACTR1B	1.3596	1.72091	1.84002	1.99716	2.39044	2.99342	2.36458	2.51848	2.47002	1.16927	1.89967	2.44763	Nuc.
ENST00000460183.1	DPAGT1	0.931358	1.68674	1.0769	0.926026	1.03356	0.689253	1.78809	1.78062	2.29982	2.05331	2.08012	2.76718	Nuc.
ENST00000592310.1	KAT2A	1.77158	1.38355	1.64961	2.33919	1.74156	0.915822	2.18371	1.40969	2.64628	0.922106	1.8272	1.55169	Nuc.
ENST00000477422.5	BCS1L	0.886459	1.54458	1.0329	1.07256	2.00649	0.608706	2.40612	1.351	1.02961	1.75959	1.98287	2.73403	Nuc.
ENST00000576788.1	TRAP1	2.02679	1.84971	1.32041	2.51424	1.9279	0.834304	2.21538	2.36804	2.5499	1.56452	2.09825	1.95134	Nuc.
ENST00000573144.1	KAT8	1.31717	1.86815	0.909874	1.79895	2.04789	1.06079	2.39495	1.6518	2.30418	1.06586	2.78187	2.06609	Nuc.
ENST00000581133.5	SPAG5	1.20976	2.11857	2.44473	1.41371	2.21293	1.2248	1.22513	1.07918	3.30156	0.633172	3.46393	1.6003	Nuc.
ENST00000466855.1	FASTK	3.08807	2.72862	2.79954	2.37598	3.2332	1.09695	3.92713	4.53339	3.99654	1.71174	4.21581	4.34549	Nuc.
ENST00000487637.1	CUTA	1.03938	0.894919	0.991522	1.01356	1.66461	0.745732	1.27655	2.67651	1.77437	0.651352	2.46757	2.8247	Nuc.
ENST00000508930.1	TRIM41	2.68791	2.30508	2.79587	2.0944	2.61688	0.76951	3.4875	3.0721	2.6421	2.38087	3.99374	3.85814	Nuc.
ENST00000409691.1	AL662899.2	3.10827	3.34378	1.59687	3.19535	1.79168	0.810922	4.37181	2.97268	2.6349	3.2421	3.30963	4.87465	Nuc.
ENST00000590260.5	DDX39A	3.73517	3.62709	2.85981	2.07801	3.34788	1.59096	3.46271	4.92817	3.4047	2.4923	4.57197	4.09263	Nuc.
ENST00000515423.1	PANK4	1.62768	2.40434	3.13652	2.04841	1.76579	0.637306	2.83023	2.60982	3.58507	1.43767	2.23834	2.70429	Nuc.
ENST00000424196.5	EIF4G1	0.716938	1.95307	1.90726	1.29504	1.17918	0.780925	1.84983	1.22527	2.04347	1.13711	1.03911	1.15045	Nuc.
ENST00000675374.1	MFN2	1.69961	2.04187	0.889986	2.0173	1.60152	1.05221	1.92577	2.21119	2.72446	2.84343	0.857571	2.33443	Nuc.
ENST00000578501.5	CSNK1D	2.63444	2.77285	1.65309	1.71731	2.53026	0.748673	3.97952	3.81274	2.46141	3.41351	4.13468	4.51795	Nuc.
ENST00000473757.5	STAG3L5P	2.13114	3.65767	3.11708	1.04291	4.42687	8.39202	3.15658	3.34983	3.85061	3.07422	4.02092	3.24857	Nuc.
ENST00000509914.5	APBB3	0.862904	1.29763	0.891978	1.05899	0.839112	1.38545	0.631504	2.23765	1.01536	0.750589	1.98555	1.8772	Nuc.
ENST00000542933.5	LINC01089	2.30251	2.79899	2.04623	2.29575	2.41569	2.9631	3.23642	2.97811	1.82366	1.97217	4.13068	4.89126	Nuc.
ENST00000469310.1	FPGS	1.94146	1.94145	0.828228	1.04159	1.18402	2.00216	1.81791	3.5817	1.5886	2.28779	2.47894	4.30459	Nuc.
ENST00000598598.5	SARS2	2.17962	2.82046	1.81722	1.22276	3.28771	1.26498	2.76355	3.31616	2.77345	1.76565	3.34707	3.48443	Nuc.
ENST00000577578.5	CSNK1D	1.43093	2.15375	1.27507	1.21391	1.99032	2.24813	3.22387	1.97146	2.78468	1.3149	2.18135	3.42037	Nuc.
ENST00000284165.10	MAX	0.955628	1.549	1.03087	0.894911	1.07863	1.47275	1.89488	1.64962	1.99185	1.37449	1.81228	2.49926	Nuc.
ENST00000537111.6	LTA4H	1.37875	2.88266	1.16657	0.743035	0.736685	0.792534	1.6423	2.25815	0.893187	2.37112	2.29736	2.27828	Nuc.
ENST00000530282.1	MUS81	1.92505	2.7123	3.56941	2.63282	1.97967	0.910968	4.24057	3.27488	4.53898	1.66493	3.97892	3.80367	Nuc.
ENST00000528997.5	MVB12A	1.0474	1.3845	0.814072	0.933123	0.8085	0.758466	1.3284	1.39588	1.50446	0.967189	1.52812	2.7049	Nuc.
ENST00000589561.5	SLC44A2	0.59336	2.36438	1.34449	1.62708	1.67893	2.62866	0.66804	3.37045	1.38141	3.0352	4.39663	2.40846	Nuc.
ENST00000466253.1	DCAF8	1.14954	3.05051	2.73535	0.986376	2.07534	4.44796	1.99588	2.7016	2.49125	2.05379	1.665	1.79049	Nuc.
ENST00000483412.5	CDK5RAP2	0.615964	1.42548	1.68273	0.836692	1.34704	1.00661	1.36783	1.01587	2.28336	1.02117	1.2453	0.844043	Nuc.
ENST00000560492.1	CDC42BPB	2.36235	3.19408	1.44955	1.58273	1.99202	2.89618	2.58649	4.43209	1.54298	3.35018	3.19492	4.08089	Nuc.
ENST00000460505.5	DALRD3	1.76701	1.81093	1.26226	2.20563	0.858925	0.862307	1.94885	3.12238	1.41663	1.24333	2.55298	3.87063	Nuc.
ENST00000490262.1	SREBF2	2.48757	2.27083	3.01213	2.14052	1.14973	0.602449	2.7316	2.46716	2.49118	1.7077	1.35939	0.695583	Nuc.
ENST00000591717.5	TRMT1	2.07229	2.06916	1.64799	1.99674	2.76182	1.32692	2.77584	2.89954	1.72309	2.07702	2.52793	3.17398	Nuc.
ENST00000567673.5	RUSF1	2.96387	2.29093	1.79356	1.27384	2.20534	0.959738	4.27669	4.25626	1.50939	2.41229	4.25198	4.19965	Nuc.
ENST00000621325.1	LIME1	2.73718	2.23727	1.95047	1.38094	1.84648	0.583579	3.11187	3.85305	2.17567	1.90217	4.35036	4.15188	Nuc.
ENST00000496179.5	RBM5	0.896434	4.22377	2.01124	0.938043	2.96004	1.45079	3.77266	4.68825	2.066	3.31744	2.62294	3.92165	Nuc.
ENST00000650296.1	WDR27	0.847811	3.1823	2.4915	1.07606	2.17064	3.13882	3.06834	1.58775	3.2835	1.50485	2.08149	1.61467	Nuc.
ENST00000496577.5	MOV10	1.54478	1.93278	1.8319	1.54223	2.35747	1.07941	2.75492	2.78798	2.49732	1.46712	2.54512	3.12774	Nuc.
ENST00000568491.1	RUSF1	2.10604	2.09069	1.83573	0.92848	2.98102	2.12092	3.86046	4.29985	2.54907	3.01139	4.28686	4.09086	Nuc.
ENST00000563453.1	AMDHD2	2.51124	2.78303	1.87385	2.01161	2.74579	0.83705	4.54857	4.27902	3.04701	1.76909	4.02018	3.326	Nuc.
ENST00000621487.1	RBCK1	2.71503	3.50713	3.50287	2.56794	2.49544	1.78169	5.23894	4.25883	2.73649	4.14096	4.05108	4.7637	Nuc.
ENST00000613503.5	SPPL2B	2.81628	1.07104	1.9395	0.991847	1.69663	1.09811	3.21573	2.2644	0.83677	1.7356	2.81407	3.55007	Nuc.
ENST00000418140.5	COA1	1.14679	1.62447	0.716226	0.714771	1.69048	0.715426	1.09367	1.56854	1.51179	1.04668	1.81254	3.01821	Nuc.
ENST00000599687.1	SNRNP70	2.1457	3.94259	1.92095	1.06106	4.07932	11.7394	3.37989	5.40168	2.47845	4.01338	3.15141	4.05347	Nuc.
ENST00000586299.1	CYTH1	2.74592	3.45873	2.01223	1.40837	2.0426	1.22852	4.31164	3.39796	2.22692	3.44785	3.80098	3.83933	Nuc.
ENST00000537136.1	DDX11	2.56014	2.01161	2.64811	2.86466	2.88222	1.40434	2.13371	1.9007	3.34703	1.14038	2.86642	2.40428	Nuc.
ENST00000550184.5	MYL6	1.64376	3.1669	2.44842	1.41594	2.86449	5.18967	3.38993	3.45592	3.24386	2.74778	5.04172	3.84799	Nuc.
ENST00000463900.5	AUP1	5.13322	3.65019	2.26908	1.75965	3.80873	3.83794	4.90226	5.06485	2.7051	4.49256	5.22695	5.36448	Nuc.
ENST00000577934.5	TP53I13	1.86462	1.06941	1.47977	1.04724	0.970825	0.636464	1.52663	1.22031	1.77051	0.85653	2.74143	2.35835	Nuc.
ENST00000597793.5	PTOV1	2.57511	3.32354	2.07088	2.07749	3.16864	2.11721	4.20103	4.86042	3.05749	2.82207	4.52836	4.46513	Nuc.
ENST00000548130.5	SMARCC2	1.17321	2.40216	1.30926	2.1997	2.68448	2.82794	1.9874	2.39388	2.34811	2.05283	3.07563	3.29503	Nuc.
ENST00000567555.1	ALDOA	2.35882	1.51857	2.21244	0.945337	1.99521	0.871565	3.88531	4.45359	2.59022	1.19827	3.92869	3.32049	Nuc.
ENST00000680748.1	ATF4	2.70427	3.53551	1.65453	1.32658	3.93803	9.09478	3.24826	3.89315	2.76063	3.84047	4.47306	3.98669	Nuc.
ENST00000675404.1	MFN2	1.47109	1.90155	0.914559	1.15876	2.24811	0.853743	1.38561	2.5958	2.44819	2.62408	1.62395	2.17315	Nuc.
ENST00000566556.1	MPI	0.866046	0.819875	1.28299	0.758669	2.09727	1.11882	1.79656	1.80664	2.06714	0.802931	1.93126	2.33831	Nuc.
ENST00000563058.5	MAN2C1	3.74392	4.41193	2.50011	1.34075	3.95078	1.16014	4.06043	5.04182	1.06633	2.29616	3.69279	3.89188	Nuc.
ENST00000463092.5	UROD	1.11427	3.05919	1.62114	0.834647	2.56507	2.10699	2.39758	2.99568	3.55932	1.07432	2.39973	2.84558	Nuc.
ENST00000525147.5	MUS81	2.46818	2.84915	2.78755	1.86716	2.38671	4.95524	2.76422	4.13603	3.67869	2.0434	3.2025	3.53386	Nuc.
ENST00000393633.6	NSUN5P1	2.48402	3.47768	2.19959	1.49163	3.92326	7.05192	4.38895	4.98527	3.87177	3.89691	5.07654	5.44167	Nuc.
ENST00000578979.5	PFAS	2.56217	2.36464	1.09117	2.0176	1.56407	5.59569	4.19748	2.50792	1.65744	1.08373	2.3864	2.23972	Nuc.
ENST00000595028.1	TRIM28	3.471	2.70775	2.99108	3.18546	1.77375	5.4048	3.96152	3.16821	3.91899	1.09891	3.81569	3.68842	Nuc.
ENST00000485936.5	ENTPD6	2.77053	2.67361	2.1663	1.53552	2.88492	0.652802	4.32646	3.64178	2.68063	2.76215	4.23656	3.87999	Nuc.
ENST00000634711.1	WDR45	1.74676	2.63773	1.68415	1.09573	2.06521	3.35703	3.63079	4.31136	2.91404	3.03059	3.33638	4.56216	Nuc.
ENST00000462787.5	SMC4	0.871176	1.74363	1.8917	1.38956	2.25094	4.18243	1.66746	1.06925	2.98058	0.849115	1.2064	1.25825	Nuc.
ENST00000636790.1	TMEM198B	1.31552	2.43737	1.55488	2.25304	2.34622	0.74784	2.29088	3.11146	1.95041	2.25739	3.43678	4.17868	Nuc.
ENST00000489651.5	MED15	2.45185	2.85632	1.79787	1.32327	1.72228	1.3483	2.67413	3.38901	2.67347	2.89623	3.98555	3.68582	Nuc.
ENST00000527653.1	GPAA1	2.02475	1.82306	2.1606	2.50305	2.6317	0.644726	2.27002	3.18518	2.63719	1.21229	2.69831	2.74083	Nuc.
ENST00000599259.1	PTOV1-AS2	2.5909	2.62961	2.15179	1.97144	2.63493	0.705838	2.34395	3.25237	1.59009	2.08957	3.63224	4.36575	Nuc.
ENST00000572721.1	SRRM2	2.92135	3.09307	3.31204	2.96298	3.74652	2.56093	3.79336	4.4876	3.87718	3.0298	4.18611	2.96733	Nuc.
ENST00000476319.1	SLC5A6	1.87787	2.04143	2.41312	2.53883	3.09894	1.73133	4.36498	2.64313	2.39823	2.27721	3.28467	3.04098	Nuc.
ENST00000574331.5	SRRM2	3.74757	4.12247	3.04164	2.79484	4.51352	4.84991	5.87888	5.27063	3.98708	4.97171	5.97238	5.77155	Nuc.
ENST00000527866.1	PRMT1	2.72508	1.2617	2.13237	2.28509	1.44853	1.35245	2.92423	2.68261	2.00279	1.64451	1.55998	1.16884	Nuc.
ENST00000478472.1	GBA	1.13842	1.94455	1.19585	0.879448	2.07472	0.924095	0.711956	2.13051	1.29732	1.10521	2.01508	2.34214	Nuc.
ENST00000493450.1	DHX35	1.27699	1.11019	0.821087	0.651063	1.16011	0.687698	1.16267	1.39556	1.42345	0.733886	1.19733	1.22679	Nuc.
ENST00000471780.1	UNC45A	2.04803	2.29586	2.17471	1.70748	2.19716	0.842912	2.82031	3.75591	2.92728	1.91579	3.23636	3.53047	Nuc.
ENST00000488628.1	SUN1	2.42009	2.99047	1.7922	1.63771	2.72151	0.689355	3.03133	3.1791	2.18331	2.55551	3.01458	3.94447	Nuc.
ENST00000380443.5	VPS16	1.40803	2.28713	1.71365	1.95041	1.60362	0.597498	2.94309	4.06461	2.39733	1.90774	3.25716	3.19364	Nuc.
ENST00000486738.5	EMD	1.69596	1.37277	1.01852	1.96456	1.91205	1.21835	1.74902	2.8936	1.92537	1.2512	3.09723	2.8245	Nuc.
ENST00000675528.1	MFN2	2.89303	1.75202	1.24192	0.858645	1.53167	0.95516	2.20706	2.0713	0.92012	1.62475	1.95031	2.53214	Nuc.
ENST00000472072.5	PASK	2.75996	1.90505	1.89163	1.37367	2.47911	0.851743	2.19759	1.94479	2.16692	0.732106	4.12498	2.43873	Nuc.
ENST00000577488.5	MED24	2.82507	3.3152	2.46783	3.1712	1.36711	0.656385	5.36237	4.27083	4.29402	1.82848	1.61991	3.44698	Nuc.
ENST00000374502.7	LYPLA2	1.46346	1.77958	1.88491	2.64482	1.27174	0.932668	2.76027	2.99621	1.50336	1.54624	2.28753	3.34307	Nuc.
ENST00000553882.1	ACTN1	3.84723	4.29149	1.26361	2.29761	1.00334	0.767583	2.93102	5.96468	1.31599	3.89277	3.07141	5.11132	Nuc.
ENST00000313432.5	ATP2A2	3.17407	3.07873	1.99854	2.54385	2.57547	1.62163	3.00618	4.72591	3.0071	4.01892	3.58195	4.31317	Nuc.
ENST00000505031.6	ANKLE2	1.41725	2.41497	1.33152	1.10943	1.53637	0.744491	1.0396	2.28288	1.51825	3.03042	1.91777	1.98187	Nuc.
ENST00000529847.1	ARFIP2	1.43011	2.69965	1.91864	0.851769	2.80509	3.646	2.41397	3.83349	2.45467	3.46829	2.79782	3.54	Nuc.
ENST00000533476.5	UBXN1	1.08379	1.91666	1.45996	0.842352	1.7001	1.87424	1.21035	1.12347	1.86632	1.04026	1.55261	2.27577	Nuc.
ENST00000395751.8	SREBF1	1.86183	1.9867	1.96255	1.78195	0.595968	0.692392	2.36759	2.16312	2.96328	1.36595	1.65657	1.89786	Nuc.
ENST00000493076.5	MCM5	1.93026	1.93219	1.08276	1.78	2.66148	2.36116	1.84596	2.01267	2.07672	0.787488	3.10403	2.13173	Nuc.
ENST00000561273.5	DHRS1	1.54094	2.03748	1.91127	0.809177	1.6535	1.04309	3.78528	2.98394	2.96965	3.22074	3.37298	3.40739	Nuc.
ENST00000484546.1	CDK5RAP2	0.992128	2.30279	2.14413	1.61282	1.75218	1.77564	2.22355	0.828347	3.04231	1.73547	3.26863	2.08726	Nuc.
ENST00000538766.1	ANKLE2	1.90341	2.87471	1.70199	1.39578	3.2532	3.31191	2.80664	3.7967	2.72486	3.95954	3.81712	3.48286	Nuc.
ENST00000490480.1	FAM50A	1.66161	3.34208	1.93089	3.24553	2.56579	1.90913	2.95467	4.44264	3.68604	1.88687	3.48782	3.9214	Nuc.
ENST00000236040.8	P3H1	1.45258	2.28848	2.39949	2.35169	2.5432	0.922283	3.14536	3.53328	3.65465	1.49122	1.60981	2.99482	Nuc.
ENST00000309957.3	NAXD	1.48911	0.926215	1.53069	1.22876	1.12104	0.786188	1.85391	2.15769	1.74462	0.884665	1.28063	1.45323	Nuc.
ENST00000518531.5	TNFRSF10B	1.58712	3.31845	0.988184	1.94621	0.738597	2.01434	2.51631	3.2923	2.49973	2.3745	1.1588	2.96605	Nuc.
ENST00000466995.5	TIMM17B	1.46855	1.1186	0.689188	1.01318	1.89108	1.80732	1.35745	1.63547	1.41609	0.675008	2.30429	1.87297	Nuc.
ENST00000575058.1	HGS	2.80827	3.24815	2.8107	1.80513	3.04954	1.66063	4.74058	4.85568	2.75893	2.59475	3.74296	4.63235	Nuc.
ENST00000552703.1	SLC38A2	1.64051	3.48927	1.65711	1.1868	2.02762	9.61486	2.7469	3.43559	2.52331	2.86518	3.57966	1.28134	Nuc.
ENST00000409975.5	UNC50	1.02513	2.47775	1.48154	0.815492	2.47744	1.89671	2.97892	2.3045	2.0189	1.8984	2.90998	3.47003	Nuc.
ENST00000466223.1	AGRN	2.97102	2.82153	3.15177	2.55623	1.06856	1.67008	5.03841	2.91744	3.77233	3.62776	2.56398	3.36434	Nuc.
ENST00000579457.1	RSKR	1.64229	1.95689	1.70061	0.624232	2.34475	2.62193	1.50573	1.81536	2.0863	2.23605	3.0143	2.15539	Nuc.
ENST00000592763.5	ILF3	1.61607	2.75144	1.88086	1.15251	2.11636	2.28911	2.47219	2.58563	2.97817	1.49963	2.90362	2.66059	Nuc.
ENST00000493143.1	PSAP	1.913	3.72517	2.42765	1.74361	2.93834	4.27946	2.72036	3.32494	3.70961	3.13585	3.81234	2.74015	Nuc.
ENST00000672071.1	POLG	1.76233	1.99633	2.55769	2.09695	2.0627	0.689737	1.76542	1.69879	2.53984	0.800097	2.2536	1.48041	Nuc.
ENST00000577398.6	FLII	2.57892	1.9619	2.13284	1.40218	1.04954	2.67155	2.517	3.82996	1.1685	1.00681	3.07928	3.13976	Nuc.
ENST00000580879.5	NUP85	1.20176	1.57052	1.83436	2.15606	0.939252	1.37304	3.19592	2.27207	1.89809	1.14731	1.24956	1.81581	Nuc.
ENST00000464173.5	HM13	0.852072	1.36987	0.937251	1.23525	1.49892	1.98843	1.33144	1.84744	0.931069	1.28857	1.83918	2.10632	Nuc.
ENST00000517712.5	PTK2	1.81189	2.08776	0.916184	0.8038	0.92288	0.825073	1.2904	1.25068	1.39192	0.913152	2.84114	1.29716	Nuc.
ENST00000472577.1	PKD1	2.6441	1.33856	1.99938	2.23193	1.91408	0.687008	3.13228	2.4615	2.08591	2.19081	2.38789	3.50212	Nuc.
ENST00000556743.5	AP1G2	2.97492	2.90773	3.20525	2.8564	3.03443	1.22454	6.09604	1.89805	3.89181	3.79689	3.47894	3.06635	Nuc.
ENST00000476983.5	CLK2	0.753667	2.58119	2.49883	2.26793	2.64821	8.62111	1.79645	2.54997	3.46947	1.6396	1.61018	2.62512	Nuc.
ENST00000491833.5	SSR4	1.83075	2.08225	0.912053	1.21115	2.23499	0.651141	1.87991	1.88587	0.759149	1.23696	2.16774	2.64277	Nuc.
ENST00000525020.1	ADAM15	2.61539	3.03218	0.994162	2.29396	3.30122	1.2998	1.55801	3.36029	2.79048	3.56688	2.45293	2.92587	Nuc.
ENST00000556140.6	STAT2	0.603983	2.18198	1.67636	0.919558	0.959847	0.719054	2.75343	2.53216	1.47645	2.06298	0.777874	2.53894	Nuc.
ENST00000248846.10	TUBGCP6	1.88451	2.72727	2.49105	2.12279	0.935224	1.75997	4.1985	2.27465	2.69015	2.30009	1.78788	3.26652	Nuc.
ENST00000489527.1	GTPBP1	1.4225	1.68503	1.33526	1.08006	0.622468	0.79005	1.17547	1.8702	0.929773	0.947272	1.19614	1.672	Nuc.
ENST00000327792.6	NPIPA9	1.80505	1.88655	1.15111	2.52522	1.58774	14.8013	1.95994	3.55083	1.06887	1.81333	1.96372	2.62276	Nuc.
ENST00000534976.5	ANAPC5	1.68552	3.97861	2.48125	0.811915	2.81167	10.3866	2.94451	3.46317	3.03841	2.15171	4.1701	3.27778	Nuc.
ENST00000449103.5	PLXNB2	1.87221	1.14345	1.163	0.929693	1.32412	2.86877	1.61225	0.770721	1.30363	1.17265	0.787462	1.55454	Nuc.
ENST00000466245.1	TTLL3	1.83601	2.26346	1.24406	0.873618	1.3119	1.56723	3.30723	3.35629	1.99512	2.3733	3.20285	4.14025	Nuc.
ENST00000396789.4	LTB4R	2.54983	3.4147	2.39746	1.24498	3.31256	4.79519	3.12494	2.70765	2.58276	3.07461	4.79454	4.29636	Nuc.
ENST00000527303.2	PLEC	4.11808	1.06483	1.59289	2.3219	1.42473	2.14909	2.73942	3.13851	0.644117	1.54929	1.94873	1.42894	Nuc.
ENST00000492845.6	NADK	0.68845	1.43764	0.97978	0.62883	1.53235	1.10167	1.67308	1.6833	2.34498	1.58909	1.98336	1.62671	Nuc.
ENST00000574934.5	MYBBP1A	2.69455	1.8816	2.12452	1.8185	2.96042	0.611978	3.08665	3.48734	2.16916	2.19452	3.68293	4.20911	Nuc.
ENST00000553685.1	AP1G2	2.45295	2.40999	3.00806	2.58505	1.9189	0.888081	4.7467	1.76689	3.24232	3.26285	4.33329	3.10776	Nuc.
ENST00000368358.4	HCN3	1.63328	1.14557	0.919082	1.37122	2.03219	4.30835	1.80354	1.96726	1.24697	1.73937	2.41459	2.43065	Nuc.
ENST00000673753.1	CUL7	1.65495	2.73691	1.95127	2.00626	1.44609	0.67347	3.82528	3.40727	3.21916	1.31302	2.7571	3.60939	Nuc.
ENST00000484326.1	TBRG4	1.70065	1.86448	2.29037	1.11418	3.2584	4.23157	2.44699	1.89942	3.68306	1.97367	2.44194	1.91768	Nuc.
ENST00000525250.5	PNPLA2	2.18417	3.4847	3.03833	2.65459	2.44761	1.31675	5.24438	5.20231	3.78167	2.90164	3.27357	4.37402	Nuc.
ENST00000345716.9	NISCH	2.01424	1.71471	1.54971	0.840004	1.1694	4.3075	2.79296	2.31223	1.46081	1.53006	1.79979	3.46957	Nuc.
ENST00000556555.1	NDUFB1	1.03914	1.96656	0.627108	0.799956	2.3021	1.24765	1.27603	2.01557	1.37498	1.46919	3.41907	3.15839	Nuc.
ENST00000549739.1	ZNF740	0.617564	2.11068	1.01087	0.67138	2.12301	11.6855	2.67432	2.53593	2.18259	1.82351	2.54902	3.43283	Nuc.
ENST00000563636.5	TCF25	2.2642	2.58893	1.21072	1.13332	1.79815	0.825233	2.77843	3.55412	1.40105	2.52213	2.5014	3.6289	Nuc.
ENST00000649063.2	AP5Z1	1.603	1.00396	1.03343	0.627779	0.812759	0.714624	1.13053	1.70905	0.680016	1.56652	1.85502	2.47181	Nuc.
ENST00000428392.1	NSUN5P1	2.39233	1.9554	1.72426	2.13896	1.9427	1.62809	3.60136	3.50742	2.05924	2.81674	4.22165	6.0011	Nuc.
ENST00000602918.1	SBNO1-AS1	1.14414	1.22368	0.786436	0.864799	1.29924	0.783433	1.51733	1.31674	1.26546	0.603321	1.93841	2.62947	Nuc.
ENST00000595443.5	HNRNPL	2.52397	1.91869	1.9119	1.24041	2.37782	0.727178	2.23214	2.28858	2.29012	0.718691	3.42024	2.341	Nuc.
ENST00000376514.6	LENG8	2.68205	3.50729	2.6397	3.04503	3.64131	0.613552	4.32102	4.41042	3.01581	5.21173	2.20626	4.89236	Nuc.
ENST00000580886.5	EIF4A1	2.10555	3.69805	2.70345	1.84767	3.28945	2.83327	3.35063	3.87451	2.8461	2.40808	2.96596	3.11077	Nuc.
ENST00000490050.1	TJAP1	1.37376	1.78343	1.19377	1.44834	1.99572	0.606683	3.01096	2.95781	1.94	1.98495	2.0081	2.27359	Nuc.
ENST00000394893.5	POR	2.68934	1.61838	1.78779	1.94717	1.67265	0.82265	4.38619	3.72375	2.20922	1.04031	3.43968	3.71388	Nuc.
ENST00000490112.1	UBP1	1.8339	3.9854	2.33603	1.10324	2.70767	0.794437	2.79487	3.52415	2.62708	2.48133	3.34739	3.26137	Nuc.
ENST00000561993.5	METTL22	1.79271	1.68712	1.26118	1.31537	1.29708	1.80815	2.50719	2.65594	2.01386	1.94302	2.79179	1.96295	Nuc.
ENST00000359681.3	RPL37A	1.0573	1.54024	1.14545	0.823429	1.58928	18.0267	2.17598	2.86111	1.53166	3.96755	2.8347	3.71332	Nuc.
ENST00000472176.2	SLC29A1	2.24791	3.92704	2.23723	2.36067	3.77777	0.956934	3.43559	2.30198	2.80986	1.63559	2.26242	2.37159	Nuc.
ENST00000487480.1	DNAJB6	2.62138	2.75389	1.33401	0.725592	1.58524	0.906379	1.4196	2.81117	1.28947	2.62201	2.83704	3.66979	Nuc.
ENST00000481935.5	ABCD4	1.2883	0.923448	0.835744	1.22351	1.0748	0.933642	1.86014	1.34536	1.18742	0.906672	1.56749	1.9302	Nuc.
ENST00000535641.5	ANAPC5	1.98763	3.73944	1.98796	1.72368	1.10126	6.46532	2.53986	3.10032	2.77846	1.59642	4.51138	4.44194	Nuc.
ENST00000481211.1	NISCH	0.6505	1.99358	0.72985	1.2431	0.906759	2.434	0.739251	1.68125	1.24796	1.10554	0.688339	1.02944	Nuc.
ENST00000470655.5	C1QTNF6	0.616366	0.876205	1.06189	0.928758	1.61963	0.797307	1.86496	2.05973	1.03248	2.03008	2.11105	2.69133	Nuc.
ENST00000589318.5	DDX39A	2.91861	3.04336	2.1422	2.03423	3.01529	6.20806	3.01234	4.19754	2.65126	2.23768	3.94803	4.19258	Nuc.
ENST00000474546.1	CCDC93	0.653048	1.95366	1.99935	1.32276	3.2339	1.14621	4.03814	0.850863	2.7914	2.091	1.31615	1.8415	Nuc.
ENST00000567759.5	TAF1C	2.80466	2.63944	1.21502	1.50142	2.40317	0.726131	1.67497	4.09184	2.48536	1.2941	3.74654	3.22125	Nuc.
ENST00000589572.5	TNPO2	1.74256	1.15249	1.31848	0.738295	0.665538	0.640077	2.33169	1.92433	0.72517	0.934409	1.24506	2.56543	Nuc.
ENST00000568622.1	KATNIP	2.04745	1.90946	1.72468	1.42012	1.51035	0.656726	2.95524	2.31104	1.3357	2.57686	2.3781	2.96809	Nuc.
ENST00000337120.9	SH2B1	1.23598	2.66965	2.58988	1.48866	2.24925	1.97742	2.20982	3.34202	2.83155	2.14114	3.08825	3.98036	Nuc.
ENST00000376377.2	IER3	2.54934	3.15395	1.05616	0.60232	1.10822	2.39881	2.1174	4.30416	1.31694	3.20992	4.38341	2.86645	Nuc.
ENST00000532915.1	TAF6L	1.53904	1.99839	0.952121	0.782406	2.54661	1.27258	1.85514	2.05793	2.40747	1.50581	3.10442	3.08268	Nuc.
ENST00000473373.1	CPNE1	2.20745	3.18562	1.46256	1.159	3.68416	5.09201	3.64798	4.95724	2.02976	3.78309	3.83754	4.41119	Nuc.
ENST00000505526.1	PDCD6	2.22942	2.34384	1.73464	1.06956	2.14678	2.82325	1.95504	3.36651	2.0609	2.03088	3.83785	3.38948	Nuc.
ENST00000478116.1	TBRG4	2.82626	1.4987	1.92366	1.83876	2.71972	1.19965	3.18462	2.39306	2.28968	2.28898	2.58054	2.82698	Nuc.
ENST00000650268.1	MST1L	0.863314	1.8224	1.58356	1.51932	0.945925	1.37888	5.78798	2.54033	1.52519	1.83506	3.04725	3.64126	Nuc.
ENST00000600818.1	SUPT5H	2.56015	2.88178	1.09609	2.25201	3.87206	1.83275	1.7556	4.34994	2.84327	2.00982	3.20939	4.27392	Nuc.
ENST00000488118.6	XPNPEP1	0.79331	2.37816	1.22403	0.670222	2.01518	1.61242	2.23205	2.29733	1.74914	2.21908	2.1335	1.94122	Nuc.
ENST00000522468.1	HMBOX1	1.68324	1.69251	1.99477	1.51992	0.671115	3.73048	2.04683	3.24748	2.3926	2.03707	2.38218	3.20355	Nuc.
ENST00000577929.1	EIF4A1	2.50058	2.84642	2.49703	2.32348	2.21726	1.09423	2.68833	3.56375	2.18949	1.40332	2.42215	2.75355	Nuc.
ENST00000549526.1	SMARCD1	1.63545	2.42922	0.697761	1.51619	3.66861	2.18444	0.752201	2.39577	2.50751	2.58453	2.72632	3.11164	Nuc.
ENST00000523812.1	GLI4	2.69721	2.31458	2.41901	1.94583	1.88464	0.873219	2.73588	4.42217	1.9811	2.8019	3.42864	4.57389	Nuc.
ENST00000585782.1	TLE5	1.66534	1.98395	2.53365	2.30515	0.69788	2.40003	2.76019	4.1743	3.23418	1.2488	2.47623	2.80435	Nuc.
ENST00000561157.5	RPS17	1.18209	2.55231	1.0113	0.607943	2.35744	15.9396	3.14158	2.08496	2.5818	2.28363	3.84605	3.35373	Nuc.
ENST00000440452.5	PCGF3	0.768563	2.61567	1.44527	1.33544	1.57185	1.27792	3.09796	2.22643	2.11944	2.11046	2.02555	2.50416	Nuc.
ENST00000566848.5	TMEM219	1.72895	1.32015	0.880408	0.779672	1.7748	10.3749	1.89156	2.05415	1.27487	2.10253	2.83157	3.10771	Nuc.
ENST00000565570.1	AMDHD2	2.87371	3.41075	2.42903	4.01125	2.96134	1.03089	4.80764	4.8014	3.99241	2.32503	5.00397	4.56622	Nuc.
ENST00000598811.1	PGLS	1.78864	2.10032	0.642171	0.930982	2.9355	5.37279	2.42379	3.14544	0.901835	1.70859	2.25093	3.30052	Nuc.
ENST00000651432.1	GUSBP11	2.03826	3.69728	2.56878	1.9044	2.364	1.3572	2.9016	3.78069	2.76662	2.75135	2.7567	3.93848	Nuc.
ENST00000514424.5	PHYKPL	1.9368	2.43984	2.02868	1.64771	2.88757	1.80928	3.30165	2.83652	2.15554	2.26978	2.95486	3.26985	Nuc.
ENST00000490187.1	ENTPD6	3.60639	2.18065	1.78209	1.3747	2.67022	0.888858	3.75927	4.38424	1.52104	2.72429	4.33814	3.78208	Nuc.
ENST00000612309.4	DDB2	1.57135	3.36321	1.58195	1.55158	1.77714	3.42786	3.3891	2.94044	1.841	2.20391	3.26624	3.54944	Nuc.
ENST00000436380.5	RABL6	2.51309	2.7998	2.38864	2.82863	2.78998	2.1967	3.61182	2.94381	3.32913	2.091	3.78586	3.1099	Nuc.
ENST00000492540.5	PHPT1	1.63505	1.78324	3.25063	2.15901	1.58829	3.56654	2.93386	3.57742	2.74764	1.12181	2.6505	4.07373	Nuc.
ENST00000462494.5	ACTB	5.32311	4.03125	3.47776	3.88496	2.6061	5.87983	5.44923	7.77342	3.75069	3.68233	6.20849	6.26013	Nuc.
ENST00000469287.5	GNB2	1.63155	2.00624	2.59029	1.84177	1.23549	0.677626	1.50246	3.26213	2.37115	1.13689	2.97624	3.10961	Nuc.
ENST00000461402.5	TMEM234	1.46514	2.52009	1.57785	1.7403	2.74284	0.595766	1.61071	2.90906	2.14904	1.79999	2.45549	3.65376	Nuc.
ENST00000588526.5	MRI1	1.80167	2.28366	1.79828	0.677384	1.98745	0.898402	2.32501	3.61418	1.23272	1.46383	2.89863	3.66734	Nuc.
ENST00000488222.5	TBRG4	2.06178	0.817328	1.21977	1.53873	1.85479	1.19385	2.87854	1.09031	2.22762	1.39861	2.12424	3.61147	Nuc.
ENST00000465445.6	AP1G2	3.11108	3.28091	2.75369	2.06481	3.14544	4.22363	5.82187	3.57497	3.40202	5.6078	4.98946	5.56289	Nuc.
ENST00000532500.1	CPNE7	2.94593	3.48879	2.92121	1.64535	1.4575	17.2736	0.809469	4.11543	3.80968	4.50701	1.72347	2.14877	Nuc.
ENST00000532024.1	PPFIA1	1.10487	3.45996	0.869093	0.872927	2.2892	0.693314	1.83989	2.66	2.58506	1.02706	1.99617	2.61819	Nuc.
ENST00000532085.1	SLC37A4	1.34506	1.72061	2.30992	1.59916	2.76515	0.631393	2.63527	2.13732	2.75458	1.00683	2.98565	1.9879	Nuc.
ENST00000572363.5	GPS2	1.0706	2.05209	1.85827	1.4618	2.89029	1.59048	2.3608	2.69419	2.33229	1.36825	2.05455	2.78841	Nuc.
ENST00000478311.1	EIF2B4	1.4797	1.93997	1.32006	0.602437	1.6449	3.5798	1.90107	1.74024	3.22168	2.18741	3.23132	3.359	Nuc.
ENST00000461879.5	TSC1	1.00806	4.06467	2.80376	1.443	1.14339	3.78808	3.45089	3.32178	2.97873	2.82037	2.14896	2.89945	Nuc.
ENST00000589515.2	SPPL2B	2.99455	2.60209	2.33153	1.6193	1.82693	1.13655	3.47677	4.23046	1.41348	2.39571	3.61329	4.55232	Nuc.
ENST00000479815.5	HMGN2	1.16384	3.14433	2.70312	0.671064	3.67544	4.31428	1.3556	2.10988	4.08216	0.953234	5.03507	3.27352	Nuc.
ENST00000458210.7	YJEFN3	2.94249	1.94012	2.39284	0.883515	3.60885	1.73413	3.3824	3.50685	2.20793	1.91162	4.28141	4.53582	Nuc.
ENST00000475060.1	CTPS1	2.19355	1.71812	1.32695	1.48223	1.34003	1.77826	1.53098	1.6068	1.76868	1.56456	1.28166	1.1324	Nuc.
ENST00000465792.1	EIF4A2	1.30176	3.70043	2.8033	1.67151	3.1206	2.87952	2.00636	1.87239	2.37435	2.79033	2.76878	1.59586	Nuc.
ENST00000481012.5	MTA1	2.17418	2.48118	2.3261	2.31547	1.57075	2.06733	3.65143	3.23955	3.40254	2.5236	3.71493	4.63117	Nuc.
ENST00000463733.5	ARF5	0.930695	1.6884	0.793718	0.820547	2.13788	3.37071	1.44462	2.90213	1.60803	2.73066	3.00503	3.00428	Nuc.
ENST00000468963.1	ENTR1	1.05531	1.53025	1.50341	1.49221	1.77805	5.01835	2.7047	2.07845	1.35635	1.69996	2.15747	3.39906	Nuc.
ENST00000567228.1	E2F4	1.28872	1.42686	1.70681	1.92388	1.89375	0.73847	2.33362	2.43158	1.8547	1.30971	3.43283	3.44788	Nuc.
ENST00000370220.1	LZTS2	1.37032	1.70859	2.31183	2.11776	1.30523	0.846147	2.30772	2.97842	2.2601	1.81361	1.88685	2.16813	Nuc.
ENST00000508023.1	KIAA1191	0.901478	1.2702	0.935142	0.737661	1.78708	1.29148	1.0005	2.68358	1.88421	1.07324	1.47725	1.47522	Nuc.
ENST00000530666.1	TALDO1	1.46892	0.975088	0.66962	0.708967	1.65676	0.737127	1.00623	1.36611	1.9298	1.14415	2.00096	1.93273	Nuc.
ENST00000429093.6	SON	0.764181	3.42221	2.46827	0.624429	2.29414	0.731371	2.38328	2.12874	2.26003	1.9619	1.5436	2.74678	Nuc.
ENST00000465063.5	RABL2B	1.21981	1.59591	0.667193	0.67754	2.31711	0.697641	1.46988	2.1144	0.917727	1.6774	1.89947	2.84566	Nuc.
ENST00000494448.5	EML3	1.12834	2.30949	1.96362	1.5414	0.633989	0.741175	1.61326	1.86101	2.04588	0.903384	1.24203	1.35597	Nuc.
ENST00000483551.6	ANP32A	1.55655	1.92455	1.73887	0.842791	1.66925	0.76806	1.67171	1.73479	1.46587	0.892612	1.5338	1.61655	Nuc.
ENST00000478402.5	PYCR2	0.933579	1.16103	0.855637	1.12342	3.43267	3.35549	1.948	2.19154	1.68043	2.51651	2.00537	1.9573	Nuc.
ENST00000602622.5	ACD	1.53394	0.972056	1.7496	1.29906	1.69643	0.622607	1.86724	2.27817	2.34797	0.651396	2.49028	2.01633	Nuc.
ENST00000294309.8	TPCN2	1.09723	1.20474	2.19669	1.44041	1.36754	1.61564	1.68301	1.56154	1.98338	1.52386	1.32282	1.65819	Nuc.
ENST00000462914.3	FAM160B2	1.71312	2.61799	1.88322	2.40927	1.42566	2.02115	2.18758	3.68031	3.33424	3.08453	2.76087	4.18824	Nuc.
ENST00000407215.7	SCRN2	1.57346	1.73141	1.16818	1.1939	2.37958	1.82854	1.99629	2.27696	2.47925	1.45148	2.91097	3.67846	Nuc.
ENST00000556982.1	PRC1	2.51194	3.33174	2.31024	1.14007	3.58144	4.20064	1.98607	1.99275	4.34623	0.601612	3.67247	2.51761	Nuc.
ENST00000530796.1	GPAA1	3.11324	2.13199	2.51596	1.7438	2.63867	1.12388	3.96211	4.56282	3.11882	2.08815	4.73961	4.65583	Nuc.
ENST00000485535.5	PLXNB1	1.6534	2.01778	2.51741	2.18129	1.18804	2.77982	2.03157	2.22129	2.44829	3.09933	2.82308	3.66981	Nuc.
ENST00000399464.7	NEURL4	1.64358	1.12395	1.5078	1.52976	1.58563	1.40475	2.48749	1.69501	1.49739	1.59467	1.54371	2.58856	Nuc.
ENST00000497597.5	TRAPPC12	1.46531	1.49889	1.99081	0.979182	1.29977	0.643759	2.35377	1.43248	1.20877	1.42515	1.50961	1.32893	Nuc.
ENST00000495406.1	CDK5RAP2	3.52447	1.83468	2.30208	1.84678	1.83263	0.629148	2.11662	2.47046	2.82528	1.17771	2.00509	2.11249	Nuc.
ENST00000534019.1	ADAM15	1.1501	2.84749	1.10124	1.14457	2.32717	3.2686	1.19812	2.08233	2.66991	3.00946	1.96402	1.92122	Nuc.
ENST00000509110.1	DELE1	1.7088	1.35823	1.37004	1.66828	1.56449	3.42561	1.93358	2.20553	2.1931	2.42081	2.15589	3.18318	Nuc.
ENST00000585815.5	PRKAR1A	0.686788	1.56566	1.12923	1.50749	0.876073	1.60375	2.05368	1.81824	1.47485	0.942154	3.20424	1.84333	Nuc.
ENST00000490623.3	AL121845.3	2.03736	1.94652	0.911853	0.957325	1.50142	1.27053	2.20476	2.90522	1.87469	1.83658	2.43704	3.79209	Nuc.
ENST00000467020.5	RPL10A	1.94429	1.00227	0.869339	0.673186	2.6098	31.8668	1.79929	2.43474	1.98193	1.79989	2.50578	3.14779	Nuc.
ENST00000524657.1	KDM2A	1.9949	1.39427	0.910711	1.40776	0.981679	5.78384	1.31441	3.04764	0.978711	2.11846	2.56894	3.38019	Nuc.
ENST00000533387.5	ACAD8	1.23978	2.71884	2.18745	0.701174	2.62371	2.60562	2.55767	2.54084	2.51606	2.70179	2.89637	2.76282	Nuc.
ENST00000564677.5	HEXA	1.05511	2.09329	1.91795	1.12323	1.85479	3.40062	2.01165	1.85247	1.68557	1.02618	2.06553	3.24465	Nuc.
ENST00000421621.3	YKT6	1.37531	1.65837	0.820251	1.16096	1.68949	0.734138	1.62695	2.19426	1.92336	1.87365	2.5714	3.1834	Nuc.
ENST00000520109.1	TNFRSF10B	2.46984	3.00876	0.694041	1.06451	2.10011	2.36867	3.07936	4.27559	1.81971	3.20844	2.3614	4.611	Nuc.
ENST00000534591.1	VPS51	2.26306	2.04697	1.99939	2.46659	2.1667	2.09108	2.43616	2.52689	2.85559	1.38778	3.17379	2.7605	Nuc.
ENST00000573807.5	GPS2	2.44377	2.25937	2.05055	2.24584	3.13796	1.10055	3.19913	3.04905	2.52617	1.04631	2.62801	3.00804	Nuc.
ENST00000480260.1	AP2M1	0.608329	1.41278	1.38466	1.04856	1.85685	1.11651	1.06079	3.1712	2.76801	0.701757	1.76849	1.47398	Nuc.
ENST00000637543.1	QARS1	2.08277	3.37912	2.64573	1.24055	1.96189	3.84026	2.17223	3.70329	3.14211	2.17428	2.45052	2.67588	Nuc.
ENST00000596638.1	SIN3B	0.699757	2.58584	0.942606	2.08474	1.13638	1.09746	2.58325	1.85455	1.92222	2.11921	0.882014	1.49528	Nuc.
ENST00000496594.5	PTGES2	2.76675	1.8535	2.04119	1.89387	1.56114	0.681105	2.88057	3.54758	2.27402	1.81475	4.20645	3.74326	Nuc.
ENST00000411702.7	RNF213	1.62873	2.58373	3.11198	1.24514	1.28921	0.877729	2.21338	2.13979	2.30365	1.80119	2.85842	3.28066	Nuc.
ENST00000464258.5	IFRD2	1.04341	1.05917	2.00588	1.95717	0.778481	4.31182	2.49498	1.01085	2.36054	0.918497	2.22227	2.36777	Nuc.
ENST00000315480.9	USP20	1.13136	1.04059	1.37128	1.39034	0.916429	0.737835	1.42045	1.68088	1.15232	0.716201	1.91967	1.73536	Nuc.
ENST00000475423.1	DKC1	0.9763	1.80076	1.62406	1.15444	2.46905	2.40024	1.36043	1.03496	3.31528	1.4407	1.91263	1.88426	Nuc.
ENST00000530361.5	PRMT1	2.54948	1.40451	1.99609	1.12715	1.13001	0.945241	1.50692	2.28934	2.00126	1.47922	3.50841	3.72884	Nuc.
ENST00000482232.1	GTF2I	0.99239	2.57036	0.717242	0.663216	1.64404	1.03329	2.62784	3.521	1.65976	1.93303	3.01912	3.48274	Nuc.
ENST00000481999.1	CHD3	2.57816	2.96297	1.98363	0.937854	2.91796	4.53977	1.57117	3.9312	1.40238	3.28485	4.34936	3.95636	Nuc.
ENST00000357324.11	ATP13A1	1.60416	0.691869	1.49793	1.14424	1.38446	2.39167	2.79674	0.761467	1.17362	1.24067	0.879204	2.05609	Nuc.
ENST00000355560.4	CLK2	1.06971	1.97252	1.82245	0.865321	1.79235	1.66145	2.00686	2.33846	2.01819	1.38819	1.69254	2.22359	Nuc.
ENST00000494298.1	SLC4A2	2.54255	2.76258	1.44409	3.47248	1.52292	0.584319	1.91178	3.01103	3.62438	1.18221	2.64601	2.78285	Nuc.
ENST00000554554.5	AP1G2	2.75702	2.53987	3.30384	2.33003	3.52219	2.53024	5.15092	2.31534	3.79557	3.73268	4.95631	3.70681	Nuc.
ENST00000548263.5	CALCOCO1	1.51108	3.26569	1.8548	0.927157	1.97943	2.79829	4.17728	3.84205	2.7729	3.3664	3.24835	3.81338	Nuc.
ENST00000469805.5	NAP1L4	3.04608	2.78458	1.53237	2.02089	2.45144	3.26203	2.88358	3.37262	1.7374	2.3161	3.11872	3.08509	Nuc.
ENST00000433252.7	WDR45	2.36354	2.35512	1.98746	2.06481	3.09885	3.43028	3.06686	4.1677	3.47712	2.28123	3.60449	3.87206	Nuc.
ENST00000575524.1	RNF167	1.85092	2.55314	2.10598	1.34439	3.07112	1.2739	2.29982	3.14355	2.12569	2.76539	3.62468	3.37961	Nuc.
ENST00000497762.1	ATP13A1	0.976387	2.34944	2.8366	3.4912	1.98347	3.27971	3.87179	3.28358	3.07053	1.21106	2.14574	2.95873	Nuc.
ENST00000483856.1	MICAL1	2.55729	4.45317	2.63605	2.18753	1.12367	1.48013	4.82475	4.07199	3.47214	3.63931	2.79333	4.1959	Nuc.
ENST00000578749.5	TP53I13	2.34453	1.8652	2.12173	1.31832	0.904529	0.868936	2.19718	3.01839	1.37066	3.00386	3.29576	2.49421	Nuc.
ENST00000534461.5	RPS2	2.23398	2.15815	1.40887	1.79435	3.36194	2.48093	3.978	5.5153	1.62732	3.52906	5.19093	5.98495	Nuc.
ENST00000595393.5	BABAM1	1.76185	2.01321	0.620146	0.9829	2.40556	1.76422	2.22926	2.42589	1.67966	1.8246	2.16943	3.42721	Nuc.
ENST00000471488.1	HDAC1	1.2393	1.56951	1.7534	1.77831	2.4347	0.65577	2.26678	2.4129	2.52037	1.50583	2.62721	1.87833	Nuc.
ENST00000420764.6	SLC26A6	1.56035	1.73352	1.34006	1.42304	1.81092	2.84455	2.58336	2.97834	1.80782	1.56712	1.14179	2.06179	Nuc.
ENST00000370461.5	OGFR	1.67168	1.96758	2.11959	1.60347	1.73238	0.787976	2.41754	2.61586	2.1892	1.16572	1.94875	2.40237	Nuc.
ENST00000493198.5	ZNF767P	1.8871	2.12274	1.4786	1.36722	1.70848	1.79859	1.89735	2.80249	0.695051	0.878632	0.971394	1.32081	Nuc.
ENST00000648765.1	AP5Z1	2.00189	2.26241	2.18296	1.52184	1.0349	0.760676	1.9568	3.45789	1.68768	1.59857	1.84584	2.33654	Nuc.
ENST00000538033.2	WASH2P	1.54997	1.85915	2.63259	1.63416	2.02384	0.652629	3.25718	3.38841	3.11879	1.59673	2.53838	3.05028	Nuc.
ENST00000488097.2	TMEM183A	0.700284	2.62268	1.53496	2.25517	1.39107	4.11084	2.87471	2.75439	3.33791	2.31083	3.36122	3.20294	Nuc.
ENST00000381556.6	MYBBP1A	0.832977	2.41866	1.63649	2.20648	0.917285	1.38796	3.60046	1.30965	2.22329	1.86771	1.37207	2.86868	Nuc.
ENST00000474319.1	LSS	2.81083	3.05927	2.4496	1.93316	3.51536	2.89504	5.23978	4.81234	2.16252	4.98861	5.1131	3.88927	Nuc.
ENST00000488489.5	NECAB3	2.89315	2.42949	1.46749	1.98545	2.9272	3.85885	4.74897	4.42055	2.72775	1.32106	4.41071	4.25272	Nuc.
ENST00000603658.1	WDR11	1.58156	2.10613	1.05325	1.87627	2.66946	3.33675	1.76767	3.04024	2.09712	1.6259	1.59243	2.46498	Nuc.
ENST00000460628.1	PSMD2	0.718008	2.4206	1.67541	1.56838	2.28057	2.23745	0.90541	3.10729	2.6553	0.89384	2.16906	2.26129	Nuc.
ENST00000548495.5	RPLP0	1.75823	1.91154	0.642911	1.11377	2.67575	4.32216	2.67975	3.12231	3.29002	1.17415	1.99205	3.01418	Nuc.
ENST00000528602.1	GATD1	1.42853	1.33258	1.81775	1.16118	1.70624	1.17468	2.55762	5.78892	1.62573	2.30356	1.41132	3.43912	Nuc.
ENST00000510336.5	TMCO6	1.95636	2.26779	1.266	2.05866	2.6451	3.16247	2.3233	2.14311	2.05143	1.53784	3.37333	2.66756	Nuc.
ENST00000589009.5	EIF3G	3.33697	3.13356	1.67154	2.54133	3.79466	2.62484	4.66036	3.9934	3.10447	2.60965	3.78353	4.29259	Nuc.
ENST00000471162.5	WDR6	3.2302	2.96677	2.88868	2.42201	2.99616	0.67673	4.50703	4.19992	2.30349	1.45638	4.01448	4.53365	Nuc.
ENST00000487582.1	TMEM198B	2.76437	2.63955	1.23615	1.22564	2.26472	0.836135	2.36061	4.05335	1.54575	2.72783	4.65947	4.84895	Nuc.
ENST00000493768.5	NRBP1	1.08555	2.71839	1.36709	1.17609	2.20363	1.14528	2.85143	3.04434	2.25158	2.00981	2.94835	3.11871	Nuc.
ENST00000534427.1	MFSD3	1.36053	0.635821	1.57361	2.21591	2.34919	0.716187	2.09017	1.17983	2.28784	1.149	2.84623	1.51816	Nuc.
ENST00000593629.5	PIH1D1	1.815	2.04019	1.53005	0.724017	3.34836	1.089	2.88974	2.5402	2.26993	1.14564	3.86508	3.42638	Nuc.
ENST00000525635.1	ARFGAP2	2.76025	3.49033	1.09513	2.22819	2.92691	3.74868	3.01794	3.75265	2.28326	3.40289	4.04775	4.53959	Nuc.
ENST00000562881.2	FAN1	1.68013	1.65434	1.07467	0.939884	1.58036	1.08047	1.56311	2.20935	1.73433	1.88369	1.65528	2.46151	Nuc.
ENST00000486308.1	APH1A	0.767176	1.90292	1.53533	1.35864	2.25859	1.58739	0.912828	1.81791	2.17579	0.9687	3.3171	2.47409	Nuc.
ENST00000547541.1	TARBP2	2.21043	3.089	1.60172	1.84058	2.89446	2.20296	3.03327	3.37095	2.94311	2.23211	4.2715	4.12248	Nuc.
ENST00000614478.1	GEN1	1.29279	2.43793	1.40129	0.683965	1.82686	3.3304	1.74982	1.58161	1.73553	1.95999	2.20785	1.97992	Nuc.
ENST00000634778.1	EIF4G3	1.68386	1.21928	0.610575	0.774376	1.87934	5.2488	1.03893	2.19365	0.752678	1.59824	2.13769	1.83007	Nuc.
ENST00000678272.1	BAG6	1.36073	2.43864	2.69218	1.87657	2.3054	1.43983	2.81996	2.29273	4.03942	0.954548	2.80131	2.67556	Nuc.
ENST00000587851.1	SPPL2B	2.36614	2.79	2.72257	1.2648	2.11389	1.08023	3.41652	3.89687	2.85503	2.52833	3.5849	4.09539	Nuc.
ENST00000491943.1	MST1	1.92654	2.38409	3.81628	2.13921	1.64847	0.604058	0.754037	3.71183	2.05223	2.21174	3.08741	3.94845	Nuc.
ENST00000426094.5	LUC7L	1.52052	3.84062	2.11156	0.674392	2.28497	3.35948	4.09906	4.30516	3.1529	2.57302	4.09065	4.26584	Nuc.
ENST00000584760.1	SREBF1	2.60962	2.14617	2.43519	3.38155	1.90796	1.05297	3.50564	2.03371	3.83167	2.33908	2.89978	1.3384	Nuc.
ENST00000584712.5	EIF4A1	1.63702	2.52424	1.32411	1.75027	2.52878	1.09152	1.83718	1.76739	1.6974	1.20423	0.935334	3.10028	Nuc.
ENST00000644544.1	UPK3BL2	3.0097	2.69549	1.59294	1.4194	3.31155	1.65935	3.2428	3.86606	0.957191	1.65536	3.0795	4.08963	Nuc.
ENST00000600510.1	DHPS	2.76118	2.74889	1.63098	0.88397	3.23908	1.44195	3.05411	3.86431	2.50315	2.59277	4.53226	4.79886	Nuc.
ENST00000554532.2	AC005519.1	0.598312	2.12537	1.08139	0.976978	2.3204	0.60704	2.17244	1.46958	1.2988	1.72759	1.65734	2.23312	Nuc.
ENST00000416441.2	TAOK2	0.672186	3.18087	2.31867	1.28511	1.66919	0.605395	2.08059	1.73135	2.11675	1.20432	2.00436	1.29254	Nuc.
ENST00000525191.2	ZNF251	1.00953	1.81474	1.10741	1.04857	2.18172	1.23368	0.992605	1.64319	2.06199	1.85092	2.97497	3.23049	Nuc.
ENST00000529995.1	LRRC14	1.96674	0.720545	2.0657	1.44172	1.58155	1.47982	1.11943	2.54028	1.73361	1.25584	3.19307	3.22768	Nuc.
ENST00000681660.1	SMPD4	1.79323	2.89906	1.95246	1.25742	2.49329	1.09263	3.51863	2.71546	3.01724	1.54673	2.53621	2.86554	Nuc.
ENST00000467320.1	SETD6	1.52827	1.508	1.05992	1.16441	2.55246	4.8564	2.52761	0.949795	2.27582	1.14086	2.71268	2.97076	Nuc.
ENST00000478610.5	RGL2	1.84603	3.67528	3.17277	1.40067	1.43224	2.47688	2.78924	3.97656	3.78978	2.28169	5.31473	4.68259	Nuc.
ENST00000606319.1	SLC9A3-AS1	2.52323	2.60793	4.12191	3.37145	2.12113	1.40598	1.81728	3.9179	1.73782	3.12576	3.88349	3.08669	Nuc.
ENST00000448382.5	PILRB	1.88059	2.19659	2.48516	1.95933	2.25084	1.41616	2.33413	2.06305	3.10542	2.02416	3.41351	3.30775	Nuc.
ENST00000475582.5	EIF2B4	1.3363	1.92797	1.18809	0.785911	2.49342	0.605826	2.43677	2.29408	2.07654	1.3443	2.47274	2.57196	Nuc.
ENST00000313871.9	AKAP17A	0.696251	1.38724	1.78509	1.04246	0.612849	2.11926	3.28524	1.16261	2.19863	0.919172	0.855679	2.32112	Nuc.
ENST00000526732.5	GANAB	2.40734	2.9976	1.73699	0.74768	3.43157	8.44894	3.63591	3.93384	2.24366	2.96628	3.6833	2.74881	Nuc.
ENST00000489032.5	TRAPPC12	0.751129	1.89999	2.05175	1.2761	1.63858	0.955801	2.42403	2.1089	1.83348	1.99897	2.20314	2.1126	Nuc.
ENST00000486575.1	RANBP1	2.16189	1.83377	1.02173	1.41759	3.40949	0.777197	2.66365	2.61141	2.43371	1.18764	2.84826	3.0563	Nuc.
ENST00000469699.1	MADD	2.79185	2.2034	1.82088	1.99007	2.47233	1.17304	2.97918	3.28406	3.20808	1.82298	3.91257	4.01585	Nuc.
ENST00000444874.5	STAG3L5P-PVRIG2P-PILRB	0.999517	1.58766	1.60919	0.839702	0.873021	1.99932	1.30724	2.03969	1.47111	1.61441	1.32705	2.30273	Nuc.
ENST00000588511.5	TRMT1	2.04579	2.03358	1.74136	1.42089	2.69396	0.983596	3.27572	3.65692	2.20962	1.97463	3.2729	3.84723	Nuc.
ENST00000585034.5	PIGL	2.03859	3.58699	1.72245	1.02434	2.51073	1.25498	3.93214	3.92032	2.95006	3.57606	3.69266	4.03162	Nuc.
ENST00000496676.5	RNF207	2.03167	1.71143	1.25221	1.13106	1.52887	2.92425	2.26701	3.70603	2.14671	2.22317	3.01934	3.31484	Nuc.
ENST00000581729.1	CTC1	1.9724	1.72068	0.733604	1.57592	0.833559	0.640644	1.76385	0.918001	2.34808	1.66781	1.76426	2.07968	Nuc.
ENST00000543157.7	RFXANK	1.9562	2.12459	1.94586	0.997597	2.40006	1.40454	2.53149	4.21749	2.50626	2.88024	3.53433	4.25932	Nuc.
ENST00000538751.5	INPPL1	1.92877	3.27797	2.87476	2.25984	1.4513	7.98247	3.20388	5.18432	4.46174	3.84531	3.15022	3.61136	Nuc.
ENST00000453768.6	CORO1B	1.40113	2.13825	2.44214	2.76254	1.74671	1.01693	2.78407	2.68808	3.15511	1.24725	3.38061	2.82401	Nuc.
ENST00000571094.1	TEPSIN	2.50236	3.44371	2.14913	2.65503	1.32708	0.905014	3.17194	4.02586	2.66967	2.73047	2.76753	4.09593	Nuc.
ENST00000462616.1	PMPCA	1.91544	1.92402	1.3718	1.19711	1.16008	0.740842	2.54254	2.97425	2.02958	1.57624	2.73748	2.8243	Nuc.
ENST00000465558.5	TTLL4	1.00666	1.47312	1.58395	1.11439	1.93692	0.929826	1.40839	1.17807	2.08074	1.51901	1.36703	1.70346	Nuc.
ENST00000537112.5	AC138969.1	1.49643	1.31479	1.91531	1.98723	1.19177	2.90068	2.91324	2.12958	1.22099	1.21646	0.918451	2.09328	Nuc.
ENST00000562051.1	USP7	1.56535	2.8816	1.97355	2.09893	1.34352	0.818095	2.91449	1.79347	2.87403	1.50852	1.92259	1.65223	Nuc.
ENST00000553721.5	ACIN1	0.884472	1.04641	0.963925	1.02285	2.17282	0.890976	1.90526	1.25617	0.903629	0.940996	0.951933	1.47844	Nuc.
ENST00000469132.2	BRD2	1.92639	2.85418	1.91758	1.1443	3.73932	2.72203	2.94744	2.9938	2.32251	1.98098	3.65232	2.63511	Nuc.
ENST00000552461.5	RPLP0	1.85628	2.12183	0.84874	0.95713	3.0917	4.77248	2.1159	2.59718	3.23138	1.8527	2.52549	2.30904	Nuc.
ENST00000610851.1	MALAT1	2.5843	5.26651	3.02653	2.55924	3.16041	234.349	5.66445	7.68957	4.53407	6.77335	6.56137	6.22918	Nuc.
ENST00000459959.1	GTPBP2	1.71293	3.28709	1.56007	1.47599	3.52129	7.18638	3.00916	3.5825	2.86344	4.07747	3.09465	4.05657	Nuc.
ENST00000582232.1	GGA3	2.56202	2.92932	2.53126	2.49022	1.85227	1.03914	3.43466	4.52298	3.28078	2.25597	3.39962	3.1457	Nuc.
ENST00000472564.1	LAMP1	0.95071	1.85997	0.755324	0.604017	1.18528	0.703677	0.883506	1.99698	0.697485	2.0037	1.18992	2.06025	Nuc.
ENST00000451647.1	CNPPD1	1.36066	1.42377	0.810744	0.839977	1.15781	0.787193	1.90008	2.48707	1.82358	0.923542	2.56505	2.40465	Nuc.
ENST00000378706.5	SEPTIN8	1.21664	2.19948	1.63162	0.606293	1.20975	1.10913	2.60334	2.65808	2.71364	1.15599	1.28517	1.952	Nuc.
ENST00000474543.5	NELFCD	1.98683	3.21805	1.70654	1.38054	3.11588	5.88758	3.83958	3.68809	2.82652	3.03776	5.13625	4.19986	Nuc.
ENST00000479791.1	LYSMD4	1.26841	1.18496	1.07329	1.35382	1.84268	1.10875	2.52317	1.88387	1.04709	1.7639	2.41105	1.5649	Nuc.
ENST00000563238.5	E2F4	1.5233	1.76033	1.33396	2.53161	2.21978	2.37214	2.56273	1.89843	2.10747	1.39876	2.5095	2.7775	Nuc.
ENST00000460759.1	NISCH	0.732954	3.62744	2.36058	1.05878	2.30882	1.99548	3.40971	2.19659	2.69126	3.26139	2.45156	3.02928	Nuc.
ENST00000492638.1	RRP1	0.63864	1.24292	1.9141	1.5265	2.24393	1.01463	2.57376	1.13723	3.58302	1.40819	2.35835	1.85073	Nuc.
ENST00000464979.1	NSUN5P1	2.1576	1.74797	1.12088	1.36384	2.29468	1.63492	2.97681	2.81335	1.76928	2.38557	2.36329	4.09644	Nuc.
ENST00000554564.1	POMT2	1.82954	2.29758	1.48939	1.33406	2.67125	1.09507	1.7691	1.57354	1.7886	1.72898	2.68998	1.95657	Nuc.
ENST00000548568.5	RPLP0	1.96635	2.72485	0.95477	1.53845	4.25996	16.9532	3.30284	3.57342	4.00942	2.62697	3.94208	4.20926	Nuc.
ENST00000467243.5	DPH7	1.40675	1.60347	1.23772	0.842668	1.55944	4.92685	2.61791	1.79049	2.66953	1.74213	2.14877	4.2318	Nuc.
ENST00000467558.5	BRAT1	2.26022	1.5639	1.98992	2.18698	1.54746	0.800695	2.97285	2.92291	2.14228	1.08543	3.26304	3.03239	Nuc.
ENST00000581050.5	SMG1P7	2.00537	2.0414	1.08119	0.632641	1.98732	0.874588	1.25959	2.86511	1.29602	1.53925	3.05322	3.49897	Nuc.
ENST00000507616.1	EME1	2.52645	2.06971	1.39071	1.096	3.5591	3.25967	2.92121	1.97411	2.88378	0.826024	4.12661	3.50387	Nuc.
ENST00000354700.10	ACAP3	1.88196	2.31973	1.77675	1.01848	0.808548	3.80679	2.93727	2.45225	1.55102	1.23559	1.98537	3.30451	Nuc.
ENST00000532045.6	CD151	2.51965	4.11768	2.05738	2.121	2.51085	0.584939	5.14082	3.95838	2.33536	3.44378	3.72602	4.53399	Nuc.
ENST00000496984.5	ABCB6	1.53719	1.87651	0.633442	1.25322	1.20356	0.73515	2.28476	2.11324	1.34215	0.725454	2.73118	2.2894	Nuc.
ENST00000503042.5	CLPTM1L	2.49313	1.97758	1.73791	1.47857	1.92711	0.834874	1.81086	2.65795	2.17966	1.86085	3.21486	3.48499	Nuc.
ENST00000488909.1	ODF2	3.3102	2.7978	1.91811	1.63922	3.07105	1.51614	2.7464	3.85669	3.02068	1.7275	3.75574	3.99651	Nuc.
ENST00000488352.2	DMTF1	1.99655	2.94186	2.10447	1.04128	2.75453	3.73695	2.37969	3.3609	2.99468	1.66066	3.6862	3.65988	Nuc.
ENST00000439232.2	SNORA71B	0.725416	1.63653	0.876101	1.56725	2.38387	3.05345	2.85112	1.7385	2.47924	2.33235	1.88909	2.24595	Nuc.
ENST00000587896.6	CIRBP	2.22088	2.66385	1.48262	1.31127	2.70789	1.33545	3.82013	3.656	2.30743	2.99617	3.79372	5.05345	Nuc.
ENST00000463954.1	SETD6	0.841746	1.71006	1.27368	0.963945	3.27034	6.19592	2.16235	1.63867	2.39337	1.76343	3.04338	2.35439	Nuc.
ENST00000566843.1	COMMD4	2.82258	1.94778	1.63661	1.898	3.72181	1.51192	2.43756	3.13553	2.33857	1.02089	3.86404	3.51721	Nuc.
ENST00000547757.2	AAAS	2.15459	1.36066	1.54223	1.36455	2.85525	1.37445	1.63222	2.55411	2.30284	1.29094	2.62351	2.67137	Nuc.
ENST00000576587.1	CNTROB	1.01785	1.61451	1.1636	0.8684	1.46	0.726665	0.718635	1.2304	1.44727	0.791308	1.55364	1.52776	Nuc.
ENST00000497556.5	ATP13A1	2.1153	1.82956	2.50987	1.92413	1.36296	0.745799	3.24065	3.90231	2.28268	1.65562	2.30912	3.18392	Nuc.
ENST00000479267.2	AC090114.3	0.647609	2.11907	1.23226	0.727585	1.75589	1.84986	1.49198	2.51142	1.61318	2.86557	1.54957	1.89451	Nuc.
ENST00000547717.1	AC023509.1	1.22072	2.16789	1.35521	1.7686	2.21047	2.94454	1.64448	2.85482	2.15516	1.40141	2.12581	3.09621	Nuc.
ENST00000601150.5	TRIM28	2.68014	2.99793	2.68588	3.00155	3.18579	8.18956	4.26242	4.36875	2.857	3.45954	4.46129	4.74776	Nuc.
ENST00000492240.5	IDH3B	2.98326	3.74574	2.20674	2.75604	3.53639	3.28557	4.91445	4.47176	3.34555	3.45761	4.37264	4.77609	Nuc.
ENST00000593076.1	FBF1	1.83083	0.827151	0.616537	1.5401	2.35472	0.966959	0.9372	2.1258	2.50705	0.676959	1.73185	2.36834	Nuc.
ENST00000570270.1	TAF1C	2.35068	3.66674	2.79334	2.55845	3.24986	2.40534	3.59952	3.56971	4.03044	1.74639	3.64265	3.93538	Nuc.
ENST00000476236.1	RABL2A	1.17272	1.69687	1.29853	1.06912	1.73135	1.48342	1.69995	2.42767	1.38763	1.42713	2.84426	3.29101	Nuc.
ENST00000489309.5	NAGK	0.913522	2.87725	1.28121	0.617238	2.16142	1.0287	2.03661	3.36342	1.56793	2.39063	3.00571	2.47265	Nuc.
ENST00000605862.5	AC108010.1	1.16816	2.15532	1.50651	0.881151	2.47958	2.81224	2.09764	2.20514	2.66178	3.05251	2.12389	2.18918	Nuc.
ENST00000481254.1	FANCG	1.67983	2.8401	2.10925	1.10632	3.5416	1.65162	2.01423	2.41187	2.90687	1.18907	3.39573	2.95962	Nuc.
ENST00000555737.5	RCCD1	1.64506	1.53978	2.37926	1.80893	2.14153	1.69862	2.34113	1.88995	3.61019	0.873864	2.73628	2.50234	Nuc.
ENST00000548202.5	MARS1	1.76026	3.47824	2.94866	1.03196	3.80746	1.46042	3.09402	4.14763	3.78688	3.17097	3.48916	4.11188	Nuc.
ENST00000485400.1	MMS19	2.11996	2.08883	2.04113	1.56141	2.2193	1.12172	1.07398	3.07723	2.35821	1.5593	2.44366	2.4029	Nuc.
ENST00000495298.1	GTF3C2	2.11943	2.11764	1.27442	0.766321	2.93692	1.98851	2.32644	1.35779	1.65951	2.79322	3.47726	3.33266	Nuc.
ENST00000527497.1	NXF1	1.08358	2.39916	1.77062	1.02231	1.71819	0.722052	1.74098	3.04697	2.00369	1.40026	2.49589	2.20579	Nuc.
ENST00000587196.2	U2AF2	0.920155	1.15393	1.36777	2.3505	0.987017	1.69301	2.50005	1.04101	0.956545	0.698594	0.609475	2.0397	Nuc.
ENST00000393145.5	ACSF3	1.00711	1.43591	0.998991	0.949201	1.65449	0.679426	1.63743	1.90861	1.19465	1.45738	2.17818	1.76152	Nuc.
ENST00000589083.5	STX10	1.9214	2.09499	1.68349	1.90333	2.14688	4.15491	3.28254	4.30245	2.28158	2.16728	4.2587	4.0492	Nuc.
ENST00000452340.7	POMT2	2.55312	2.43446	1.55745	1.88787	2.88587	1.37488	2.46577	2.46022	2.24371	2.2278	3.34101	3.08101	Nuc.
ENST00000468624.5	MOV10	2.5892	3.5388	2.16444	2.646	2.85312	1.43748	3.93321	4.5779	3.6275	2.45694	3.23658	4.21512	Nuc.
ENST00000595621.1	EGLN2	2.68038	2.27103	1.42301	0.972879	1.90515	0.756073	1.2639	2.25336	1.89306	0.980176	2.18488	1.87473	Nuc.
ENST00000573311.1	SRRM2	3.23212	3.14943	2.98865	3.06538	3.46083	1.26784	4.99771	4.52396	4.50247	4.39726	4.97591	4.67483	Nuc.
ENST00000602204.1	SIN3B	1.86132	2.39455	1.6075	1.3751	1.84717	0.981575	2.28012	3.20671	2.05171	2.27171	2.43147	3.05249	Nuc.
ENST00000261588.9	KATNIP	1.27136	0.891725	0.828074	0.805856	0.864685	2.84575	1.6164	1.18707	0.792998	0.909393	0.88638	2.09881	Nuc.
ENST00000526760.5	BBS1	1.68599	1.1014	0.983885	0.7271	1.62168	0.732795	1.70665	1.83073	1.18369	0.618598	1.99242	1.67994	Nuc.
ENST00000534614.1	CELF1	1.50179	2.09059	1.26558	0.90922	1.10948	6.09068	1.55593	2.19967	1.80886	0.91637	2.41095	2.0011	Nuc.
ENST00000489741.1	PRPF40A	1.40521	2.42274	1.59042	1.49984	1.36919	1.86319	3.48271	1.70361	2.48075	1.96976	1.45971	1.72328	Nuc.
ENST00000468966.1	FBRS	1.36516	3.08339	2.53172	1.31024	1.98804	0.785675	3.20202	3.01591	3.08944	2.37792	2.65572	2.3665	Nuc.
ENST00000489842.1	GTF3C5	2.03104	2.75395	2.15875	0.913045	2.50109	0.736765	4.00217	3.99917	2.7368	1.67121	4.28118	2.24869	Nuc.
ENST00000561644.1	TUFM	1.09759	2.34754	2.85721	1.3725	3.02211	4.2649	3.91034	3.54237	4.07194	1.8553	4.4018	4.04399	Nuc.
ENST00000531709.6	NXF1	1.71389	2.72792	1.81671	1.44434	2.32836	2.0731	4.12421	3.05673	2.31957	3.01802	1.82054	2.60862	Nuc.
ENST00000572952.1	SRRM2	1.65644	3.8598	3.00695	2.76893	3.73872	2.23537	4.27052	3.54962	4.55875	4.25778	1.86145	3.04219	Nuc.
ENST00000449061.2	GUSBP1	0.818008	1.53534	0.818665	1.65096	0.695665	6.07723	1.42454	0.914191	0.988147	1.56155	1.21079	2.22131	Nuc.
ENST00000493499.1	STAG3L5P	2.32161	2.39288	2.4358	0.949875	2.27646	4.1494	2.05647	1.74491	2.56548	2.45666	2.82531	2.4901	Nuc.
ENST00000563119.5	FAM219B	1.02667	1.81874	0.845457	0.739956	3.72028	10.6165	1.55702	3.69137	1.5256	4.42356	4.76787	4.60595	Nuc.
ENST00000498095.4	PAXX	1.92914	1.92133	1.64195	1.50561	4.0644	12.398	3.46131	3.82732	2.57256	1.93059	3.9562	4.52609	Nuc.
ENST00000549757.5	SMARCC2	0.843879	2.99563	2.01383	1.06522	1.84811	1.89358	2.48426	2.09982	2.58659	1.72548	2.92668	2.35582	Nuc.
ENST00000665763.1	CCDC57	1.75372	1.94569	0.847717	0.693095	1.40734	1.47684	1.68824	3.2508	1.54941	2.05691	1.91438	3.14226	Nuc.
ENST00000532268.1	SRPRA	2.13067	3.56593	2.64307	1.82844	2.25033	1.28654	2.96432	3.50226	3.52231	1.69133	2.99644	3.94209	Nuc.
ENST00000586054.2	OAZ1	0.962289	1.53761	1.13209	1.04562	2.49285	0.92531	2.00622	2.91744	2.01152	1.76635	2.50664	3.06683	Nuc.
ENST00000569410.5	HEXA	0.794541	1.65476	0.733858	1.0307	2.01726	3.88755	1.96348	1.3373	2.04148	1.11177	1.49257	2.03991	Nuc.
ENST00000550244.1	ZDHHC17	0.974825	1.44801	0.998942	0.593281	1.78669	0.805123	1.49576	1.20188	1.78472	0.854034	1.67131	2.18347	Nuc.
ENST00000603027.5	AC022400.5	0.879598	1.36432	1.17699	1.20854	1.9616	0.634923	1.48279	1.41444	1.53081	0.936211	1.41875	1.9744	Nuc.
ENST00000366835.8	TMEM63A	1.50743	1.3305	1.71319	1.6707	1.58242	4.76875	2.81547	2.36419	2.07957	1.89048	1.12843	1.84074	Nuc.
ENST00000649303.1	WDR27	1.65442	2.84249	2.41641	2.33396	0.899043	1.12972	3.91465	2.05636	2.59375	1.63425	2.42523	2.46897	Nuc.
ENST00000598329.2	SYMPK	2.70397	1.29303	0.899554	1.85055	0.951372	0.97479	2.30637	2.89974	1.53631	1.5206	2.98503	2.74121	Nuc.
ENST00000479025.1	GNAS	2.67324	3.2008	2.39761	1.36336	2.98074	1.69073	3.84031	3.94039	3.41471	1.34523	5.41368	4.67192	Nuc.
ENST00000454762.1	TJAP1	1.72345	2.01709	1.15053	1.43361	2.66155	2.1359	3.34203	3.52509	1.98728	2.55462	3.34314	3.40756	Nuc.
ENST00000536349.5	MAN1B1	2.81329	3.60426	2.37411	1.24398	1.77905	2.98387	4.17886	4.63598	2.35845	3.61439	4.16817	4.39817	Nuc.
ENST00000463792.5	ANKZF1	2.38984	4.06659	3.29387	1.21934	3.77391	1.83657	5.5954	4.75866	3.4994	3.95116	5.20917	4.09231	Nuc.
ENST00000492387.1	IFRD2	1.43194	1.38334	2.06638	1.3675	2.28581	1.03312	0.885145	2.74608	3.5153	1.26766	2.64492	2.88654	Nuc.
ENST00000494143.5	TYSND1	1.34289	1.3455	1.41445	1.75348	2.59579	5.14111	0.969393	1.52458	0.673812	2.86225	3.41035	2.15736	Nuc.
ENST00000542519.1	ZNF384	1.45383	2.80102	1.46958	1.56664	2.88609	3.78546	1.56224	1.51086	2.06771	1.99693	2.53586	3.15304	Nuc.
ENST00000524492.5	FBXL6	2.94505	2.92847	2.91671	2.34009	3.82774	2.21093	4.17242	4.68208	3.19704	3.81405	4.65799	4.90576	Nuc.
ENST00000515766.1	MAEA	2.4285	2.21365	1.9079	2.06969	1.96481	1.76432	3.74598	3.942	2.53136	2.65007	3.42638	3.91196	Nuc.
ENST00000596243.5	TBC1D17	1.43768	2.13168	1.69728	1.94378	1.4148	1.72343	3.0184	2.66625	2.32652	1.77373	2.39096	2.98255	Nuc.
ENST00000602860.5	ACD	1.44379	1.40532	1.83969	1.13253	2.25474	0.898973	2.83808	2.95683	2.22648	1.5569	3.53119	3.11563	Nuc.
ENST00000484499.5	OTUD5	1.05354	1.72825	1.11522	1.20651	1.96237	2.38953	1.24894	2.05253	2.96986	1.07519	1.72576	2.54882	Nuc.
ENST00000554892.1	AP1G2	1.9051	1.00139	2.19972	1.8398	2.44553	0.644087	2.84893	0.739453	1.86365	1.71702	3.87867	2.93084	Nuc.
ENST00000625980.2	SPTAN1	3.89905	4.05412	2.83765	2.44219	2.9619	1.11415	3.92019	5.67316	1.4207	4.04656	3.6882	4.70318	Nuc.
ENST00000539285.2	PRR4	1.93248	2.05704	1.9754	1.18445	1.22161	0.683767	1.69433	1.86063	1.2165	1.30776	2.33001	2.43139	Nuc.
ENST00000558931.5	PSME2	1.58324	2.152	2.60332	1.49173	2.29571	1.43906	4.18788	2.82532	3.14789	2.08985	3.52098	3.37164	Nuc.
ENST00000503111.5	PIGG	1.05562	1.7093	1.49234	1.15963	1.12495	0.877852	1.56498	1.34339	1.23523	1.52545	1.29372	1.90116	Nuc.
ENST00000588498.1	CDC37	2.26888	3.23465	2.1231	2.15032	2.77185	2.69943	3.15747	4.2533	2.29931	3.30479	3.84666	4.47667	Nuc.
ENST00000487235.5	CRTC2	0.77704	0.740739	0.827829	0.978351	1.22754	0.81025	1.27428	1.2731	1.22881	0.636986	1.57179	2.22755	Nuc.
ENST00000470040.5	GUK1	2.38364	2.63954	2.49526	1.8459	2.95	1.14634	3.72662	4.76351	3.23824	3.87871	4.02121	4.25041	Nuc.
ENST00000331343.11	POFUT2	2.4299	3.05106	2.39454	1.93806	2.09462	0.682932	2.96683	4.01743	3.23554	1.97802	3.57161	4.54033	Nuc.
ENST00000671941.1	ACP2	1.60904	1.56403	0.972302	1.32978	1.77643	1.04559	2.1835	2.4944	1.63709	0.858991	2.82882	2.22404	Nuc.
ENST00000496781.1	DDRGK1	1.27876	1.28621	0.850925	0.672344	2.632	0.787036	2.1171	1.87368	1.62024	2.17765	1.72395	2.31378	Nuc.
ENST00000571041.1	SRRM2	1.79923	1.52399	2.10265	0.745414	2.17658	2.06021	1.88792	2.25116	1.98747	1.98322	1.05358	0.96515	Nuc.
ENST00000481206.1	MTA1	3.67401	3.33304	3.46775	2.54788	3.31672	0.906499	4.85416	5.3547	3.42182	2.52902	5.36274	4.28563	Nuc.
ENST00000488384.1	ERGIC3	2.88053	2.6697	1.75288	1.49389	3.12508	0.882703	3.39513	3.84672	2.42144	1.84098	4.31142	4.68899	Nuc.
ENST00000540567.1	ATG16L2	1.8576	3.9229	2.66984	1.48889	1.6384	3.31976	3.43545	4.49615	2.6654	3.24072	4.27958	4.43575	Nuc.
ENST00000617678.2	TBC1D3L	2.10191	2.15573	1.6806	0.831032	1.45709	1.12065	2.08736	3.02748	0.675287	1.58878	2.02387	2.96217	Nuc.
ENST00000478045.5	ZMIZ2	2.24117	2.70513	3.183	2.45622	2.18807	0.707483	2.23985	3.66113	2.6211	1.85987	3.03128	3.34134	Nuc.
ENST00000494766.5	CDC16	0.844656	3.12447	2.00978	0.635531	2.07615	7.39347	3.38992	2.89961	2.89585	3.35456	2.73093	3.05479	Nuc.
ENST00000398888.6	USP19	0.682798	1.05041	1.57208	1.63283	1.15701	1.76974	1.07211	1.5937	1.94189	0.744153	1.26364	1.87032	Nuc.
ENST00000595448.1	ERF	1.49759	2.42777	3.13775	2.48228	1.22019	2.54728	2.53049	3.07877	3.86941	2.03863	2.11897	2.06785	Nuc.
ENST00000471532.5	BAP1	2.20146	2.78352	2.41303	2.17772	2.35984	0.741785	2.82081	3.60689	2.03092	1.71596	2.11041	3.08175	Nuc.
ENST00000486254.3	PKP4	0.968709	2.05215	1.2471	0.648319	1.18447	0.832153	1.74178	1.53595	1.92136	1.20001	1.64851	1.32549	Nuc.
ENST00000546267.5	NPIPA9	1.62922	1.72441	2.36345	1.67444	1.48299	3.70744	2.67354	2.22621	1.65571	1.38389	1.16065	1.82544	Nuc.
ENST00000546564.5	RPLP0	2.1164	2.34931	1.19308	1.52189	2.24892	1.55489	2.58828	3.05697	3.6054	2.15062	2.54453	3.33686	Nuc.
ENST00000545654.5	FAM76B	0.692696	2.13737	1.72367	0.944859	0.846524	2.24222	2.09029	2.44787	2.64108	1.60628	1.60016	2.59965	Nuc.
ENST00000677717.1	PTBP1	1.44861	2.91897	1.98985	1.77547	1.27906	0.757162	2.13078	2.10545	1.98222	1.25578	1.25522	1.33651	Nuc.
ENST00000465218.3	EIF2B5	1.93236	2.1811	1.88053	1.2889	2.30401	1.43396	3.44238	2.16053	2.72948	2.01396	2.41126	2.99455	Nuc.
ENST00000614571.1	HERC2P2	1.84211	4.50787	2.272	2.05735	2.85063	7.34309	3.20986	4.77457	3.87122	3.573	3.47524	5.10544	Nuc.
ENST00000464887.1	AUP1	2.85822	3.89382	2.64536	1.81484	4.14316	4.65755	4.35545	4.93171	4.14837	3.54208	4.815	4.5777	Nuc.
ENST00000569762.1	PHKG2	2.61031	2.62862	0.897249	1.54516	3.08195	2.98207	2.49898	4.12674	1.3957	3.66506	3.83735	3.8628	Nuc.
ENST00000555968.1	AL135999.1	2.81523	3.51829	1.55097	0.631762	2.75627	2.48665	2.05128	4.06946	0.638935	1.56076	2.92691	4.42806	Nuc.
ENST00000535831.5	HIP1R	1.34811	3.11185	0.625301	0.998977	1.03316	1.86938	3.3074	2.2986	2.3375	1.75834	2.25462	2.05273	Nuc.
ENST00000461641.5	PLCG1	1.35359	1.62614	1.74796	1.73102	1.06085	2.44212	2.21306	2.56296	1.38218	1.68719	2.24095	1.32957	Nuc.
ENST00000444897.2	PMPCA	2.97863	2.05815	2.3144	2.37823	2.31956	0.894544	3.17609	3.93399	3.23529	2.16453	3.95272	4.20299	Nuc.
ENST00000469973.1	GUK1	0.989563	1.95864	2.41657	1.1707	1.45147	0.795949	2.2088	1.25995	2.92405	1.78528	1.32507	2.01094	Nuc.
ENST00000474026.5	CAPN2	2.12033	3.60811	1.06141	0.674191	1.59959	2.0841	1.71204	4.76594	3.05133	4.61527	2.04851	4.04944	Nuc.
ENST00000461261.1	PLXNB1	1.84448	2.90583	2.98457	3.6369	0.757114	0.732599	5.42471	2.81322	2.43653	3.87725	3.80309	2.67505	Nuc.
ENST00000551374.5	SLC38A2	0.679142	2.99402	1.53562	1.29606	1.8664	65.1351	1.15766	2.99246	1.81436	1.41274	1.98796	0.848491	Nuc.
ENST00000611125.1	MYO19	2.04743	1.41125	2.28106	3.19487	1.57371	0.783884	2.79556	1.7487	1.96386	0.94249	1.60489	1.4175	Nuc.
ENST00000262304.9	PKD1	1.81482	1.111	1.76557	2.17151	1.04726	0.86175	2.64751	2.11329	1.75028	2.10384	1.43951	2.397	Nuc.
ENST00000479124.1	GORASP1	1.97569	2.6741	1.52105	1.37318	1.85355	1.01124	2.53158	2.8093	2.8696	2.30055	3.49734	3.75622	Nuc.
ENST00000595926.1	BRD4	0.974435	1.9463	1.93289	1.70282	1.00987	0.758212	1.77438	1.57153	2.143	1.38467	0.726682	1.10822	Nuc.
ENST00000475742.5	ABHD16A	0.837874	1.16787	1.55337	0.792094	1.79076	0.788261	1.74156	2.17943	3.10572	0.607946	2.26218	1.88376	Nuc.
ENST00000466425.1	PSMB4	2.30015	3.49933	1.64826	1.33234	4.64252	9.2115	3.38485	4.17231	3.13148	4.38413	5.90747	5.30232	Nuc.
ENST00000401528.5	CLDN15	1.77647	1.36864	1.11381	0.741749	1.9884	4.61387	1.86488	2.04265	0.683797	1.55567	1.56867	3.158	Nuc.
ENST00000462483.1	CDK16	1.04872	1.1436	1.96134	0.977433	2.69247	0.820043	1.35542	1.96759	1.76394	1.43606	2.07109	1.82444	Nuc.
ENST00000482338.5	ERGIC3	1.35603	2.69222	2.4072	2.94152	1.30217	4.25911	3.37122	3.28495	3.17038	2.25215	3.83897	3.47499	Nuc.
ENST00000631044.2	POLG	0.801005	0.894028	0.95468	0.691217	0.858581	0.72112	0.795772	1.26517	1.40786	0.676003	0.774471	0.794799	Nuc.
ENST00000587486.6	CALR	2.28385	3.243	1.58355	1.27285	2.38052	0.889943	3.22661	3.15737	2.27213	2.10675	2.30481	3.60343	Nuc.
ENST00000477826.5	DXO	1.13422	1.2723	2.1751	1.30352	2.31798	0.610125	2.6516	1.93197	2.34992	0.671667	2.77762	2.46968	Nuc.
ENST00000490413.1	MOV10	1.29927	1.89569	0.820905	0.905271	1.97099	1.71237	2.37934	2.85968	2.53906	1.47732	2.60982	4.06542	Nuc.
ENST00000522425.5	ENO3	1.89989	1.92494	2.25805	1.76336	2.19317	8.06663	2.60796	3.29741	2.29241	1.30739	2.8972	4.33232	Nuc.
ENST00000583329.5	SAP30BP	2.13895	2.53504	1.85743	1.69002	2.09191	0.760906	2.10633	2.85257	2.76193	1.76106	3.30139	3.32781	Nuc.
ENST00000486891.5	ZNF76	1.70817	2.3593	2.02975	1.71314	1.89941	2.42186	2.91871	3.48107	2.01306	1.88542	2.65152	2.43081	Nuc.
ENST00000461999.1	DPAGT1	1.40036	2.43918	1.87487	1.06314	2.90624	2.39921	2.80384	2.42464	3.18373	2.45443	3.61657	2.89303	Nuc.
ENST00000482486.1	PABPC1L	1.14087	0.612164	0.650609	1.17042	2.15045	0.585371	2.23694	2.34753	2.16445	1.21753	3.1414	3.50229	Nuc.
ENST00000424611.5	HERC2P3	1.97113	4.19074	1.98626	1.72546	0.938948	0.897438	4.5871	2.00286	2.66109	2.555	0.681113	3.00998	Nuc.
ENST00000333896.5	SPTBN1	2.3487	2.72274	1.67097	2.30563	3.0624	3.75881	3.03254	1.80562	1.55537	2.16148	0.817397	0.932147	Nuc.
ENST00000541239.5	CARS2	2.25376	1.93811	2.4362	1.71406	1.44442	0.673291	2.71101	3.46469	2.30233	1.76885	1.98589	3.11911	Nuc.
ENST00000485741.6	NSUN5P2	1.2924	1.27042	1.28013	1.177	3.44877	1.53282	2.17884	1.4886	0.849906	2.35009	3.2116	4.37001	Nuc.
ENST00000679267.1	NONO	1.42387	1.90804	0.588802	1.51314	2.40023	2.28419	1.04893	1.64574	1.69633	0.967515	0.939971	1.55127	Nuc.
ENST00000568575.1	APRT	0.859223	1.95447	1.0304	0.847615	3.0048	1.26777	2.09547	3.62652	2.76257	2.18742	2.98909	3.38443	Nuc.
ENST00000679564.1	PPIL2	2.37544	2.58841	2.11569	1.68455	1.71133	1.00144	3.03168	3.76416	3.14246	2.341	2.88509	3.82127	Nuc.
ENST00000541346.1	MLF2	1.31811	1.2789	1.1417	0.79067	2.55752	1.05584	1.42781	2.76559	2.16916	1.09486	1.28371	1.94574	Nuc.
ENST00000616763.5	AGAP4	1.8355	2.42382	1.19375	0.855208	2.29293	2.47314	2.41261	3.07751	1.90176	2.31695	2.62609	3.44288	Nuc.
ENST00000473400.1	NFKB2	2.32442	1.19655	3.57554	1.69706	1.01384	0.759276	1.42316	1.57888	1.84397	0.651423	2.25289	2.15161	Nuc.
ENST00000400706.3	WASH8P	1.02928	1.05085	1.31799	0.918584	1.24257	4.78015	2.13123	1.63407	1.58825	0.765991	1.81908	2.79041	Nuc.
ENST00000585403.5	MLX	0.760216	0.736114	1.07991	0.902837	1.9743	0.933451	1.56573	2.05753	1.77447	1.0561	1.99328	2.19928	Nuc.
ENST00000465682.5	KAT2A	2.87317	3.33782	2.44318	2.13345	3.16041	22.078	5.11957	4.01132	3.48567	4.46402	4.73463	5.14243	Nuc.
ENST00000545015.1	POLE	2.65383	2.87421	2.59214	1.96719	2.65695	0.607263	3.26102	2.65583	2.99996	1.32186	2.31774	2.32992	Nuc.
ENST00000498056.1	CPNE1	1.1818	1.27728	1.07534	0.626492	0.946389	1.96444	1.7925	2.57736	2.15243	0.842048	1.66059	2.08324	Nuc.
ENST00000552294.1	CTDSP2	0.708991	2.11328	0.922551	1.10097	0.799382	1.10469	2.25012	2.91843	1.82521	0.972954	2.05379	2.00683	Nuc.
ENST00000559461.1	BUB1B	0.850313	2.51246	1.40745	1.58957	2.7526	3.72683	1.95122	1.21106	3.65889	0.868665	1.15097	1.60587	Nuc.
ENST00000470223.1	TMEM222	1.211	0.965603	1.46117	1.21619	2.04657	0.629082	1.81414	2.26825	2.1176	0.81598	2.40472	2.11795	Nuc.
ENST00000492780.1	WDR6	2.97567	3.12362	2.11237	2.02913	3.74903	1.81668	3.80071	4.9084	1.87488	2.43292	4.61399	5.39926	Nuc.
ENST00000561125.2	MEF2A	1.11844	1.89765	1.18511	1.71924	0.717567	1.13019	1.37112	1.97843	0.645733	1.1922	1.48725	1.61262	Nuc.
ENST00000355068.4	EIF5A	1.9331	2.50606	1.66355	1.01485	3.75168	8.51766	2.75432	3.92071	2.36333	2.68531	3.62286	2.60047	Nuc.
ENST00000454830.6	CLK3	1.66368	2.1202	2.45949	0.701333	1.11969	1.3515	2.19067	2.78501	1.82701	1.84074	1.97205	3.23519	Nuc.
ENST00000468403.1	SLC27A3	0.710275	2.18302	1.30279	1.7872	1.65499	0.616732	0.882505	2.14865	0.949762	0.732713	3.58093	1.6712	Nuc.
ENST00000586173.1	POP4	1.00234	1.98386	1.2106	0.969827	2.08569	2.78394	1.90458	2.49291	2.50785	1.85576	2.73682	2.69177	Nuc.
ENST00000478291.1	EIF4G1	2.22675	2.19973	1.45756	1.68271	2.41878	1.19022	2.38666	3.12041	2.36087	1.56144	2.5395	3.5746	Nuc.
ENST00000462438.1	RAE1	2.16171	2.183	2.39121	1.12777	2.40276	1.89458	2.73931	2.27534	2.31136	1.48947	3.65388	2.60303	Nuc.
ENST00000561555.5	CDIPT	0.955362	1.32815	0.682359	1.5359	1.64573	3.17614	1.6206	1.63196	1.57816	0.886543	2.26321	1.14995	Nuc.
ENST00000584931.1	BPTF	0.894613	2.27242	1.03887	2.91618	1.12089	1.42464	2.36164	2.80527	1.00025	1.91704	1.576	3.17749	Nuc.
ENST00000534486.1	KDM2A	0.618976	1.9361	1.58643	0.633766	1.51866	0.915245	1.12677	1.33505	1.55264	0.999852	2.00857	0.89272	Nuc.
ENST00000494748.1	SDF4	2.45342	2.78387	3.13688	2.17548	1.57139	0.773799	2.93399	4.07311	3.30098	2.15161	3.86422	3.83916	Nuc.
ENST00000571759.1	VAC14	1.83131	0.864483	1.3592	1.26997	0.857949	0.983418	1.65171	2.11039	1.03324	0.723836	2.37636	1.748	Nuc.
ENST00000486132.5	HECTD3	0.974767	2.55302	1.62281	0.879793	2.15017	0.709152	1.60943	3.28111	1.84731	2.05332	2.21193	2.35683	Nuc.
ENST00000485259.1	GBA2	1.46763	2.49963	1.75749	1.80619	1.89633	1.70076	2.33045	2.39893	1.84999	1.54459	1.81416	2.62121	Nuc.
ENST00000383858.1	RNVU1-7	2.54463	2.73113	2.52265	2.0883	6.34771	69.4189	0.954673	2.68303	2.29101	2.93952	1.01748	1.22098	Nuc.
ENST00000532741.5	EEF1D	2.69707	1.96285	1.51544	1.19575	2.06721	2.03845	2.97614	3.61656	1.25241	1.51765	3.71805	3.23498	Nuc.
ENST00000483247.1	CCDC14	1.06848	1.99544	1.68358	2.23686	1.80112	9.92295	2.14575	4.61607	3.53644	2.24435	3.81442	3.82705	Nuc.
ENST00000482023.5	ZNF692	1.85679	1.60982	2.22016	2.49603	1.63981	1.02053	2.94505	2.4487	2.90513	1.4423	2.8481	3.80829	Nuc.
ENST00000497847.1	ZNF692	2.27158	2.3931	2.37465	1.28729	0.659367	1.09766	3.7618	4.05279	3.13337	2.56926	3.64137	4.49122	Nuc.
ENST00000361573.3	SLC9A8	1.0734	0.582123	0.710353	0.643551	1.44322	1.64591	1.40035	1.46924	1.0642	0.852108	1.19984	1.02096	Nuc.
ENST00000376664.10	MAD2L2	1.30994	1.5002	0.927741	1.77051	2.04095	1.40441	2.20566	2.74738	2.33416	1.25833	2.56935	3.29695	Nuc.
ENST00000562059.1	BBS2	0.952636	2.7208	1.15401	0.728595	1.12955	1.07026	2.37962	1.93352	0.883609	1.6871	1.01561	2.47459	Nuc.
ENST00000465971.1	AC018638.4	2.25429	1.92271	1.48554	2.00313	2.44077	2.52379	2.40354	3.47972	1.93333	3.45938	2.89008	2.571	Nuc.
ENST00000594885.1	EEF2	1.86133	2.67786	3.01989	2.50567	2.89617	1.44466	3.12712	3.97724	3.03141	2.02171	1.91198	1.96623	Nuc.
ENST00000451702.2	UBA1	0.900577	2.17737	1.28918	0.857077	2.86699	1.91217	2.4076	2.37871	1.43155	2.57856	1.96569	2.03595	Nuc.
ENST00000487490.1	STOML2	2.36568	2.60119	2.37784	1.83707	3.89475	2.99836	3.20055	2.96241	3.24236	2.23445	2.78525	3.88702	Nuc.
ENST00000556262.5	SDR39U1	2.42174	3.02737	1.69801	1.98193	3.69535	2.52774	5.14501	4.34952	2.71896	2.4439	4.7378	4.67774	Nuc.
ENST00000467105.1	RPL3	2.36752	2.98112	1.8418	1.68849	3.68899	3.80528	3.45836	4.04371	3.43463	2.26538	3.06477	4.13809	Nuc.
ENST00000473525.2	NONO	2.21458	2.62622	1.04411	0.85216	2.39889	15.4459	3.32071	3.18785	1.77136	3.60754	3.88782	3.57134	Nuc.
ENST00000569406.5	CLK3	1.82925	3.08307	2.92258	1.53911	2.26374	1.88034	2.84894	3.29901	2.97953	2.00695	2.40861	3.27227	Nuc.
ENST00000527000.1	FBXL6	2.87508	1.86972	3.29481	2.56392	2.71331	1.02033	3.89974	4.54521	3.75902	1.64182	3.92167	3.3801	Nuc.
ENST00000489030.1	USP11	2.15	1.77737	1.58167	1.88813	1.48064	1.90686	2.05428	2.01229	2.14077	0.886609	1.71099	3.77058	Nuc.
ENST00000581979.5	SRSF1	3.74977	5.04137	6.50833	2.60021	5.07484	4.52011	5.21237	3.79979	7.10242	2.62971	6.71776	5.86369	Nuc.
ENST00000585788.1	MFSD12	2.17613	1.12933	1.04681	0.931297	1.9274	31.2126	1.33199	2.4492	0.918076	1.61126	2.00915	2.42336	Nuc.
ENST00000392038.7	AKT2	3.03746	2.70054	2.0542	2.12297	1.36272	1.80518	4.51134	3.61396	1.39041	2.44235	4.29817	2.94865	Nuc.
ENST00000478247.1	DVL3	1.41877	1.81789	1.3823	1.45232	1.7658	0.720712	3.2374	1.71228	1.04544	2.13449	3.13481	3.47374	Nuc.
ENST00000555020.5	GALT	1.05	2.64059	1.7963	1.50999	2.67679	0.961508	2.93728	2.25691	2.06604	2.31489	1.56141	2.42755	Nuc.
ENST00000587112.1	CLASRP	0.693833	2.45452	2.88372	1.88259	2.01473	4.43	2.87797	2.7178	3.18939	1.83039	2.23051	1.96898	Nuc.
ENST00000681289.1	ACADM	0.615918	1.56608	1.52824	0.623814	1.1215	0.605526	1.12189	1.45202	1.46381	1.0742	0.828907	1.88793	Nuc.
ENST00000301453.7	OTUB1	2.79878	2.82659	2.07527	1.56975	2.44002	2.08309	3.79256	4.56471	2.39197	3.03926	4.58911	5.19819	Nuc.
ENST00000651817.1	TACC3	1.59409	2.23484	1.87189	0.650382	2.31776	0.73358	1.56158	1.77406	2.26718	0.583441	2.95041	1.95337	Nuc.
ENST00000486870.1	NBEAL2	3.04476	3.86654	3.53001	2.96507	3.08219	0.587474	3.81317	3.35491	3.98427	4.01938	5.09729	3.84848	Nuc.
ENST00000564785.5	MAN2C1	2.30448	3.18924	1.80441	1.73442	3.05955	0.763764	2.66413	3.94487	2.31795	1.94528	3.04233	3.0176	Nuc.
ENST00000551127.5	TPCN1	2.21053	2.10724	2.60413	1.50611	1.56158	1.0984	3.44147	2.19484	2.60262	1.41556	2.51483	2.22453	Nuc.
ENST00000547870.2	HNRNPA1	3.0543	4.2595	2.32399	2.92875	4.68793	5.61552	4.02692	4.7434	4.65887	3.36821	4.48401	4.55402	Nuc.
ENST00000569315.1	XPO6	1.83435	1.96859	1.1413	1.02286	1.59632	2.00287	1.50788	2.66061	1.05184	1.52156	2.03403	3.15487	Nuc.
ENST00000588480.1	AC005306.1	1.74162	0.971532	1.80206	1.78209	0.714275	1.41698	2.12809	1.51344	1.80705	0.822076	2.01074	2.15828	Nuc.
ENST00000482821.5	MRPS5	1.87788	1.73953	0.63956	0.814009	1.53669	0.96536	1.91275	1.81538	1.41485	1.70125	1.70549	1.61789	Nuc.
ENST00000321897.9	VARS2	1.77224	3.42359	2.84681	1.58182	1.6042	2.48788	4.67638	4.2329	3.89275	2.56633	3.10142	3.80961	Nuc.
ENST00000645271.1	BX255925.3	2.0767	1.27727	2.08949	1.70036	2.14944	4.98708	0.895109	2.86222	0.887894	0.868038	1.77857	3.78954	Nuc.
ENST00000471040.5	TRMT2A	2.48817	3.03703	3.00872	1.79191	4.12291	1.06394	3.95052	4.13492	3.44323	2.50389	4.3906	4.7955	Nuc.
ENST00000610443.1	DHRS11	1.04725	0.971426	0.749344	0.958176	2.1376	0.985802	1.78654	1.95025	1.51443	1.27043	1.62301	2.59851	Nuc.
ENST00000481104.1	POLD2	2.81753	2.48756	1.68219	1.54378	2.84762	1.54656	2.51368	2.98811	3.42741	2.49135	3.79098	4.63036	Nuc.
ENST00000602140.1	RPS28	1.04684	1.16823	0.853844	0.881432	3.29179	1.08128	2.29362	2.4655	1.12668	1.53583	1.77773	2.66208	Nuc.
ENST00000460453.1	FBH1	1.65757	2.53475	1.55721	1.87423	1.96646	0.685006	2.57037	3.59118	2.08988	2.39682	2.14092	2.7023	Nuc.
ENST00000569862.5	CENPT	2.815	3.62127	2.82287	2.10851	4.31861	0.998795	4.03198	4.99036	3.60922	3.28778	4.51252	4.67916	Nuc.
ENST00000614769.1	MLLT6	1.33928	2.18885	1.61471	0.835372	1.11294	1.20643	2.50334	2.42138	1.85332	1.31795	1.56094	2.4568	Nuc.
ENST00000424235.1	SNHG17	1.36029	1.08777	1.04917	1.09074	2.77212	0.741804	2.53575	2.04786	1.17231	1.17178	2.04197	2.02784	Nuc.
ENST00000555754.1	GALT	1.43287	1.94289	1.79093	1.27753	1.78258	1.26194	2.41946	2.79186	2.03937	1.71661	2.37324	3.79963	Nuc.
[truncated: 2,933 more rows]
