# Supplementary material for: High-throughput Screening of Sequence Elements Associated with RNA Localization
Source: Comput Struct Biotechnol J. 2026 May 21;35(1):0107. doi: 10.34133/csbj.0107 (PMC13191086; doi:10.34133/csbj.0107)
Supplement: Supplementary 1 — Figs. S1 to S5 Tables S1 to S8 [file csbj.0107.f1.zip › Supplement Table8.xlsx]

## Sheet: Table S8-1 si-UPF1
Table S8-1. The change of RNA subcellular localization upon UPF1 knockdown.
Gene Symbol	si-UPF1_1(log2FC(Nuc./Cyto.))	si-UPF1_2(log2FC(Nuc./Cyto.))	si-UPF1_2(log2FC(Nuc./Cyto.))	si-UPF1_mean(log2FC(Nuc./Cyto.))	siNC_1(log2FC(Nuc./Cyto.))	siNC_2(log2FC(Nuc./Cyto.))	siNC_3(log2FC(Nuc./Cyto.))	siNC_mean(log2FC(Nuc./Cyto.))	P value	△log2FC	direction
ENSG00000309461	0.3081325051680328	1.729343937060575	-1.8162	0.07375865499463496	-3.81765	-4.72945	-4.02748	-4.19153	0.04567219259567377	4.265288940266384	Shift to nuclear
DNAAF1	1.357506405194815	2.449008598492373	1.374706390511121	1.7270737980661028	-1.27852	-0.879322	-1.31329	-1.15704	0.008206780140976101	2.884116272705101	Shift to nuclear
ENSG00000290003	3.595720298569829	4.238817424836234	3.9701910401894667	3.9349095878651767	-0.00515723	0.911656253418646	2.364869386645823	1.090456135307087	0.04594831286433558	2.84445345255809	Shift to nuclear
ENSG00000257270	5.296596897857954	4.966679631856448	5.1008683485057915	5.121381626073398	2.183719800565199	2.284213965986747	3.023952128683999	2.4972952984119816	0.005176552376960998	2.6240863276614164	Shift to nuclear
CYP4F33P	4.621032052279479	3.7341715508197457	4.661789496798882	4.338997699966035	1.2210135060153977	1.9619719704060123	2.4826374342067146	1.888540970209375	0.007359217594959666	2.4504567297566604	Shift to nuclear
ENSG00000264019	0.10582775395618818	0.7236350738226344	1.3628849149316218	0.7307825809034814	-2.06997	-2.34792	-0.465502	-1.6278	0.03558760402895701	2.3585807352478776	Shift to nuclear
ENSG00000273628	0.6337762602496999	0.595917027453789	0.418678938508806	0.5494574087374317	-1.53791	-2.08726	-1.70118	-1.77545	0.00172438077219536	2.324905782231342	Shift to nuclear
RPS24P17	0.37459849953505303	0.9276809291252451	-0.0164283	0.42861704995022126	-2.12998	-1.98876	-1.40036	-1.8397	0.003465699309661039	2.268316457578417	Shift to nuclear
ENSG00000259006	1.1722707536276025	0.2107373650440684	0.00011175564976274996	0.46103995810714454	-1.88553	-1.27637	-2.24976	-1.80389	0.009010944418317405	2.2649268504448026	Shift to nuclear
POLR2J4	-1.19777e-06	0.35670140586516275	0	0.11890006936565199	-1.66813	-1.90547	-2.77489	-2.11617	0.013914896650585401	2.235065109900643	Shift to nuclear
ENSG00000273420	0.001689552863579507	0.000206600061049584	0.2264336335815996	0.07610992883540955	-1.9467	-2.43645	-1.73976	-2.04097	0.004723814840397138	2.1170819855204455	Shift to nuclear
SNRPA1-DT	2.702147527892478	2.9023886351604813	3.3970777851013936	3.0005379827181176	0.24566972179173993	1.3414341536324035	1.0891242636592289	0.8920760463611241	0.009301820463522435	2.1084619363569934	Shift to nuclear
SCARNA13	2.412063385719266	2.977430139162923	3.3863005338555525	2.9252646862459137	0.1433986434733723	1.8861403988669918	0.43456086636739905	0.8213666362359211	0.04026797102511861	2.1038980500099926	Shift to nuclear
SLC7A7	2.3984607339576787	2.401819085714679	1.9997874862793839	2.266689101983914	0.14191582441988262	0.25300436736753235	0.10628681465776714	0.16706900214839404	0.0018774298348607785	2.09962009983552	Shift to nuclear
PKIG	-1.34284	-1.15776	-1.53507	-1.34522	-3.6194	-3.49385	-3.21889	-3.44405	0.00020700339233244435	2.0988248168934236	Shift to nuclear
HMGB1P5	-0.00822755	0.32874088338981783	0.4317137509850425	0.250742362480093	-2.00952	-1.67351	-1.83858	-1.84054	0.0003676918686841019	2.091278935486894	Shift to nuclear
ENSG00000304119	5.70831141062467	5.199206235542241	6.411334718466749	5.772950788211221	3.9024302258459724	3.5724496571292947	3.8628673992338407	3.7792490940697028	0.02236173699472434	1.9937016941415187	Shift to nuclear
RSRP1	5.211904518107673	5.365338660799811	5.053028279173613	5.210090486027032	3.339941084227946	3.3066754293108356	3.0071039029518745	3.217906805496885	0.00016143185078686874	1.9921836805301472	Shift to nuclear
ACAD9-DT	1.0502428246288225	0.8116185621626671	1.0440017127916639	0.9686210331943844	-0.979923	-0.956461	-1.06865	-1.00168	0.00033028121831829766	1.9702980412085123	Shift to nuclear
ENSG00000299019	0.8262132799166608	1.1785313893486584	0.7615319633589223	0.9220922108747471	-1.00127	-0.549729	-1.53629	-1.02909	0.010271307872420164	1.9511863865211316	Shift to nuclear
TAGLN	0.36580785443445296	0.60242484517141	0.5431351471843265	0.5037892822633965	-1.38683	-1.53054	-1.29977	-1.40572	4.163844597767718e-05	1.9095067743255716	Shift to nuclear
INPP5B-AS1	2.034286866312062	3.3230976419582325	2.3000572371193946	2.5524805817965635	1.1669922768510588	0.6606464323042596	0.2900044375440756	0.7058810488997981	0.022690660518049452	1.8465995328967653	Shift to nuclear
GPX7	-1.38907	-1.02452	-1.11087	-1.17482	-3.01294	-2.98271	-3.04191	-3.01252	0.0029673771461327355	1.837700457007718	Shift to nuclear
KPNA2P3	3.5833744128798206	3.58102339498717	3.88096970926459	3.6817891723771936	1.7541063946012485	1.8379816741731623	1.9422958845734368	1.844794651115949	0.00042774699489901865	1.8369945212612446	Shift to nuclear
ENSG00000262967	1.7759341387673262	2.548268953948538	1.4727843067449884	1.9323291331536174	-0.0951898	0.40041836204225345	-0.000508211	0.1015734457314294	0.015854410984137077	1.830755687422188	Shift to nuclear
ENSG00000279088	2.2283663330526795	2.6696851297018678	2.609534011098903	2.5025284912844836	0.5461022442354377	0.7625972400405984	0.8271265639218977	0.7119420160659778	0.0009855981056901477	1.7905864752185057	Shift to nuclear
ENSG00000303623	1.9211057072228865	1.1917655863569936	0.6742077639232185	1.2623596858343662	-0.0673693	-0.185843	-1.32518	-0.52613	0.03006714002107103	1.7884896120032465	Shift to nuclear
ENSG00000288894	-0.724082	-0.00141483	-0.348532	-0.358009	-1.76074	-2.15693	-2.43784	-2.1185	0.003602598447414087	1.7604951720832638	Shift to nuclear
RPL13AP7	-2.3091	-1.87468	-1.75667	-1.98015	-3.77175	-3.7239	-3.62841	-3.70802	0.006583383919613673	1.7278695634217283	Shift to nuclear
ENSG00000264578	0.7851770553845423	1.3867749642003442	1.2715789682343257	1.1478436626064041	-0.888578	0.00798382576095352	-0.707081	-0.529225	0.009981733545408603	1.6770688030031748	Shift to nuclear
UPF1	2.0894429797057033	2.121186798879205	2.1738564926466126	2.1281620904105067	0.4922876762598679	0.3986237219806732	0.4797132512726473	0.4568748831710628	2.2684103844430805e-06	1.671287207239444	Shift to nuclear
ENSG00000266872	2.215498200386182	2.0522496107453563	1.8857247362849563	2.051157515805498	0.11188970824542821	0.3679284502744478	0.695455446441349	0.3917578683204084	0.0027594155343165496	1.6593996474850898	Shift to nuclear
ENSG00000272004	2.8957756856837076	1.8115252039253313	2.1628221264619514	2.2900410053569966	1.003642638123507	0.02726404545991063	0.8970607164589622	0.6426558000141266	0.020771429987641372	1.6473852053428701	Shift to nuclear
IFITM1	-2.62287	-2.42472	-2.24138	-2.42966	-3.71437	-4.14388	-4.32539	-4.06121	0.003229984521297088	1.6315564436299197	Shift to nuclear
ENSG00000244491	-0.57244	-0.07188	-0.346108	-0.330143	-1.94127	-1.8995	-2.00187	-1.94754	0.006160955479448271	1.6174008090797825	Shift to nuclear
ENSG00000249971	-0.0526267	-0.189453	1.09271139564724	0.2835439439311975	-0.553735	-1.63998	-1.79919	-1.33097	0.045946725979375	1.6145131375535657	Shift to nuclear
TLCD3A	-1.4253	-1.14563	-1.24678	-1.27257	-2.98125	-2.88616	-2.7752	-2.88087	0.00016542672851757752	1.6082986801994312	Shift to nuclear
SNRPGP10	-4.83496	-4.36144	-4.97932	-4.72524	-6.43797	-6.02585	-6.53644	-6.33342	0.003025803889053347	1.6081780449579082	Shift to nuclear
HMGB1P6	-1.90937	-1.9697	-1.81037	-1.89648	-3.67799	-3.24499	-3.56372	-3.49557	0.003042246927465557	1.5990904181940813	Shift to nuclear
LCAT	3.7990039491209373	3.6162657724926954	3.7838679005678277	3.733045874060487	2.214504686784101	2.1492497171612253	2.038617750137509	2.134124051360945	3.7891606510771016e-05	1.5989218226995416	Shift to nuclear
CD52	-1.13087	-0.608705	-1.62862	-1.12273	-2.31683	-2.8105	-2.90943	-2.67892	0.016301208789140712	1.556183897163727	Shift to nuclear
ENSG00000286190	-0.517151	-0.590987	-0.789482	-0.63254	-2.35096	-2.03512	-2.17177	-2.18595	0.00024031011661794068	1.5534101076460436	Shift to nuclear
ENSG00000267283	3.3672669396750794	3.647855562643455	3.5957787554310565	3.53696708591653	1.5005463866192297	2.128826641772998	2.3413823560145044	1.990251794802244	0.01726309249423788	1.546715291114286	Shift to nuclear
ENSG00000273759	2.493326355207697	2.9115516483323134	2.9165078028782916	2.7737952688061007	1.0644203709339857	1.4650756172576638	1.1908066656417224	1.2401008846111239	0.0012639425111080117	1.5336943841949768	Shift to nuclear
FAM3B	0.3216551428399831	0.5487193623098522	0.6687656091047876	0.5130467047515409	-0.953319	-0.871011	-1.22067	-1.015	0.00048214983674117084	1.5280482268998004	Shift to nuclear
ANP32BP1	-1.03936	-1.08656	-1.06374	-1.06322	-2.69381	-2.73991	-2.33168	-2.58847	0.006607399884648561	1.5252470270937761	Shift to nuclear
BPTFP1	4.3254588372839535	4.827196779431412	4.86852960442524	4.673728407046869	3.0182715398802937	3.410898483637068	3.020219484054167	3.149796502523843	0.0029161212879619926	1.523931904523026	Shift to nuclear
LINC02182	3.5653484979050063	3.40755777291639	3.6717853280355603	3.548230532952319	2.296554787338681	1.8772486307056448	1.9056188908462997	2.0264741029635416	0.0018025755392076961	1.5217564299887774	Shift to nuclear
ENSG00000270100	4.373955864155004	3.646177847051876	3.5010351923383345	3.840389634515071	2.0684113159032815	3.033455308529567	1.8700202412286386	2.323962288553829	0.03133880985691918	1.516427345961242	Shift to nuclear
GARS1-DT	3.534746793640103	3.632209599924118	3.2488107469605465	3.4719223801749224	1.9872084448670635	1.7643495568678758	2.177895590729056	1.9764845308213317	0.0008440216821852309	1.4954378493535907	Shift to nuclear
ENSG00000272223	2.9011543486596874	3.4018889844351934	3.428484126082308	3.243842486392396	1.8463809849703343	1.8759871702585749	1.5735598213400652	1.7653093255229912	0.004130602768960785	1.4785331608694048	Shift to nuclear
ENSG00000265298	3.2370280330663603	3.261429843005534	3.6213204980763813	3.373259458049425	2.1079601677998605	1.5957658169607216	1.9816215022259407	1.8951158289955075	0.0020395701075032182	1.4781436290539176	Shift to nuclear
ENSG00000279528	2.5615250648056334	2.937014757063614	2.1761248672693525	2.5582215630462	1.429460639705677	0.871415436399434	0.9615255402512677	1.0874672054521264	0.007244312873595822	1.4707543575940736	Shift to nuclear
TMEM178A	2.5896655021332347	2.6403800307148537	2.7434753242320222	2.65784028569337	1.2447588126662184	1.1780601851779613	1.1414926802197627	1.1881038926879808	3.544306300119621e-05	1.4697363930053893	Shift to nuclear
ENSG00000291270	4.083239406920072	4.000983685827106	4.409418092494648	4.164547061747275	3.042743157560318	2.509138578621892	2.5385407203656687	2.6968074855159596	0.003301665500663552	1.467739576231315	Shift to nuclear
TBCB	-0.706651	-0.775954	-0.715624	-0.732743	-2.11674	-2.27578	-2.19588	-2.19613	0.00013129898271778452	1.4633908273798886	Shift to nuclear
CENPW	-2.05733	-2.06661	-1.83856	-1.9875	-3.48855	-3.4034	-3.45908	-3.45034	0.0010790901715745402	1.4628432241976375	Shift to nuclear
CAPN12	5.765454871369169	5.730469882230435	5.939793847916313	5.811906200505305	4.284925588108808	4.576767200071578	4.1970341146213705	4.352908967600586	0.0012492571856980723	1.4589972329047196	Shift to nuclear
CELF6	2.8834047115635837	2.6665296889964774	2.6898559386285075	2.7465967797295225	1.3439581134656065	1.2492685913964172	1.2719074746591639	1.2883780598403958	0.0005822754001683052	1.4582187198891268	Shift to nuclear
GSTT2B	3.401032983496699	3.666166855744011	3.524809996199617	3.530669945146775	2.146777540729618	2.0490644956266006	2.0588480700716008	2.0848967021426064	0.0008350890994037894	1.4457732430041688	Shift to nuclear
SBNO1-AS1	1.5595709703866314	2.1849685620993506	1.5063829030102291	1.750307478498737	0.09122455667974622	0.8051520100903553	0.04710056406427942	0.31449237694479365	0.012323097315294303	1.4358151015539433	Shift to nuclear
ZBTB47-AS1	3.0307992955202923	3.455429790753935	3.2578305076380434	3.2480198646374236	2.216838770028837	1.5427112519657806	1.681205086259061	1.8135850360845598	0.0072849901819509915	1.4344348285528639	Shift to nuclear
FUT6	0.544449968343172	0.66084169783646	0.641903602324411	0.6157317561680143	-0.800878	-0.98861	-0.664697	-0.818062	0.001604743258490033	1.43379330086789	Shift to nuclear
MFNG	0.6672155411533404	0.8195485084442722	0.6501495783005875	0.7123045426327334	-0.788429	-0.897224	-0.461223	-0.715625	0.0034328761894310087	1.4279297439844685	Shift to nuclear
ENSG00000269968	-1.0775	-1.10108	-0.917437	-1.032	-2.33624	-2.44982	-2.58837	-2.45814	0.00014750803894444437	1.4261400294590296	Shift to nuclear
PHKA2-AS1	2.7149344303386305	2.625799680384646	2.600141087122833	2.646958399282037	1.4926254434875559	1.0732556550521368	1.1171977607242511	1.2276929530879814	0.005904016921662053	1.4192654461940555	Shift to nuclear
MRAP	-0.282046	-0.400252	-0.575231	-0.419176	-1.88804	-1.45686	-2.16202	-1.83564	0.01101138107163251	1.4164620127654182	Shift to nuclear
RN7SL3	-2.67903	-2.45097	-2.95043	-2.69348	-3.61703	-4.43936	-4.27234	-4.10958	0.014110641520159591	1.416094821209923	Shift to nuclear
N4BP2L2	3.0473685921175577	3.0808380145083896	3.153633736011989	3.093946780879312	1.6847668217122256	1.763292281311327	1.591308297199149	1.6797891334075672	6.79908779843374e-05	1.414157647471745	Shift to nuclear
MAFA-AS1	7.268278389041518	7.468546193001371	6.604095060133621	7.113639880725503	5.44158618808886	5.999918150380139	5.7165077350841145	5.719337357851038	0.015905397708063707	1.3943025228744652	Shift to nuclear
ENSG00000298624	4.487297072237228	4.449258206931631	4.357191773616253	4.431249017595037	3.1127786020034227	3.135153789391585	2.878675253242232	3.0422025482124133	0.0008033363227876231	1.3890464693826234	Shift to nuclear
ENSG00000303871	3.513267185897759	3.9341128660115405	4.057723944894304	3.835034665601201	2.744196511527683	2.3556370168808884	2.2433922567691216	2.4477419283925643	0.003533955674061386	1.3872927372086368	Shift to nuclear
ENSG00000306316	2.787825294774745	2.753569363844868	2.9100591010174353	2.8171512532123493	1.4665905353690771	1.3680639467700204	1.4619258398513126	1.43219344066347	4.966189172288428e-05	1.3849578125488793	Shift to nuclear
SECTM1	3.023119697534725	2.8681279923317464	3.0280340325764232	2.973093907480965	1.6785871281044968	1.537060028318662	1.5992675335265105	1.6049715633165562	5.143272310471825e-05	1.3681223441644088	Shift to nuclear
TMEM74B	3.6479965186261882	3.491005188987705	3.598116660646558	3.5790394560868166	2.1924640584371273	2.298823121978405	2.1573924321074216	2.2162265375076515	2.8390290971366766e-05	1.362812918579165	Shift to nuclear
BRICD5	3.105040981510461	2.464190079641425	3.0235982955703875	2.8642764522407576	1.6637587569998902	1.593805156707094	1.275417353910557	1.5109937558725137	0.008218064119268035	1.3532826963682438	Shift to nuclear
DDX11L2	1.9296963295837237	0.8236629590350255	1.4944770548405368	1.4159454478197617	0.20731448863996402	1.851901042175123e-08	0	0.06910483571965814	0.04712222111689229	1.3468406121001035	Shift to nuclear
ENSG00000257524	4.3902111468177765	4.05899753026612	4.5726907023345795	4.340633126472825	2.770604791049315	3.089936554297855	3.134636644956629	2.998392663434599	0.0026747911132165647	1.3422404630382254	Shift to nuclear
SLC27A3	2.5769371526908973	2.732043835412943	2.2920997317130336	2.5336935732722914	1.2951179959389822	1.0840124833283358	1.1973363999047584	1.192155626390692	0.0031078011998725845	1.3415379468815993	Shift to nuclear
PLEK2	-0.627002	0.044796153965380496	-1.01936	-0.533854	-2.09302	-1.91203	-1.60922	-1.87142	0.0336201713736402	1.3375712249418994	Shift to nuclear
PGLYRP2	-0.472707	-0.520256	-0.725058	-0.572674	-2.17947	-1.82231	-1.72703	-1.9096	0.00287478674857484	1.3369289214257747	Shift to nuclear
ENSG00000253722	0.173146216982289	0.7088181341358376	0.77393210990419	0.5519654870074389	-0.897814	-0.507478	-0.947044	-0.784112	0.0062114148909288855	1.336077235180503	Shift to nuclear
RN7SL1	-2.14459	-1.75502	-2.52511	-2.14157	-3.48723	-3.75169	-3.1923	-3.47708	0.010396590956957268	1.3355023106701411	Shift to nuclear
ENSG00000304365	2.3376825885563726	2.1033733987253695	1.7414304479241205	2.0608288117352873	0.3349259235949373	0.7883300723620253	1.0827046179174062	0.7353202046247896	0.009989577447436847	1.3255086071104976	Shift to nuclear
ENSG00000274139	4.963423258829983	4.447352063691578	5.150888632026176	4.853887984849245	3.0870390959447995	3.7801933289126435	3.7193059250772045	3.5288461166448823	0.01235753059506521	1.3250418682043628	Shift to nuclear
FAM156B	4.121862975216005	4.093907777681795	4.124613479425503	4.113461410774434	2.74369319698107	2.7678588221788143	2.8638392413742046	2.791797086844696	0.0003662223903031962	1.3216643239297379	Shift to nuclear
CCDC180	2.4299227278739406	2.3923196936259727	2.6500533944896647	2.490765271996526	0.922564070076618	1.067177285334907	1.518332727210007	1.1693580275405107	0.008586504394180397	1.3214072444560152	Shift to nuclear
CTBP1	1.6460351842601844	1.6010016751024385	1.5491291591273901	1.5987220061633376	0.2725129224659504	0.2678093098745527	0.29421975288717883	0.2781806617425606	0.0001717567609725512	1.320541344420777	Shift to nuclear
ENSG00000249590	0.712375677725816	0.10510108578125328	1.2409229235101211	0.6861332290057301	-0.539975	-1.13864	-0.209531	-0.629381	0.03838927377750726	1.3155139868868428	Shift to nuclear
SYNJ2BP-COX16	-0.0598071	0.2007287765146442	-0.643928	-0.167669	-0.856672	-2.04746	-1.54262	-1.48225	0.04158308536487864	1.3145819284949425	Shift to nuclear
ENSG00000259605	1.1480365247095654	2.3101514565477643	1.698694746192719	1.7189609091500164	0.414717675949342	0.17883168602123586	0.6648521416355209	0.4194671678686996	0.04494059926345639	1.2994937412813168	Shift to nuclear
ENSG00000226396	1.4311927368805535	1.5708807235780007	1.744683582095187	1.5822523475179135	0.2032509107308233	0.361393210993495	0.28903958846843103	0.28456123673091643	0.0011144424173620984	1.297691110786997	Shift to nuclear
ENSG00000254662	0.9819980111886109	0.8183112925553742	0.06492164305163464	0.6217436489318732	-0.289142	-0.893532	-0.835686	-0.672787	0.024222741299893175	1.294530590385833	Shift to nuclear
ENSG00000278464	3.550345113627696	3.1435546175314384	3.3314348864276075	3.3417782058622474	2.0024417586832675	2.2617494463716508	1.8941845024200354	2.052791902491651	0.0013305109839153867	1.2889863033705962	Shift to nuclear
ENSG00000231864	-0.677696	-0.0391902	-0.000116036	-0.239001	-2.01876	-1.23825	-1.31955	-1.52552	0.018237931889016724	1.2865169083197805	Shift to nuclear
RPL36P7	2.027377021975236	1.7524702999459436	0.9329606849407435	1.5709360022873078	0.7735580198307769	0.08458407092134165	0	0.28604736358403954	0.03902437811505584	1.2848886387032683	Shift to nuclear
KBTBD6-DT	3.3239054281821363	3.2813849238363426	3.3985324592552977	3.3346076037579255	1.8743044944121259	2.2841729102367028	2.0275839955153017	2.0620204667213766	0.0055200572257000785	1.272587137036549	Shift to nuclear
NEAT1	6.5160855339541515	6.402473384365175	6.352933289219702	6.423830735846344	5.190692333258114	5.086963966706282	5.193101967526074	5.156919422496823	5.908795627495432e-05	1.266911313349521	Shift to nuclear
GRAMD4	3.110943655956661	3.2463779167969857	2.6762740134238805	3.011198528725842	1.9292374525333953	1.4816909706074712	1.8302042334306199	1.7470442188571622	0.005253890603881935	1.2641543098686798	Shift to nuclear
ENSG00000305899	2.166445909313929	1.4854264128527803	1.6714384893808656	1.774436937182525	0.272079336335032	0.42778340280354765	0.8570760015737986	0.5189795802374594	0.009944754282833243	1.2554573569450658	Shift to nuclear
MHENCR	3.066598875196565	3.1446171421968265	3.0058829899167434	3.0723663357700453	1.7760490021558877	1.7964778634971317	1.886260565244876	1.8195958102992984	2.3141158425929572e-05	1.2527705254707469	Shift to nuclear
MITD1	1.9640560752969172	1.7137453288654985	1.937990742167189	1.8719307154432014	0.6962805595661807	0.6431687621702955	0.5227005037551777	0.620716608497218	0.00046542041494900005	1.2512141069459835	Shift to nuclear
RASGRF2-AS1	1.7295439027138155	1.7548917768091088	1.7498012367492533	1.7447456387573925	0.6515668510775593	0.5367994768770271	0.29276834913784744	0.49371155903081126	0.0068405489958947375	1.2510340797265813	Shift to nuclear
SCX	4.4987889375890555	4.097392554947075	4.031658975653189	4.209280156063106	2.654157826721491	3.1361882299316153	3.0946397409612243	2.96166193253811	0.004232975803660304	1.247618223524996	Shift to nuclear
ENSG00000263859	0.15196374133291268	0.5183032350524208	-0.0540393	0.20540923028709035	-1.08716	-0.883601	-1.15418	-1.04165	0.00757547152672816	1.2470567885258776	Shift to nuclear
NRDE2	1.2672012719795849	1.4162055590375284	1.5775635116120075	1.4203234475430404	-0.0138995	0.1834524755260563	0.3506715485483601	0.17340817230949104	0.0009425878869736884	1.2469152752335493	Shift to nuclear
FABP3	-2.33624	-1.63563	-2.246	-2.07262	-3.28294	-3.16693	-3.50616	-3.31868	0.016908230863146963	1.246055481386998	Shift to nuclear
PTPRCAP	2.246965317511854	2.1920574648118962	2.093683294475764	2.177568692266505	0.9851309656336614	1.1626676551851383	0.6590006240252536	0.9355997482813511	0.008998840909903202	1.241968943985154	Shift to nuclear
ENSG00000267199	3.520045024039818	3.2369994314333894	3.542779634196796	3.433274696556668	2.2982389347148593	1.9896549420448768	2.2905329099843885	2.192808928914708	0.0009355949318001168	1.2404657676419597	Shift to nuclear
ARGLU1	3.322077921425666	2.8776133959586674	2.9896941005189466	3.0631284726344266	1.799118332427332	1.720042848344948	1.9507965938318033	1.823319258201361	0.003845494624733532	1.2398092144330655	Shift to nuclear
ENSG00000255629	0.11503988395295442	0.4279944443913214	0.6860097342000567	0.40968135418144414	-1.12526	-1.03993	-0.323859	-0.829685	0.020336612746454503	1.2393659033545545	Shift to nuclear
ENSG00000296951	3.1160819128270876	2.1143011276463586	2.1557695979917124	2.462050879488386	1.822403152421104	0.9490487062639765	0.9004312465187213	1.2239610350679337	0.04970609569490623	1.2380898444204524	Shift to nuclear
SH2D6	1.559156669336701	1.7291911503063555	1.6865139735986068	1.6582872644138877	0.3874901959138673	0.5469000670801062	0.3433222879921995	0.4259041836620577	0.0001317161266362098	1.2323830807518301	Shift to nuclear
TFF3	-2.36715	-1.84962	-2.33264	-2.18313	-3.59098	-3.10511	-3.54909	-3.41506	0.005781568271809949	1.2319284083120103	Shift to nuclear
ENSG00000263020	4.003157776695978	3.9967491675576965	4.051561785175988	4.01715624314322	2.82114154550369	2.9517803684883654	2.5902388356069146	2.7877202498663234	0.006199645191239768	1.2294359932768968	Shift to nuclear
MROH6	3.180177285322181	3.178538346138213	3.087035472228483	3.148583701229626	2.0065951735176495	2.0387141919085687	1.7251019140134598	1.923470426479893	0.003672618365624126	1.2251132747497329	Shift to nuclear
ENSG00000283078	2.4274162370608443	2.332457639602868	2.8773766298523795	2.545750168838697	1.4996255038063306	1.00600384191147	1.463912542520086	1.3231806294126292	0.006200699160699205	1.222569539426068	Shift to nuclear
BNIP2	1.0860533500453633	1.1335703134562594	1.0010192543093848	1.0735476392703358	-0.139557	0.0030981722944873383	-0.30224	-0.146233	0.0016278869721838769	1.2197803925428634	Shift to nuclear
ENSG00000293541	4.682876979963336	4.207027210726725	4.708955306055379	4.532953165581813	3.274058794151812	3.1937624082317715	3.472020264340876	3.3132804889081533	0.007139183988296339	1.2196726766736599	Shift to nuclear
IKBKG	2.3986024118745615	2.461684239242142	2.625462239252853	2.4952496301231855	1.2093910882558976	1.2909807086984162	1.331787559388791	1.277386452114368	0.0004936303072985903	1.2178631780088174	Shift to nuclear
ENSG00000259357	0.6094353783352986	9.079212259358933e-10	3.7723818068110836e-05	0.2031577010204293	-1.05883	-0.752849	-1.22785	-1.01318	0.010671329910845894	1.2163342914905806	Shift to nuclear
HYI	2.4581442799817594	2.3182226391593526	2.473412635907218	2.41659318501611	1.5454012957853385	1.0774413620649228	0.9797285484224666	1.200857068757576	0.014533175426689485	1.2157361162585343	Shift to nuclear
COX16	-2.83939	-2.48449	-2.61778	-2.64722	-3.89209	-3.7256	-3.96916	-3.86228	0.0011152553337600494	1.2150593788518909	Shift to nuclear
SNHG19	-0.242114	-0.246564	-0.186113	-0.22493	-1.41471	-1.43788	-1.46034	-1.43764	3.4332439378721204e-06	1.2127137064439129	Shift to nuclear
SNX5P1	-0.362616	-0.399321	-0.230452	-0.330796	-1.66409	-1.32485	-1.64126	-1.5434	0.0026650682977609925	1.2126029417746529	Shift to nuclear
DNHD1	4.168324203863496	4.112856546301712	4.2445088200258105	4.17522985673034	2.9719324609374844	2.9528877852590485	2.9760599126270555	2.966960052941196	0.0007005654240955326	1.2082698037891437	Shift to nuclear
CATSPERG	2.789277646593406	2.870566022143845	2.8551155415755103	2.83831973677092	1.6376300582407772	1.5925412897851328	1.6809849682120919	1.637052105412667	4.669258382211092e-06	1.201267631358253	Shift to nuclear
CRABP2	-0.683884	-1.08559	-0.855029	-0.874835	-1.99462	-2.45856	-1.7744	-2.07586	0.012030405549422635	1.2010260842123865	Shift to nuclear
ENSG00000292997	-1.43478	-1.99241	-1.87755	-1.76825	-2.33654	-3.34877	-3.21909	-2.96813	0.043583690896297676	1.199886147752722	Shift to nuclear
ENSG00000275703	2.7109898929601925	2.94897422603078	2.8920304704141437	2.8506648631350386	1.639133507458059	1.9970478805146308	1.3278302818699936	1.654670556614228	0.01589409179769945	1.1959943065208107	Shift to nuclear
NPFF	4.279344698615936	4.553533100464888	4.539649494841027	4.45750909797395	3.2845244192057783	3.1166645631435794	3.3907830700913117	3.26399068414689	0.0006032056500383146	1.1935184138270598	Shift to nuclear
KRTAP3-1	-2.75645	-2.60571	-3.12075	-2.82764	-3.94196	-4.04414	-4.07526	-4.02045	0.011774522460965192	1.1928127797205335	Shift to nuclear
FAM156A	4.051933386488046	4.064554423466006	4.03749190552763	4.051326571827228	2.8384190064610038	2.9158216826754377	2.865764208907575	2.873334966014672	9.337659826942308e-05	1.1779916058125557	Shift to nuclear
ENSG00000289045	0.8844005359753933	0.8171411934811605	0.5262976418526385	0.7426131237697308	-0.530674	-0.420934	-0.351424	-0.434344	0.002859643925852536	1.1769569305999283	Shift to nuclear
MELTF-AS1	3.38039114911595	3.6846529349594666	3.4095116330408994	3.491518572372106	2.3376508508508773	2.2496165340794865	2.3629139728091935	2.316727119246519	0.0032327396425163328	1.1747914531255867	Shift to nuclear
PI3	-1.38678	-1.77254	-1.51282	-1.55738	-2.8291	-2.61612	-2.73679	-2.72734	0.0025451772137523943	1.1699569197041377	Shift to nuclear
ENSG00000272669	4.723819370401907	4.781786625311353	4.568215528352328	4.691273841355196	3.7407361400103873	3.344112863636357	3.4962111456433913	3.527020049763378	0.0026450832587699116	1.1642537915918179	Shift to nuclear
TCEAL1	-0.742148	-0.755427	-0.877209	-0.791595	-1.93561	-2.04908	-1.86642	-1.95037	9.639667661376652e-05	1.1587746973731154	Shift to nuclear
ENSG00000286032	2.094401615516052	1.8445624134958811	1.9319553093328605	1.9569731127815977	0.8071248969114506	1.0239437067230908	0.565526014141111	0.7988648725918841	0.004037726571315365	1.1581082401897136	Shift to nuclear
SNRPEP5	-0.894832	0	0	-0.298277	-1.16929	-1.92895	-1.26841	-1.45555	0.041216383559636485	1.1572718602355634	Shift to nuclear
ERICH2-DT	1.3957364686755032	1.0581744460511633	1.5205775235002865	1.3248294794089843	0.13206702798414144	0.2324137539678341	0.1416742232343084	0.16871833506209466	0.01081597585112796	1.1561111443468897	Shift to nuclear
ENSG00000254780	-0.567255	-1.47227	-0.493404	-0.84431	-2.3939	-1.73653	-1.87068	-2.00037	0.04525656664757916	1.1560596819919011	Shift to nuclear
ENSG00000297420	1.5132789714369235	1.4754558258350272	1.6378981515036124	1.5422109829251875	0.3894931548989088	0.2505085657429536	0.5185065311538879	0.3861694172652501	0.0005790580091069732	1.1560415656599374	Shift to nuclear
ENSG00000291096	0.5628091051786855	0.10100358780881881	-0.363146	0.10022208378287982	-0.850129	-1.14631	-1.1672	-1.05455	0.036307183277275154	1.1547693394781293	Shift to nuclear
RBM3	0.07311792077315497	0.05017243104409706	0.032135362765096785	0.05180857152744961	-1.10093	-1.08991	-1.11098	-1.10061	3.599528562055837e-06	1.1524138400310937	Shift to nuclear
BOK-AS1	-1.26327	-1.19828	-1.54899	-1.33685	-2.74462	-2.68495	-2.03783	-2.48913	0.02141988037822573	1.1522833458077961	Shift to nuclear
EIF3LP2	-1.05115	-0.529486	-0.761039	-0.780559	-1.85934	-2.11789	-1.81552	-1.93091	0.005290897003478748	1.1503556922706226	Shift to nuclear
CAMK2N1	-0.828196	-0.823239	-0.818921	-0.823452	-1.98893	-1.99099	-1.9292	-1.9697	0.00025118613931998933	1.1462505578108817	Shift to nuclear
ENSG00000295157	0.710768104470989	0.5674256446052723	0.5561291111530902	0.6114409534097839	-0.882037	-0.392109	-0.318283	-0.530809	0.017246208631236895	1.1422503157492094	Shift to nuclear
BLVRB	-2.53314	-2.38793	-2.18559	-2.36889	-3.63152	-3.21757	-3.67701	-3.5087	0.004505052621326523	1.1398142944715683	Shift to nuclear
UBE2C	-1.37688	-1.43986	-1.33215	-1.38296	-2.61875	-2.50147	-2.4382	-2.51947	0.00021189281864621298	1.1365122094630025	Shift to nuclear
ENSG00000176868	2.947854800498494	2.7166124361701507	2.7862829705748173	2.816916735747821	1.7161722882069688	1.7324271238252584	1.6047579478743759	1.6844524533022012	0.0005017984177624326	1.1324642824456197	Shift to nuclear
ENSG00000307976	1.7315044298263789	1.4130148350345184	0.9394820801181516	1.3613337816596829	0.27768482456526533	-0.266907	0.6764944583957939	0.22909078693136595	0.03529669660784756	1.132242994728317	Shift to nuclear
DDA1	-1.30154	-1.29782	-1.47939	-1.35958	-2.44696	-2.44265	-2.58154	-2.49039	0.00017787545812482407	1.1308050137557906	Shift to nuclear
CCDC146	2.6209567549432964	2.6748451255907373	3.217123613187231	2.837641831240422	1.6816948294435472	1.4794693423144656	1.9727028512168285	1.7112890076582803	0.01090882490623662	1.1263528235821416	Shift to nuclear
PILRB	5.761985893905145	5.718168816996479	5.690874884706294	5.723676531869305	4.624306105508382	4.620408069885919	4.557541718492827	4.600751964629042	3.0808530652225277e-06	1.122924567240263	Shift to nuclear
MYADM-AS2	-0.71177	-1.27296	-1.01578	-1.00017	-2.0721	-1.96263	-2.33346	-2.12273	0.006736870292649775	1.122559582846508	Shift to nuclear
EMILIN3	1.0871454421831264	1.1994994475094733	1.282300540277121	1.1896484766565736	-0.0314691	0.15144245711855778	0.08275847563883122	0.06757727144252389	0.0001368823939305424	1.1220712052140498	Shift to nuclear
HSPB1P1	-2.02849	-1.76237	-1.84855	-1.8798	-3.06869	-2.96427	-2.96907	-3.00068	0.0015230813895940035	1.120873238887771	Shift to nuclear
ZNF580	-0.141184	-0.118499	-0.0228463	-0.0941763	-1.21651	-1.25973	-1.16	-1.21208	2.628698009740498e-05	1.117904233514559	Shift to nuclear
ENSG00000294542	-1.04937	-1.17969	-0.664843	-0.964634	-1.65973	-2.0614	-2.51957	-2.08023	0.026122714615761496	1.1156003954064988	Shift to nuclear
CFAP298	-0.851211	-0.800462	-0.825334	-0.825669	-1.92213	-1.96803	-1.93293	-1.94103	6.633763509812573e-07	1.115362284938824	Shift to nuclear
NPIPP1	2.589560718225928	2.34810103950678	1.9412579323189834	2.2929732300172305	1.3305704970669345	1.2329620886844148	0.9878775460222056	1.1838033772578516	0.013307593998588597	1.109169852759379	Shift to nuclear
SERF2	-2.41111	-2.38485	-2.36864	-2.3882	-3.40529	-3.55179	-3.53467	-3.49725	0.0009247483545372854	1.1090477514228398	Shift to nuclear
SNHG3	1.0981435988494235	1.1246963145470683	1.2924715658279673	1.1717704930748196	0.06980751548671309	0.08926577865071494	0.03150184107071055	0.06352504506937953	0.001651835463623167	1.10824544800544	Shift to nuclear
VSIG10L	0.806324964278299	0.8135366426297387	0.6722619530294087	0.7640411866458156	-0.393815	-0.260808	-0.377078	-0.343901	6.185527951103745e-05	1.107941714498804	Shift to nuclear
ENSG00000299654	0.43436939712733474	0.43323265037385084	0.33592679308506784	0.4011762801954178	-0.616538	-0.836706	-0.661743	-0.704996	0.0008064316372317753	1.106171894548558	Shift to nuclear
ENSG00000278876	2.805733638775958	2.8553837975907546	3.4143750600244895	3.025164165463734	1.944551137772657	2.0830771782183524	1.7335886239423366	1.9204056466444488	0.015087177678324917	1.1047585188192852	Shift to nuclear
CAMKK2	1.4104188924040608	1.3934553590167331	1.578632429131867	1.4608355601842202	0.4304635106155992	0.24190344892520235	0.4127570990870319	0.36170801954261117	0.00020012461791773533	1.099127540641609	Shift to nuclear
ENSG00000224415	-2.63464	-2.50346	-2.99559	-2.71123	-4.10596	-3.70333	-3.62046	-3.80992	0.006390198129600082	1.0986901079634963	Shift to nuclear
MFSD14A	0.4452005736960112	0.451464846442336	0.5870425879506058	0.49456933602965103	-0.450641	-0.652561	-0.700511	-0.601238	0.00074079521358926	1.0958070114208778	Shift to nuclear
TXNDC15	-0.771867	-1.02593	-1.10621	-0.968003	-2.11591	-2.04212	-2.03333	-2.06379	0.005678339367505688	1.0957871737448288	Shift to nuclear
CD274	0.1591760936640521	-0.330284	-0.305441	-0.15885	-0.91775	-1.61303	-1.23216	-1.25431	0.014423072932523187	1.0954632357534966	Shift to nuclear
LINC01410	4.026003689947213	3.7854803921987514	3.8450625541733396	3.8855155454397683	2.9224107539944004	2.626292545640257	2.8222787502180866	2.7903273499509145	0.0007460062796243945	1.0951881954888538	Shift to nuclear
ENSG00000304967	0.937517535654451	0.7397200433082851	0.9202217344641145	0.8658197711422835	-0.0974805	-0.359723	-0.225529	-0.227577	0.00044536431957364203	1.0933972410253747	Shift to nuclear
IGFN1	6.516937473611041	6.460405504757349	6.477127144736435	6.4848233743682755	5.328209923896291	5.362721849040193	5.486649714436407	5.39252716245763	0.0007053414169355221	1.0922962119106456	Shift to nuclear
CAHM	1.3238199894273537	2.2257260517731066	2.0421216337458232	1.8638892249820944	0.8953011958592145	0.4088547957241391	1.013839727757802	0.7726652397803851	0.036751216125947096	1.0912239852017094	Shift to nuclear
SMPX	2.914429488088072	3.406748971808558	3.305208559589154	3.208795673161928	2.4729036236068316	1.8864006861510734	2.0039150832972155	2.1210731310183735	0.010353786917164183	1.0877225421435543	Shift to nuclear
PCSK6	0.8697708020340933	0.8701346577521758	0.9423533255474685	0.8940862617779125	-0.274183	-0.22492	-0.0768284	-0.191977	0.0008980387149709442	1.0860636062374467	Shift to nuclear
UBE2FP3	2.9530864045304566	2.5398399531218714	2.822944242276137	2.7719568666428214	1.7929802556170487	1.8437467242638206	1.4298141119543608	1.6888470306117433	0.0037803855611096646	1.083109836031078	Shift to nuclear
ERHP1	-3.75898	-3.38096	-3.41051	-3.51681	-4.62172	-4.4524	-4.71979	-4.59797	0.0031119974075297925	1.0811540445815289	Shift to nuclear
SLC4A2	1.5810068437998288	1.3143362786305823	1.6804851333849191	1.5252760852717768	0.43743205027219834	0.4019195590123903	0.5030567422897272	0.4474694505247719	0.0068571022659291055	1.077806634747005	Shift to nuclear
ENSG00000309113	-0.822419	-0.193507	-0.463035	-0.492987	-1.43246	-1.58535	-1.68829	-1.5687	0.01652975745704852	1.0757138458644646	Shift to nuclear
BRPF3-AS1	4.1495587837048475	4.163562056317425	4.038863842069578	4.1173282273639495	3.12319002537436	3.011260812181752	2.995985924765472	3.0434789207738615	4.443066872053809e-05	1.073849306590088	Shift to nuclear
PYCARD	-2.09724	-1.79186	-2.03065	-1.97325	-2.5531	-3.1844	-3.40176	-3.04642	0.03926071296552984	1.073168126109026	Shift to nuclear
KRTAP5-1	3.3753387369044137	3.539754381596241	3.3269971294104104	3.4140300826370216	2.3188865752857697	2.3053460704474054	2.4009968959014234	2.341743180544866	0.0008712256029377492	1.0722869020921557	Shift to nuclear
C19orf18	1.513039165301174	1.6365645918167184	1.195174491557262	1.4482594162250517	0.05727455131447288	0.3630055394439668	0.7095725504801209	0.37661754707952017	0.012483410324983213	1.0716418691455316	Shift to nuclear
LINC02413	-2.5304	-2.49782	-2.46964	-2.49929	-3.42206	-3.70446	-3.5833	-3.56994	0.004284114881880174	1.0706546319601897	Shift to nuclear
PIGL	1.7387009467433439	1.7378442869853645	1.4640602736976085	1.6468685024754388	0.5575974320427431	0.6412092627252921	0.5335353316420697	0.5774473421367017	0.003490624324760098	1.0694211603387371	Shift to nuclear
MIR670HG	2.0206705548034543	1.786802739947103	2.421538401868095	2.0763372322062175	0.9968458026725239	1.2118091982813062	0.8157235939922253	1.0081261983153518	0.012643119039327116	1.0682110338908657	Shift to nuclear
SNHG25	3.62641206118968	3.466267201722491	3.5138122354095915	3.535497166107254	2.334629028798614	2.797876123024154	2.2771419529340706	2.4698823682522795	0.016978252736483585	1.0656147978549746	Shift to nuclear
EVA1B	-1.16048	-0.757563	-1.58403	-1.16736	-2.6623	-2.07152	-1.96441	-2.23275	0.030239123686433275	1.0653877703256396	Shift to nuclear
INCA1	3.1078986815150462	2.9530557721565613	2.88221122087915	2.981055224850252	1.8141627940234626	2.1175865664326974	1.8215173006677232	1.917755553707961	0.001650043812752484	1.0632996711422913	Shift to nuclear
PRRT1	1.7401508884125594	1.5384451593640291	2.0335649306699217	1.7707203261488367	0.5814998254041068	0.7841713910242901	0.7646604705229381	0.7101105623171117	0.00852332584960858	1.060609763831725	Shift to nuclear
ENSG00000289100	-0.654506	-0.715812	-0.607648	-0.659322	-1.64136	-1.85754	-1.66035	-1.71975	0.0011525660494473918	1.0604292862734717	Shift to nuclear
MISFA	0.3297347895668984	0.9751107557770928	0.864054546861517	0.722966697401836	-0.57244	0.06702817103871403	-0.506791	-0.337401	0.020359347976662213	1.060367671597319	Shift to nuclear
ENSG00000273076	1.4350257896142238	2.0933370617395064	2.2467333790628587	1.9250320768055296	0.7174173863638342	1.1900901484230664	0.6899655540819237	0.8658243629562747	0.03018499697854984	1.0592077138492548	Shift to nuclear
F7	2.1661501777778307	2.0056439815977853	1.974804567444114	2.048866242273243	0.9246895119061307	1.0489388962059873	0.9958501480350108	0.9898261853823763	0.00035785775155949937	1.0590400568908667	Shift to nuclear
ENSG00000284642	2.7703311302334885	3.235572644846578	3.0885230913086223	3.0314756221295625	1.760479341922998	1.9111061098584123	2.2472643216729735	1.9729499244847946	0.006032894641134315	1.058525697644768	Shift to nuclear
RPL35AP36	0	-0.573329	-0.582765	-0.385364	-1.2121	-1.4509	-1.66647	-1.44315	0.01403564102093921	1.0577885240219402	Shift to nuclear
SAMD1	-0.426331	-0.259249	-0.420839	-0.368806	-1.47927	-1.47052	-1.32001	-1.42327	0.00015439426093172542	1.0544592969626998	Shift to nuclear
CNTNAP3	1.9161875880452555	1.9950486820574111	2.125281151879436	2.0121724739940343	1.0259954627554684	0.9154549041501037	0.93790922134047	0.9597865294153474	0.0005075823408707569	1.052385944578687	Shift to nuclear
ENSG00000294186	-1.66693	-1.23491	-1.96389	-1.62191	-2.94798	-2.92093	-2.14186	-2.67026	0.03871476285178965	1.0483485981688714	Shift to nuclear
ENSG00000260465	4.10324783270198	4.2390283748659465	4.507005797212553	4.2830940015934935	2.792260515725453	3.2369556404522557	3.687414869694506	3.2388770086240712	0.03902347913983937	1.0442169929694223	Shift to nuclear
GTF2IRD1	0.9167643554169439	0.9168154343207418	0.9933611237584579	0.9423136378320479	0.0705433524931858	-0.437964	0.07269760520837049	-0.098241	0.023544143762535996	1.040554665379337	Shift to nuclear
ENSG00000305766	2.2548086778373246	2.204447507322333	2.0783058257297156	2.1791873369631247	0.9701940057555732	1.031464751352119	1.4178066178925475	1.1398217916667466	0.010145443788648843	1.0393655452963781	Shift to nuclear
LSM8	0.2691425436213485	-0.376294	-0.309369	-0.13884	-1.12399	-1.37284	-1.03406	-1.17696	0.021139559623989394	1.0381200785620395	Shift to nuclear
SSR4	-0.809769	-0.750444	-0.843068	-0.801093	-1.89754	-1.82981	-1.78939	-1.83891	1.854711383139644e-05	1.0378201982958508	Shift to nuclear
PHF13	0.6154419961357687	0.8194753658905225	0.6219323680086083	0.6856165766782998	-0.341293	-0.261314	-0.452654	-0.351754	0.00034230221280305226	1.037370437501351	Shift to nuclear
CPVL-AS2	2.1681292375930097	2.3356478667588263	2.4450189390290262	2.3162653477936206	1.1091384822862818	1.1039782897665906	1.6247733657848733	1.279296712612582	0.014163467246299629	1.0369686351810385	Shift to nuclear
TAGAP-AS1	-1.06271	-0.621133	-0.974085	-0.885975	-2.15925	-2.03733	-1.56562	-1.92073	0.012195827807489007	1.0347579435900447	Shift to nuclear
LAMC3	1.751160737716607	1.896537589770222	1.5928449309315256	1.746847752806118	0.8109448573600806	0.6920867022719437	0.6345390064428894	0.7125235220249713	0.0014345504437688283	1.0343242307811467	Shift to nuclear
NPR2	3.731459399684229	3.595038739503592	3.8634723716880437	3.729990170291955	2.66001139154757	2.6482516354808325	2.7792631797696052	2.6958420689326696	0.0011802386360901431	1.0341481013592855	Shift to nuclear
ENSG00000286070	-2.22516	-2.3454	-2.26175	-2.27744	-3.38525	-3.34101	-3.20781	-3.31136	0.00021238552182098098	1.0339185629302494	Shift to nuclear
TMEM123-DT	1.8053759341965825	1.4887952989088562	2.1241544247383275	1.8061085526145888	0.8217492051601188	0.4029295615679264	1.099674774456929	0.7747845137283248	0.01987013323562669	1.0313240388862641	Shift to nuclear
SNRNP35	-0.207939	-0.248023	-0.281145	-0.245702	-1.25664	-1.12133	-1.44465	-1.27421	0.006099345499853168	1.0285038717326194	Shift to nuclear
DANCR	-2.75988	-2.68694	-2.5074	-2.65141	-3.70028	-3.74595	-3.59064	-3.67896	0.0008249045390141433	1.027548642679048	Shift to nuclear
VCPKMT	1.6885081432646174	1.4007382765476262	1.6070529345327675	1.5654331181150039	0.5611374747109579	0.41517226166870486	0.6399542964984225	0.5387546776260285	0.0009264547009600998	1.0266784404889755	Shift to nuclear
LIN37	2.027978726648925	2.182080892307025	1.7310273278127104	1.9803623155895538	0.9827165149205485	0.9436824256518762	0.9371451531428456	0.9545146979050901	0.015392826570481142	1.0258476176844638	Shift to nuclear
TPM2	6.395136596530146	6.2025883514188	6.3570747108908146	6.318266552946587	5.256491891512483	5.572642984042952	5.051172252012064	5.293435709189167	0.012352846221784794	1.02483084375742	Shift to nuclear
ACYP1	-0.188692	-0.131508	-0.434447	-0.251549	-1.26362	-1.27122	-1.28984	-1.27489	0.007808086784584675	1.0233441568576265	Shift to nuclear
IFI27L2	-1.78045	-1.91822	-1.81188	-1.83685	-2.93632	-3.10197	-2.54084	-2.85971	0.02031168696807765	1.0228609653546616	Shift to nuclear
PTMAP4	-2.10073	-2.39646	-2.62501	-2.37407	-3.44391	-3.46647	-3.27494	-3.39511	0.012202148989718139	1.021043157333553	Shift to nuclear
ENSG00000234004	-2.83024	-2.3039	-2.48917	-2.5411	-3.88504	-3.49829	-3.29179	-3.55837	0.012275777263637813	1.017269574385458	Shift to nuclear
RAC3	2.977649389723498	2.947103337823117	2.6419777284000925	2.8555768186489026	1.9340978524373873	1.7494200221842489	1.8349966715830266	1.8395048487348875	0.0037332421898273517	1.016071969914015	Shift to nuclear
ENSG00000291166	4.15483033533307	3.848134562160489	3.8474121654282145	3.950125687640591	2.9310013435893447	2.730238971658124	3.1414237315502755	2.9342213489325815	0.0031447102698979002	1.0159043387080096	Shift to nuclear
NPIPB15	4.896047251912393	5.373665167562783	4.914349948179909	5.061354122551696	4.090429445983549	4.005179176602745	4.043219262754341	4.0462759617802115	0.02073379380840337	1.015078160771484	Shift to nuclear
HSPE1P7	-2.67	-3.16236	-3.06017	-2.96418	-4.19175	-3.86386	-3.88138	-3.979	0.007094239029797196	1.0148205956857432	Shift to nuclear
MRPL41	-2.28839	-2.34741	-2.294	-2.30993	-3.31296	-3.37969	-3.28066	-3.32444	3.176415221134094e-05	1.0145041415168659	Shift to nuclear
MTCO2P12	-3.72807	-3.73105	-3.55547	-3.67153	-4.72738	-4.69887	-4.63181	-4.68602	0.0006734324403529776	1.0144921902606052	Shift to nuclear
KCNAB3	3.498884918294421	3.514444640801267	3.7510020421927153	3.588110533762801	2.689664629941985	2.496374791831075	2.537008915018799	2.5743494455972864	0.0008687696026719637	1.0137610881655146	Shift to nuclear
RPS14P4	2.2469279110814178	2.0111664149076742	2.0208150817902957	2.0929698025931294	1.1169103223125052	1.1128068715551624	1.0082287039125952	1.0793152992600876	0.0016967135338771043	1.0136545033330417	Shift to nuclear
PER1	2.2207899530753634	2.603230291953011	2.8297700901484615	2.5512634450589453	1.5842401808894233	1.2157636828705443	1.8148532839310796	1.5382857158970158	0.015262661135390269	1.0129777291619295	Shift to nuclear
CLEC2D	3.7890243051173402	3.9717692519286683	3.816873947962044	3.859222501669351	2.716646840115457	2.9126443949251106	2.9218500369965814	2.8503804240123833	0.000377511169701536	1.0088420776569675	Shift to nuclear
MDM2	2.472540445367077	2.4301748285001525	2.5154667876060275	2.472727353824419	1.4746365108552055	1.5207282729310094	1.3988719480669132	1.4647455772843763	5.047706409576159e-05	1.0079817765400427	Shift to nuclear
RPS3AP20	-1.8398	-1.74002	-1.81585	-1.79856	-3.04367	-2.65603	-2.71165	-2.80379	0.010599610229268128	1.0052299399501252	Shift to nuclear
ENSG00000254170	-1.32961	-1.23148	-1.19502	-1.25204	-2.17067	-2.11217	-2.48763	-2.25682	0.0076465693957614	1.004783781818735	Shift to nuclear
RPL23P6	-4.06309	-3.41834	-3.83517	-3.7722	-4.89133	-4.45206	-4.98163	-4.77501	0.016576223472693285	1.0028085766110562	Shift to nuclear
ENSG00000256664	3.0680220911692087	3.1904220001267065	3.067133815797469	3.108525969031128	2.2946074318175347	1.828272184492655	2.1956235483713473	2.1061677215605124	0.013899635302951002	1.0023582474706156	Shift to nuclear
MTERF2	2.123070072645254	2.2404069872003234	2.2939718582715827	2.2191496393723864	1.3451588131773282	1.2861960213608958	1.0201478710552023	1.2171675685311423	0.0031165283767702577	1.0019820708412441	Shift to nuclear
PXN-AS1	1.7031726305096364	1.8937100017648432	1.6484581095683883	1.7484469139476229	0.6146684267663234	0.5294781984585616	1.0981802626080075	0.7474422959442975	0.018019431485670027	1.0010046180033254	Shift to nuclear
ENSG00000243829	-2.12798	-1.97978	-1.96622	-2.02466	-2.89548	-3.03259	-3.14682	-3.02496	0.0006147656147204233	1.0003067167284705	Shift to nuclear
RTN2	-0.336817	0.0051444144160408215	-0.477138	-0.269603	-1.39199	-1.10798	-1.30964	-1.26987	0.007361720365561407	1.0002676248252764	Shift to nuclear
N4BP2L1	1.8639483837437008	1.6977794876318717	1.6801674613319304	1.7472984442358344	0.7828925209323074	0.6546620573809878	0.8040382347059117	0.7471976043397356	0.00024322856662728888	1.0001008398960987	Shift to nuclear
ENSG00000253204	-0.397755	-0.48067	-0.85229	-0.576905	-1.20227	-1.83904	-1.68905	-1.57678	0.016456964025704898	0.9998785804329763	Shift to nuclear
ENSG00000245261	2.358646450738919	2.608324321051535	2.2564226643348047	2.407797812041753	1.2596792780398511	1.1689682050078594	1.8107620578222343	1.413136513623315	0.021603169492418216	0.994661298418438	Shift to nuclear
NBR2	2.1056285267339523	2.278877370866645	2.1933127057909676	2.1926062011305216	1.292147826601387	1.080680779616623	1.2241251596314457	1.1989845886164854	0.000313225063894581	0.9936216125140362	Shift to nuclear
ENSG00000232176	-3.27424	-3.24177	-3.44957	-3.32186	-4.34357	-4.4691	-4.13358	-4.31542	0.0019605493289370944	0.9935534579994942	Shift to nuclear
ENSG00000280282	2.0036889626482037	2.184274241683007	1.613668961736795	1.9338773886893355	0.4097608704883346	1.348747980088051	1.0692900365566282	0.9425996290443379	0.04924796157875829	0.9912777596449975	Shift to nuclear
DNM1	2.737340991116555	2.4263850944017817	2.5086352566288688	2.557453780715735	1.1797437461271465	1.5078418214520148	2.011774389318601	1.5664533189659207	0.04094786187861721	0.9910004617498143	Shift to nuclear
GSTT2	2.7451108452011455	2.641629791187885	2.7042618538633363	2.697000830084122	1.7740107642561944	1.5979572738779388	1.7461335114203762	1.7060338498515033	0.0004410654617668926	0.9909669802326186	Shift to nuclear
UQCC5	-2.91651	-3.3098	-2.76875	-2.99835	-4.27987	-3.63555	-4.04872	-3.98805	0.017050225953938288	0.989692340557093	Shift to nuclear
ASMTL-AS1	5.4472990378384605	5.442952392320678	5.3778471913241574	5.422699540494432	4.459523912101609	4.3981886802392225	4.442049073328018	4.433253888556283	6.494776978879583e-06	0.9894456519381487	Shift to nuclear
MINCR	1.4742499184258442	1.1192423465908563	1.5849239122304026	1.392805392415701	0.04665261277864229	0.5038284468928451	0.6634369827092709	0.40463934746025276	0.015164924044937269	0.9881660449554481	Shift to nuclear
AFDN-DT	2.7452051352475286	2.957272526281004	2.987697182256582	2.8967249479283717	1.5586392820098778	1.92349008864086	2.244297468501881	1.9088089463842062	0.025896957308685516	0.9879160015441655	Shift to nuclear
TIRAP-AS1	-1.14558	-1.16002	-0.518132	-0.941243	-1.82532	-2.3703	-1.58688	-1.9275	0.03517876678835497	0.986257262857911	Shift to nuclear
ENSG00000303104	2.059803683948764	1.6826589668736964	2.3094785715154975	2.0173137407793194	1.1148726676052685	1.1039188720199014	0.8762965104793934	1.031696016701521	0.01985319416362752	0.9856177240777984	Shift to nuclear
TTC32	2.1296500163496503	2.076871798494526	2.2994029139890295	2.1686415762777353	0.9838137750520027	1.1503858414809198	1.4160865177201225	1.1834287114176816	0.005881441120713271	0.9852128648600538	Shift to nuclear
C8orf44	1.265686062483435	1.57426369405253	1.5040748299037046	1.4480081954798898	0.419472293587431	0.4715698058626604	0.49773832850690436	0.4629268093189986	0.00630295107632165	0.9850813861608911	Shift to nuclear
NPIPA7	3.1369794852044026	2.9654208892654585	3.0355565337136166	3.0459856360611592	2.0228289855428683	2.060769778537517	2.1018408722916377	2.0618132121240076	0.0005571526136785302	0.9841724239371517	Shift to nuclear
CIBAR1	0.6125521260717635	0.804702629370184	1.2273285900906246	0.8815277818441908	-0.0403119	-0.150017	-0.116631	-0.10232	0.02918194283236121	0.9838478230268325	Shift to nuclear
RHOQP2	-0.810296	-0.145583	-0.733877	-0.563252	-1.54577	-1.44681	-1.64577	-1.54612	0.03509535716114115	0.982866048685575	Shift to nuclear
ENSG00000264112	6.547562871122366	6.210970222523695	6.8751791458998905	6.5445707465153165	5.460712463265721	5.838286601760578	5.386580802010334	5.5618599556788775	0.017248084704294904	0.982710790836439	Shift to nuclear
ENSG00000295190	4.749110968720623	4.735493649589013	4.325832921134304	4.603479179814646	3.6671988541945963	3.3303231742630595	3.8751804534850187	3.6242341606475583	0.010129077707043405	0.9792450191670876	Shift to nuclear
ENSG00000308826	-1.4939	-1.31381	-1.28978	-1.36583	-2.57989	-2.27055	-2.18082	-2.34376	0.005347266358447822	0.9779251585376625	Shift to nuclear
MALAT1	7.001355288271553	7.585669229663886	7.621057852183665	7.402694123373035	6.94013250045175	6.049687767011784	6.284570893577725	6.424797053680419	0.04680980265017347	0.9778970696926157	Shift to nuclear
ARHGAP40	3.2726979561971756	3.6189006258348844	3.6925944010793974	3.528064327703819	2.7932050911258637	2.3339283319735378	2.5265237189559966	2.551219047351799	0.006267391209525096	0.9768452803520198	Shift to nuclear
TSNAXIP1	2.371626623542585	2.4165323815766078	2.513234614567676	2.433797873228956	1.5402951787569625	1.4394451435278062	1.39167779519932	1.4571393724946962	8.76580330189821e-05	0.9766585007342599	Shift to nuclear
BAG3	-0.633319	-0.450973	-0.640486	-0.574926	-1.59318	-1.52915	-1.53066	-1.551	0.0018035828339686398	0.9760718243511762	Shift to nuclear
ENSG00000231401	0.7819228317550949	1.4762334900704523	1.2535718223719652	1.1705760480658374	0.22657141514502244	0.36336783313280474	-0.00636675	0.1945241647885182	0.023839248357968506	0.9760518832773192	Shift to nuclear
ARHGEF4	1.9540723050253062	2.0082236057512124	2.231121524975978	2.0644724785841655	1.31087100059616	1.0941672732108543	0.8643190953964103	1.089785789734475	0.005179989607264564	0.9746866888496906	Shift to nuclear
RAB5B	-0.478531	-0.33304	-0.30438	-0.371984	-1.20211	-1.39362	-1.43902	-1.34492	0.0006405866505039961	0.9729351202998218	Shift to nuclear
ZDHHC19	0.2014274954467879	0.3006492069365716	0.5852363171420062	0.36243767317512193	-0.129419	-0.920233	-0.779662	-0.609771	0.039714604440159305	0.9722089618796106	Shift to nuclear
TAF4	1.7083694547078556	1.865335974609629	1.7508459679532118	1.7748504657568986	0.7732244705811935	0.7358980250782097	0.8999747268483683	0.8030324075025904	0.00014456550127467377	0.9718180582543082	Shift to nuclear
EEF1B2P1	-1.80452	-1.5067	-1.94992	-1.75371	-2.68205	-2.86352	-2.62995	-2.72517	0.006654419183694037	0.9714613072120575	Shift to nuclear
ENSG00000299803	2.2757401317884813	1.764855670987504	1.4025093577939685	1.8143683868566516	0.7549268284246908	0.5419350480303754	1.23208356308744	0.8429818131808354	0.04281579918481131	0.9713865736758162	Shift to nuclear
HP	-2.73073	-2.75955	-2.73169	-2.74066	-3.73719	-3.65451	-3.74345	-3.71172	0.00029514514937866023	0.9710594443362939	Shift to nuclear
TCF7L2	1.2226128659091635	1.2228641744514868	1.2980453030045727	1.247840781121741	0.34781457177916464	0.2893233811325081	0.19359286360686617	0.2769102721728463	0.0002468332943365293	0.9709305089488947	Shift to nuclear
KIAA1143	-1.32258	-1.17843	-0.855148	-1.11872	-1.95106	-2.13348	-2.18345	-2.08933	0.008431621761503583	0.9706077582358457	Shift to nuclear
DDTL	-0.902697	-0.730122	-0.801929	-0.811583	-1.71815	-1.7834	-1.84064	-1.78073	0.00018630200085480546	0.9691478617209544	Shift to nuclear
LGALS2	-3.54623	-3.06122	-3.06235	-3.22327	-4.14476	-4.17783	-4.25235	-4.19165	0.02319980678194068	0.968380707193174	Shift to nuclear
AIDAP2	0.89569493352161	0.5733291768803901	0.9448825119255418	0.8046355407758473	-0.0189437	-0.296121	-0.172086	-0.162384	0.0036685622259819777	0.9670191585793563	Shift to nuclear
LSM2	-2.92487	-2.77993	-2.81362	-2.83947	-3.58168	-3.90488	-3.93195	-3.80617	0.006774013559026877	0.966696046779159	Shift to nuclear
HMGB1	-1.3287	-1.30743	-1.28542	-1.30719	-2.31515	-2.23062	-2.26845	-2.27141	5.376586904618558e-05	0.9642211637238123	Shift to nuclear
RPL19P16	-1.79273	-1.78618	-2.02814	-1.86902	-2.58632	-3.08192	-2.8272	-2.83181	0.008710724768011591	0.9627932354556188	Shift to nuclear
ENSG00000244480	1.5874322031164634	1.4153066525738403	1.537132030422433	1.5132902953709122	0.5381706144631178	0.7410061133026775	0.3730911427367693	0.5507559568341882	0.00449648183471726	0.962534338536724	Shift to nuclear
CAPN10-DT	1.3019800453642063	2.0862796793575815	1.4862936491382985	1.6248511246200288	0.5726027790989165	0.4774786430206305	0.93969276315838	0.663258061759309	0.03490247258821034	0.9615930628607198	Shift to nuclear
C5orf15	-0.968487	-0.896889	-1.05741	-0.974262	-1.94098	-2.06411	-1.80232	-1.9358	0.001051748167946831	0.9615389887220415	Shift to nuclear
BTF3P10	-1.70852	-2.14592	-2.19554	-2.01666	-2.94519	-2.93078	-3.05808	-2.97802	0.019508428741207333	0.9613592663722192	Shift to nuclear
ENSG00000271151	2.761569538300925	2.9183385254881635	2.886825378476062	2.855577814088383	2.0531391471802483	1.8155722662686484	1.8192284173664244	1.8959799436051068	0.0012172806726666113	0.9595978704832764	Shift to nuclear
TIMMDC1	-0.385285	-0.31469	-0.382238	-0.360738	-1.38397	-1.25646	-1.3205	-1.32031	9.361776901034352e-05	0.9595733926992631	Shift to nuclear
ENSG00000270933	2.9576022431433433	3.061091583541451	2.9228426472049427	2.9805121579632456	1.7699508159850343	1.877640509167329	2.4158675818041595	2.0211529689855077	0.036044530273074755	0.959359188977738	Shift to nuclear
RBIS	-0.770388	-0.664584	-0.559268	-0.664747	-1.77896	-1.32621	-1.75971	-1.62163	0.013022353314406036	0.9568835616387857	Shift to nuclear
CAPS	2.30130607944212	2.538047978326454	2.531084693014047	2.4568129169275403	1.6044794472998807	1.3270367759000192	1.568860889255831	1.50012570415191	0.0012785099835152707	0.9566872127756303	Shift to nuclear
RPS4Y1	-0.800272	-0.726962	-0.752954	-0.760063	-1.72714	-1.69781	-1.72502	-1.71666	6.632998382529727e-05	0.9565926693847359	Shift to nuclear
BCAN-AS1	2.8035818715802248	2.7235979105585058	2.772579146557632	2.7665863095654544	1.6910585551398027	1.7738836001240512	1.9680997157788527	1.8110139570142356	0.004537464153980747	0.9555723525512188	Shift to nuclear
CHCHD10	-3.65086	-3.6194	-3.74144	-3.67057	-4.64739	-4.98198	-4.24739	-4.62559	0.04254365743913977	0.9550202915863295	Shift to nuclear
PPP1R14D	-0.499119	-0.117396	0.34779328784957364	-0.089574	-1.11236	-0.816285	-1.2033	-1.04398	0.04190333264483949	0.9544067584277242	Shift to nuclear
PRDX1P1	-2.22767	-1.9403	-1.6934	-1.95379	-2.89899	-2.78373	-3.0416	-2.90811	0.012680469875291301	0.9543170978604978	Shift to nuclear
ID2B	-0.963841	-1.03054	-1.45532	-1.1499	-1.66599	-2.26174	-2.38472	-2.10415	0.029221595338867888	0.9542518539248401	Shift to nuclear
ZNF749	-1.54605	-1.57776	-2.00833	-1.71071	-2.7242	-2.60853	-2.66132	-2.66468	0.019459412958678434	0.9539670841621681	Shift to nuclear
PIGF	-0.355117	-0.377038	-0.306342	-0.346166	-1.17624	-1.41954	-1.3006	-1.2988	0.0030430942795444506	0.9526300981575706	Shift to nuclear
ENSG00000297076	-2.71895	-2.70705	-2.79146	-2.73915	-3.6761	-3.72949	-3.66702	-3.69087	1.7498977844457124e-05	0.9517145715258777	Shift to nuclear
HMGN2P47	2.8684121846887245	2.0051987509877955	2.366722266199182	2.413444400625234	1.3525608046545097	1.3466562670538313	1.6872040546364317	1.4621403754482578	0.045564282183360706	0.9513040251769762	Shift to nuclear
SLC51B	-3.57184	-3.33013	-3.3442	-3.41539	-4.41308	-4.31941	-4.36286	-4.36512	0.003335410064483985	0.949724716864059	Shift to nuclear
CLDN15	2.1306600933188276	2.4307004428438974	1.9957809087734586	2.185713814978728	1.1936842141105006	1.1385571717604823	1.3769289505098217	1.2363901121269347	0.006566342163458895	0.9493237028517931	Shift to nuclear
ENSG00000267838	2.235692411726657	2.3934162004715445	2.104194759194521	2.244434457130908	1.0260650674086844	1.2462610848978724	1.6140195635989416	1.2954485719684994	0.016918405848241	0.9489858851624084	Shift to nuclear
TREX1	1.0049743350536542	1.2274152281116595	1.5406400025670703	1.2576765219107948	-0.0818542	0.5106902424397666	0.5021781357110556	0.3103380630679878	0.02120852468203923	0.9473384588428071	Shift to nuclear
ENSG00000299449	0.7421355989081438	0.8513032528007307	0.09159388961889735	0.5616775804425905	-0.343377	-0.0887795	-0.724553	-0.38557	0.037363177728749745	0.9472473945429091	Shift to nuclear
NPNT	2.066201082087564	2.46357381228873	2.071099407531229	2.200291433969174	1.2355238238320057	1.2533362065904599	1.270857311042954	1.2532391138218064	0.018290570645412726	0.9470523201473675	Shift to nuclear
ZGLP1	3.215599900236103	3.3511583114249106	2.8420112650881095	3.1362564922497076	2.3953975363236943	1.7317187645492627	2.441888142510349	2.189668147794435	0.03285279238602331	0.9465883444552725	Shift to nuclear
ARPC1AP4	1.032834248169926	1.1266280573336398	0.4962914778488746	0.8852512611174802	-0.256984	-0.00933259	0.08381018239398418	-0.0608354	0.02343725010728319	0.9460866823793272	Shift to nuclear
SSC4D	0.871427008279892	0.8262179988481092	0.8436595097997738	0.8471015056425917	-0.0687141	-0.0839671	-0.144081	-0.0989208	2.979520826577463e-05	0.9460222601456034	Shift to nuclear
CDC73	0.2667518933877204	0.2875511621713342	0.16384579992992515	0.23938295182965988	-0.793805	-0.621207	-0.704788	-0.7066	0.00017196279489350755	0.9459830219053237	Shift to nuclear
ACTR10	-1.06076	-0.876127	-0.951947	-0.962943	-1.86957	-1.92346	-1.93219	-1.90841	0.00121314063487232	0.9454636232466304	Shift to nuclear
SF3B1	2.060960314116414	2.058186413387105	2.04845270700247	2.0558664781686633	1.1349386689699095	1.1263213125776488	1.0724441208109186	1.111234700786159	0.00027543403250128006	0.9446317773825044	Shift to nuclear
ENSG00000238039	2.9321494097015024	2.7924451772871435	2.7546171218485416	2.8264039029457293	1.7289784058675395	2.0430259708098375	1.8756031550103065	1.8825358438958946	0.002115455609616256	0.9438680590498347	Shift to nuclear
CLN8-AS1	-0.67597	-0.640138	-0.640903	-0.652337	-1.42965	-1.522	-1.83452	-1.59539	0.0157616502664883	0.9430524794335425	Shift to nuclear
PRDM16-DT	3.8161515225939024	3.4882668392638148	3.8686300330662253	3.7243494649746474	2.8512888814433808	2.8079814497711277	2.6851380179076845	2.781469449707398	0.00767295446203554	0.9428800152672494	Shift to nuclear
ENSG00000283375	-2.42834	-2.61739	-2.31056	-2.4521	-3.50043	-3.08753	-3.59667	-3.39488	0.011647009317520083	0.9427764413975965	Shift to nuclear
ENSG00000254910	1.8525372589769495	1.9863904112474184	1.6054451087330783	1.8147909263191488	0.9517136870248588	0.883864992920343	0.7807422039300407	0.8721069612917475	0.0060044256158315965	0.9426839650274014	Shift to nuclear
ENSG00000288612	3.283449965675712	3.011922728907149	3.017308293874811	3.104226996152557	2.0786271853361167	2.2772274226974774	2.129038341310036	2.1616309831145433	0.0017218131185730635	0.9425960130380138	Shift to nuclear
RPS9P2	-3.48655	-3.17526	-2.72082	-3.12754	-3.93165	-4.15887	-4.11903	-4.06985	0.04118660683293454	0.9423104135120934	Shift to nuclear
MST1P2	6.594555073844255	6.496106292400932	6.6152870375779536	6.5686494679410465	5.684139504429002	5.505782188292094	5.69055709606468	5.626826262928592	0.0005599574686913399	0.9418232050124544	Shift to nuclear
SNHG22	3.0697760521686956	2.8073281289009073	3.0547425713065017	2.977282250792035	1.777447082544284	1.9546133401231887	2.3788229284103144	2.0369611170259287	0.019556660744917746	0.9403211337661062	Shift to nuclear
ENSG00000304661	5.227752625977358	5.459926640408133	5.210984928472785	5.299554731619425	4.259261710306968	4.349954308713949	4.468531186162872	4.359249068394596	0.0010257893541988207	0.9403056632248292	Shift to nuclear
FRY	2.2165971987390023	2.5852470278970885	2.5819334313661177	2.461259219334069	1.3782294686309429	1.5248887152913526	1.6603706876498494	1.5211629571907148	0.004859699978108547	0.9400962621433544	Shift to nuclear
PABPC1L	6.246240789672945	6.496188700513596	6.485861558322011	6.409430349502851	5.382719570199904	5.439090596048608	5.587556330259232	5.469788832169248	0.0010978379317549754	0.9396415173336035	Shift to nuclear
CARHSP1	-2.10961	-2.06727	-2.26693	-2.14794	-3.1006	-3.11425	-3.04717	-3.08734	0.0019083848279099784	0.9394034837782339	Shift to nuclear
CYC1	1.3248653352875384	1.280748756294135	1.3298503652120603	1.3118214855979113	0.37794666019404205	0.4117485816954798	0.3321851751466583	0.37396013901206	1.5397593448253235e-05	0.9378613465858514	Shift to nuclear
MYL12BP1	-2.07523	-2.31559	-2.38421	-2.25834	-3.50013	-2.87093	-3.21728	-3.19611	0.019643364708688927	0.9377686638485825	Shift to nuclear
MKNK1	2.204137951479034	2.1757143990561505	2.2373143981617423	2.205722249565642	1.2514388127479625	1.0629562023602483	1.4898905464349446	1.2680951871810517	0.015392646825638625	0.9376270623845904	Shift to nuclear
LCDR	1.5696033137705097	1.4673629349690742	1.8346673076749422	1.6238778521381754	0.6562222209932262	0.6189758481068447	0.7884642668068488	0.6878874453023066	0.005416052387311107	0.9359904068358688	Shift to nuclear
RPL17P18	-2.10613	-2.51235	-2.41308	-2.34385	-3.55447	-2.89898	-3.38542	-3.27963	0.022089269707249712	0.9357715701936633	Shift to nuclear
SLC12A3	1.942894733304268	1.7369095045687901	1.597143079913071	1.758982439262043	1.1225343846802076	0.7389133453810066	0.60884458914475	0.8234307730686549	0.010477175235369887	0.9355516661933881	Shift to nuclear
GSDMB	5.85930582040532	5.659294129100132	5.582975759223173	5.700525236242875	4.648770359600777	4.687703252290843	4.968902331030031	4.76845864764055	0.0023362160284510253	0.9320665886023249	Shift to nuclear
TBX2-AS1	1.5043143750175618	1.444325100841475	1.3176694379396756	1.4221029712662372	0.8509573509899856	0.27964878500589246	0.3428549596580191	0.49115369855129903	0.02734780266088749	0.9309492727149382	Shift to nuclear
TFPI2	-0.391647	-0.766662	-0.444337	-0.534215	-1.54591	-1.55868	-1.28784	-1.46414	0.004056518974931926	0.9299294930260317	Shift to nuclear
ENSG00000269978	2.6421592906783635	2.699062324539246	2.6808462999075076	2.674022638375039	1.8895553124023188	1.7899629010656468	1.5597742685825702	1.7464308273501787	0.009307793645321886	0.9275918110248602	Shift to nuclear
LAMA3	0.5583868208649927	0.20028311164434243	0.35035198104154314	0.3696739711836261	-0.455138	-0.799362	-0.414103	-0.556201	0.004828111316127049	0.9258748244485712	Shift to nuclear
SUGP1	1.7702709053261583	1.7772381540017759	1.7826583147750874	1.7767224580343406	0.99704147284325	0.7709520684472515	0.7867902804930134	0.8515946072611715	0.006049372079618659	0.9251278507731691	Shift to nuclear
PDCD2L	-1.1756	-1.47292	-1.59676	-1.41509	-2.11811	-2.48281	-2.41892	-2.33995	0.0054964123238312335	0.9248519682534739	Shift to nuclear
SIGIRR	2.040700765812427	1.9258460778943256	1.905184421186574	1.9572437549644421	1.0707159365466459	0.7560478651685493	1.2744005562116825	1.0337214526422926	0.019439222090242472	0.9235223023221495	Shift to nuclear
RPS15P4	-3.9623	-4.76315	-4.22582	-4.31709	-5.53785	-5.21327	-4.97016	-5.24043	0.038130081205704165	0.9233344585356313	Shift to nuclear
C4orf46	-0.562934	-0.589719	-0.59272	-0.581791	-1.56738	-1.51618	-1.43148	-1.50501	0.0011155257019897012	0.9232233748484372	Shift to nuclear
IKBKGP1	0.8339271169151824	1.187833738420003	0.970407619304034	0.9973894915464064	0.49871524302173853	-0.234264	-0.0380023	0.07548285166410132	0.03493732890882661	0.9219066398823051	Shift to nuclear
ANKS6	1.0502262960440296	1.4071593371909812	1.1394907765165165	1.198958803250509	0.22880172177809566	0.4853842794328912	0.12315637065093335	0.2791141239539734	0.003751754544592282	0.9198446792965356	Shift to nuclear
PTGDR2	-1.67597	-2.06488	-1.84379	-1.86154	-2.72717	-2.94119	-2.67287	-2.78041	0.0037382625816226385	0.9188632406428621	Shift to nuclear
RCN3	4.528313815101959	4.509927867825892	4.613264599047569	4.550502093991806	3.7233460840036408	3.7565576794528224	3.418031890228176	3.6326452178948796	0.008955720082980224	0.9178568760969266	Shift to nuclear
ENSG00000263011	0.9217828711488707	0.7094265161965473	0.7148625593202071	0.7820239822218751	-0.152635	-0.241859	-0.00974531	-0.134747	0.0007094060883282255	0.9167705362844746	Shift to nuclear
PTCH2	2.1867238541008236	2.184676765414541	2.204204127945105	2.1918682491534898	1.2233998408015663	1.1977744263929584	1.4095630273913204	1.276912431528615	0.00497477428973165	0.9149558176248747	Shift to nuclear
NSDHL	-2.16303	-2.29388	-2.20942	-2.22211	-3.03136	-3.24158	-3.13668	-3.13654	0.0005686562415376672	0.9144264088684024	Shift to nuclear
ABCC3	2.5790312892599254	2.5511630613678853	2.3508094779520565	2.4936679428599557	1.6245202425318583	1.492417471612022	1.6218063442725272	1.5795813528054692	0.0010775338175334928	0.9140865900544866	Shift to nuclear
LMAN2L	-0.83665	-0.888102	-0.823477	-0.84941	-1.63199	-1.77242	-1.88556	-1.76333	0.004070359075512007	0.9139156519960334	Shift to nuclear
CYP3A43	2.1071752075997265	1.8667572118844293	1.8302166806390816	1.9347163667077458	0.8815463926930196	0.8695982522253501	1.3189004666963309	1.0233483705382336	0.010714236248833428	0.9113679961695123	Shift to nuclear
ARMC12	1.285736128136827	1.5935663840385352	1.439753778298289	1.4396854301578836	0.38770226964249954	0.6875926793703102	0.5110898338299772	0.5287949276142623	0.001852837613190509	0.9108905025436214	Shift to nuclear
NPM1P7	-1.79533	-1.78543	-1.75973	-1.78016	-2.5579	-2.88297	-2.63105	-2.69064	0.010802595700578177	0.9104786902867663	Shift to nuclear
TCEAL4	-0.81954	-0.827649	-0.672136	-0.773108	-1.75799	-1.62821	-1.66206	-1.68276	0.0002087614676034696	0.9096470362423421	Shift to nuclear
EMP2	-1.94696	-1.7515	-1.92051	-1.87299	-2.9284	-2.71867	-2.69788	-2.78165	0.0008044152882707624	0.9086590407935717	Shift to nuclear
TRIM50	2.0205011213178232	2.161788980128081	2.1126647331469486	2.0983182781976173	1.182158215473514	1.1987025355289003	1.1884664299813035	1.1897757269945726	0.001840861969993929	0.9085425512030447	Shift to nuclear
ATP5MC1	-3.30776	-3.27384	-3.23518	-3.27226	-4.41559	-4.09896	-4.02702	-4.18052	0.014642366574596057	0.9082661515189825	Shift to nuclear
IRS3P	2.6467508870383467	2.8062516754532343	2.855847531477577	2.769616697989719	1.6726835700181604	2.038658238287778	1.8762948806746869	1.8625455629935417	0.0038807940012029626	0.9070711349961773	Shift to nuclear
RPL12P6	-2.54936	-2.93536	-3.30162	-2.92878	-3.72615	-4.06669	-3.71038	-3.83441	0.0337256293412565	0.9056278768979498	Shift to nuclear
ADAMTS13	3.1668811500469913	3.089306295809915	3.0173878300793007	3.0911917586454023	2.0171346166508037	2.2006852078784513	2.3392129179355154	2.18567758082159	0.003910815539232771	0.9055141778238123	Shift to nuclear
ANKRD65	1.379862646409976	1.2133797616592128	1.2766243858493274	1.2899555979728385	0.34457794736383385	0.4424910433021265	0.3703945947051179	0.38582119512369273	0.0003154809181078702	0.9041344028491458	Shift to nuclear
CLHC1	3.288084804213326	3.45919608944964	3.271060971996028	3.3394472885529978	2.335096671789883	2.5072744228035946	2.467891859337202	2.4367543179768933	0.00038260101875665036	0.9026929705761044	Shift to nuclear
MAGOH2P	1.3770737607548307	1.308727822744516	0.8509736087054788	1.1789250640682751	0.3176805527444614	0.600186411321663	-0.088913	0.2763179976381829	0.026830297842420338	0.9026070664300923	Shift to nuclear
FAM193B	4.060326735249567	4.093181759297412	4.106280364320586	4.086596286289189	2.951564167029432	3.315604654436511	3.285666224524262	3.1842783486634016	0.015305223069890062	0.9023179376257873	Shift to nuclear
TMEM105	0.03613451243691115	0.35700559952908534	0.16630046878266952	0.18648019358288867	-0.758487	-0.837849	-0.549333	-0.715223	0.0021178352082696773	0.9017028078775218	Shift to nuclear
LINC00685	2.121857556356897	2.0594937253916714	2.0292797166510677	2.070210332799879	1.4420570439935068	1.003429534667992	1.0632129935939845	1.1695665240851612	0.019242672601238252	0.9006438087147179	Shift to nuclear
ENSG00000291156	2.2159701848731914	1.9903545072373388	2.151151647073291	2.11915877972794	1.1818116846738582	1.1686336287307746	1.3093203700460398	1.2199218944835575	0.0007495449019571333	0.8992368852443826	Shift to nuclear
RPL15P18	-1.80151	-1.67916	-1.46894	-1.64987	-2.36137	-2.61839	-2.66583	-2.54853	0.002692814777365969	0.8986604267596918	Shift to nuclear
LINC02615	1.85354627815726	1.6632531319587098	1.8279727081032677	1.7815907060730793	0.8681653056259049	0.7815236110753984	1.0015892470107892	0.8837593879040307	0.0005211746006719297	0.8978313181690486	Shift to nuclear
GCSH	-1.8631	-1.69227	-1.71481	-1.75673	-2.80281	-2.65361	-2.507	-2.65447	0.0018784899268624834	0.8977445215608306	Shift to nuclear
IL10RB-DT	1.4960756196916065	1.3122954973728536	1.5868720740383337	1.4650810637009313	0.3901946137388382	0.9020788174145217	0.41202015533771474	0.5680978621636915	0.018457871905170474	0.8969832015372398	Shift to nuclear
RN7SL5P	-1.14258	-0.968117	-1.40574	-1.17215	-2.40703	-2.17601	-1.62241	-2.06849	0.041123097767255604	0.8963399672239742	Shift to nuclear
HMGN2P4	-3.44229	-3.69607	-3.54207	-3.56014	-4.53786	-4.55557	-4.27081	-4.45474	0.0019530642543880796	0.8946010394188515	Shift to nuclear
ENSG00000286659	0.5430691983363772	0.1677484174452572	0.2940554692711878	0.3349576950176074	-0.516587	-0.511456	-0.649644	-0.559229	0.007385085965025679	0.8941866715327632	Shift to nuclear
SELENOO	2.3069369884309436	2.3971181677861013	2.5033997616440207	2.402484972620355	1.472823296971824	1.5864274866887096	1.466797655357675	1.5086828130060692	0.00041183018239764903	0.893802159614286	Shift to nuclear
RAPGEFL1	3.7659291808067277	4.051554414695219	4.04520270155786	3.954228765686602	3.051560555320443	3.037098080620883	3.0946644903893037	3.0611077087768765	0.00913465098839312	0.8931210569097257	Shift to nuclear
ENSG00000299773	-0.663123	-0.654117	-0.881667	-0.732969	-1.71915	-1.63279	-1.52534	-1.62576	0.0009385907706812543	0.8927911624181665	Shift to nuclear
CAPN3	2.254724920339993	2.233746703911061	1.883874878321816	2.124115500857623	1.3534484564674176	0.977128803938914	1.364193830598537	1.2315903636682897	0.007057086422193921	0.8925251371893335	Shift to nuclear
ENSG00000218227	-3.4702	-3.69501	-3.58518	-3.58346	-4.35538	-4.53701	-4.53274	-4.47504	0.0005590244707233452	0.8915787275521327	Shift to nuclear
SPSB3	1.8929604392571164	1.3327784887132639	1.69031305237955	1.6386839934499768	0.8550326658186566	0.5966523822146598	0.791397032446542	0.7476940268266196	0.01806045621355406	0.8909899666233573	Shift to nuclear
KMT2E-AS1	1.44558133373615	1.7086580380472225	1.6638647423777364	1.6060347047203696	0.7946674195855188	0.749324602508628	0.6012943971083551	0.7150954730675005	0.0013564780739986405	0.890939231652869	Shift to nuclear
EBI3	-0.582016	-0.835639	-1.0141	-0.810583	-1.63554	-2.14164	-1.32349	-1.70022	0.04502420120683541	0.8896373218720647	Shift to nuclear
WDR13	0.9835225568017044	0.6882056617868442	0.7282394622623012	0.7999892269502832	-0.0886371	-0.0684392	-0.111368	-0.0894814	0.009647114704162713	0.8894706684214286	Shift to nuclear
HOTAIRM1	1.9752535465379952	1.9465115591902151	2.3638387924463062	2.0952012993915052	1.313801725238787	1.4100977942962005	0.8946470888782055	1.2061822028043978	0.013571014478173193	0.8890190965871074	Shift to nuclear
SNHG21	0.7598256916628707	0.624028325137451	1.040688449228693	0.8081808220096716	-0.112081	-0.0314828	-0.0983489	-0.0806377	0.015522982185142288	0.8888185234421137	Shift to nuclear
B4GAT1	-2.99884	-3.27808	-2.89675	-3.05789	-4.10028	-3.88567	-3.85263	-3.94619	0.004555531946587384	0.8883007949650374	Shift to nuclear
NDUFAF8	-0.638068	-0.725229	-0.842989	-0.735428	-1.75685	-1.51915	-1.59155	-1.62252	0.0007419049615054609	0.8870882781676926	Shift to nuclear
ENSG00000226332	4.317313310694132	3.8122095141679	4.0289660591694485	4.052829628010493	3.2291456100061797	3.2429950955759352	3.0283090552560767	3.166816586946064	0.01362577778948287	0.8860130410644294	Shift to nuclear
DICER1-AS1	2.0458992828279574	2.013279230647237	2.335018673999846	2.13139906249168	1.3570281382703253	1.1561168911790367	1.2233556779067156	1.245500235785359	0.003909102898940487	0.8858988267063208	Shift to nuclear
EIF4EBP3	2.2721569601629388	1.730517821480725	1.8185740011992446	1.9404162609476365	0.74934025652166	0.953176260206371	1.4626542812227137	1.0550569326502484	0.03310570462951185	0.8853593282973882	Shift to nuclear
LAT	4.976839229235934	4.783392329476053	4.412237079181484	4.724156212631157	3.5367177348625	4.14242966493349	3.83804701612528	3.8390648053070904	0.02141278749554911	0.8850914073240665	Shift to nuclear
ENSG00000301302	2.0880669493807087	2.210351456137405	2.3659164538580613	2.2214449531253915	1.193386973196566	1.4531540611882225	1.3627728439381692	1.336437959440986	0.00134514569771236	0.8850069936844054	Shift to nuclear
SLC12A5	-2.88919	-2.72285	-3.14346	-2.9185	-3.67075	-3.87572	-3.86355	-3.80334	0.007237067404398694	0.8848390255207956	Shift to nuclear
ITGA10	2.0168237300209335	1.9526495345867931	1.942648210206379	1.9707071582713684	1.1612343808621728	1.0832570981950138	1.0133383259815265	1.0859432683462378	0.0003036517860424017	0.8847638899251307	Shift to nuclear
DHCR7-DT	-0.542664	-1.08687	-1.2309	-0.953479	-1.61007	-2.07592	-1.82707	-1.83768	0.03096014428472422	0.8842045167603918	Shift to nuclear
ENSG00000232499	-1.36844	-1.4921	-1.54729	-1.46927	-2.38673	-2.34358	-2.32851	-2.35294	0.0016305694922585444	0.8836675377708678	Shift to nuclear
SNORC	-2.0319	-2.33057	-2.156	-2.17282	-3.00736	-2.87439	-3.28614	-3.05596	0.005548911287978206	0.8831408952911559	Shift to nuclear
SNX5P2	-0.378141	-0.669614	-0.146451	-0.398068	-1.18257	-1.32314	-1.3368	-1.28084	0.019933960188375302	0.882767219858049	Shift to nuclear
ENSG00000276663	2.4350131205291072	2.4228694757220777	2.107628966510774	2.32183718758732	1.2028803016491754	1.479999195356107	1.6367579977270814	1.4398791649107878	0.006523443597055826	0.881958022676532	Shift to nuclear
CCDC28B	-1.23333	-0.960671	-1.18472	-1.12624	-1.95395	-1.91196	-2.15625	-2.00739	0.0015216985195616545	0.8811433875203345	Shift to nuclear
MROH2A	1.155166338666828	0.6790051603594508	1.047750612440281	0.9606407038221866	0.12261560618391232	0	0.11634359523478795	0.07965306713956675	0.019655140180102698	0.8809876366826198	Shift to nuclear
ENSG00000251259	-1.13402	-1.02597	-0.601697	-0.92056	-1.46066	-1.93584	-2.00802	-1.8015	0.020460752833425605	0.8809429353300474	Shift to nuclear
COX5B	-2.81567	-2.98749	-2.94247	-2.91521	-3.81086	-3.73416	-3.84198	-3.79567	0.0003846659305453552	0.8804523968422671	Shift to nuclear
RPL36A	-1.9108	-1.7842	-1.65444	-1.78314	-2.45808	-2.83415	-2.69727	-2.66317	0.004205878170271835	0.8800223608951572	Shift to nuclear
LINC02614	2.7703251813224363	3.4693805600276924	3.3474809594961203	3.195728900282083	2.3136838873029646	2.407396472698307	2.2290810577422833	2.316720472581185	0.048545302119548626	0.879008427700898	Shift to nuclear
SUSD3	-1.30938	-1.2727	-1.28209	-1.28805	-2.04576	-2.10687	-2.34436	-2.16566	0.009783959871061898	0.8776078731758414	Shift to nuclear
SMPDL3B	-0.634162	-0.542892	-0.593172	-0.590075	-1.31986	-1.50738	-1.57222	-1.46648	0.00368440810076318	0.8764084378122298	Shift to nuclear
AMBP	-2.77189	-2.72203	-2.72786	-2.74059	-3.62751	-3.60287	-3.62036	-3.61691	2.895222307664418e-05	0.8763170976920405	Shift to nuclear
IQCH-AS1	-0.508959	-0.114637	0.19694241250298056	-0.142218	-1.04564	-0.997072	-1.0108	-1.01784	0.049685279148970765	0.87561837853743	Shift to nuclear
SNRPA	-0.843043	-0.961345	-0.888151	-0.897513	-1.76881	-1.84314	-1.70598	-1.77264	8.681975552213965e-05	0.8751294983079496	Shift to nuclear
ENSG00000297995	0.5904315298158402	0.7080813725232409	0.625857259544076	0.6414567206277191	-0.25009	-0.199839	-0.244042	-0.231324	0.00029428887120542353	0.8727804863987153	Shift to nuclear
SUGP2	3.3408281683849026	3.4370826798803273	3.5739214763953835	3.450610774886871	2.7506475045588585	2.474436119147293	2.5126235793496434	2.5792357343519314	0.001715421822857705	0.8713750405349394	Shift to nuclear
PCGF2	-0.388119	-0.266959	-0.383577	-0.346218	-1.2739	-1.23674	-1.14144	-1.21736	9.922557490265291e-05	0.8711383333380118	Shift to nuclear
LRRC14	2.746714578448773	2.540004457878932	2.8620946638346902	2.7162712333874652	1.8957713061607815	1.861715933402779	1.7779964274814466	1.8451612223483356	0.00594932302269822	0.8711100110391297	Shift to nuclear
SLC7A9	0.3744383015338286	0.46045454921177653	0.5567141419204651	0.4638689975553567	-0.513273	-0.286452	-0.42112	-0.406949	0.0006304965361446301	0.8708175410107633	Shift to nuclear
MXD3	3.014224423460157	3.4469483295376935	3.082995642518319	3.1813894651720567	2.4558553394768996	2.0578724527316323	2.4188571903270315	2.310861660845188	0.009300259520425404	0.8705278043268687	Shift to nuclear
RPL19P6	-1.02343	-1.54047	-0.953542	-1.17248	-2.17715	-1.83636	-2.10902	-2.04084	0.024066416392717133	0.8683613258303813	Shift to nuclear
REPS1	0.6446000240224768	0.48241147496814785	0.5744597008346589	0.5671570666084279	-0.445298	-0.359003	-0.0992335	-0.301178	0.006090155305113086	0.8683350178580194	Shift to nuclear
CCNL1	5.33491535746987	5.300144036055047	5.405525452046715	5.346861615190544	4.555786725854443	4.428009997888629	4.4538770886957995	4.479224604146291	9.04685878289123e-05	0.8676370110442537	Shift to nuclear
ENSG00000275371	2.1753737581475288	2.230811518246721	2.0920562410694523	2.1660805058212342	1.4642970911874675	1.2993099902984073	1.1318494887227748	1.2984855234028831	0.0054180049841905135	0.8675949824183511	Shift to nuclear
ENSG00000303893	3.8249409254411764	3.386373732062739	3.61706334388818	3.6094593337973655	3.0051951572192057	2.657770322011878	2.5647316884002027	2.742565722543762	0.009374839018414603	0.8668936112536034	Shift to nuclear
SCNM1	0.1816947938801067	0.16499184290263483	0.13933747276159295	0.16200803651477816	-0.670406	-0.70782	-0.735076	-0.704434	1.1135534777099253e-05	0.8664418218686101	Shift to nuclear
OR7E14P	0.1834119956167987	0.6140115176461066	1.0057951925227313	0.6010729019285456	-0.0536773	-0.64271	-0.0972161	-0.264534	0.04913851847579476	0.8656072927326374	Shift to nuclear
ENSG00000262837	1.9082031918844307	1.7152353115984782	1.5473560484504894	1.7235981839777994	0.9667250305396398	0.7128730681763733	0.8958927645547743	0.8584969544235959	0.0035333199080924992	0.8651012295542035	Shift to nuclear
ENSG00000293263	-0.854122	-0.385781	-0.633151	-0.624351	-1.69277	-1.61216	-1.16331	-1.48941	0.01654855792434691	0.8650602239696549	Shift to nuclear
ENSG00000286403	3.4107683078184947	3.4815301210570144	3.670717824260522	3.52100541771201	2.5569450591147374	2.6508112353946096	2.760675471590977	2.6561439220334413	0.0012171730089877376	0.8648614956785687	Shift to nuclear
RPL34P18	-4.16506	-4.09109	-3.99787	-4.08468	-5.26651	-4.59568	-4.9862	-4.94946	0.040276241191449715	0.8647853001581964	Shift to nuclear
CRYBB3	1.4328628874151976	1.7331651200671758	1.440729781123036	1.5355859295351364	0.5983344358461018	0.7251013933179717	0.6933196788115745	0.6722518359918827	0.006568122940557798	0.8633340935432537	Shift to nuclear
UPK3BL2	4.211319675455185	3.95503130540251	4.253066106951658	4.1398056959364515	3.32091507652103	3.034125119755765	3.4789470124471302	3.2779957362413086	0.007596537687915064	0.861809959695143	Shift to nuclear
ENSG00000248870	1.3139307516222976	1.3806906658575189	1.0869467733215958	1.2605227302671376	0.376979333543358	0.26079167723310304	0.559203979681743	0.39899166348606796	0.0022781434295843566	0.8615310667810696	Shift to nuclear
ZCCHC7	1.0381082577710135	1.153523143904681	1.045379395644008	1.0790035991065674	0.06960351101783782	0.22065640350584062	0.36220778834048045	0.21748923428805297	0.0036718626032821687	0.8615143648185144	Shift to nuclear
C6orf141	2.247471237538849	2.021170369611672	2.1616163740669183	2.1434193270724795	1.0421865114161561	1.5503751540922133	1.2573537993945134	1.2833051549676275	0.015746457255345205	0.860114172104852	Shift to nuclear
ENSG00000240376	-3.18621	-3.11375	-3.60003	-3.3	-4.03827	-4.02376	-4.4174	-4.15981	0.013117415545826598	0.8598128179919997	Shift to nuclear
ENSG00000272810	1.7935962867918065	1.3703223451767026	1.5618295559020086	1.5752493959568392	0.7666197541169832	0.7636673698816335	0.6171254242950652	0.7158041827645606	0.010832159381473578	0.8594452131922786	Shift to nuclear
NAPRT	3.4203740235759716	4.118898130191982	4.093916187227478	3.8777294469984773	2.7083334260373326	3.311756749237616	3.0351179795925667	3.0184027182891717	0.04409163465746602	0.8593267287093056	Shift to nuclear
EGFL7	-1.08978	-0.892764	-1.07211	-1.01822	-1.91615	-1.87913	-1.83606	-1.87712	0.0022852494298321326	0.8588971884160825	Shift to nuclear
INKA2-AS1	0.41164319738353683	0.5240196559984653	0.9132794286691772	0.6163140940170598	-0.143118	-0.317864	-0.265126	-0.242036	0.02088998194275449	0.8583498566044399	Shift to nuclear
PIP5KL1	2.326139047613868	2.1826393901220187	2.153422817614914	2.2207337517836	1.2286357342019354	1.4192402231995076	1.4420598428664668	1.3633119334226365	0.0007432540846917161	0.8574218183609634	Shift to nuclear
SERPINF1	-1.82049	-1.86103	-1.83318	-1.83823	-2.69998	-2.67437	-2.71156	-2.69531	8.411118770297307e-07	0.8570726329804461	Shift to nuclear
ENSG00000290851	6.9044323671587495	7.187814629188782	7.159476253982731	7.083907750110087	6.180803351051782	6.4583942118997975	6.043105865700457	6.227434476217346	0.00621353276541239	0.8564732738927407	Shift to nuclear
SOCS1	-1.53397	-1.59215	-1.36552	-1.49721	-2.35604	-2.09707	-2.60319	-2.3521	0.015181120795678727	0.8548849831573313	Shift to nuclear
ENSG00000289983	1.9030513121443975	1.5430867319003894	1.9578421602470217	1.8013267347639363	1.2179625620091663	0.6530715768773594	0.9691243854480354	0.9467195081115204	0.016526883319712252	0.854607226652416	Shift to nuclear
NPIPA8	2.8444483059213863	2.6845615833115213	2.857714006853614	2.7955746320288406	1.9441011546050855	1.9507212208889793	1.9292189575771106	1.941347111023725	0.0038326204463673564	0.8542275210051156	Shift to nuclear
TPR	1.5621681391489077	1.7434211531142902	1.7071538038345626	1.6709143653659202	0.6839960239049003	0.7826114284106146	0.9844418981085151	0.8170164501413434	0.002480728055214988	0.8538979152245768	Shift to nuclear
C18orf21	-1.04765	-0.716218	-0.649654	-0.804506	-1.74221	-1.54167	-1.69113	-1.65834	0.0091600929619284	0.8538302177034541	Shift to nuclear
MANF	-2.97321	-3.00511	-2.9595	-2.97927	-3.78039	-3.95432	-3.76441	-3.83304	0.0036030913222981726	0.8537650450721883	Shift to nuclear
ENSG00000298739	2.553788087218044	2.7129808879020296	2.359276577464517	2.5420151841948635	1.652207760692898	1.7099156523916728	1.703995460159396	1.6887062910813222	0.012032284353841235	0.8533088931135413	Shift to nuclear
CYP2D7	4.973106412402648	5.048213728888669	5.215674489074266	5.078998210121861	3.9957772877957454	4.241601293770629	4.4411785312924055	4.22618570428626	0.00912410311271983	0.8528125058356011	Shift to nuclear
FAM223A	2.7011872373583863	3.030957751420112	2.6374961426542884	2.789880377144262	1.989185822110323	1.8083417024265964	2.014508252403514	1.9373452589801445	0.00816260312156186	0.8525351181641176	Shift to nuclear
CAMK2G	2.853367793007809	2.979882326170708	2.995112585776931	2.942787568318483	2.0832025328932624	2.1435428917306094	2.0467452297386375	2.0911635514541698	0.0002680341087090689	0.8516240168643132	Shift to nuclear
RPL17P47	1.3408643338610364	2.0706519599330067	1.4132547817866568	1.6082570251935666	0.8948260313009333	0.4853488022798923	0.8906080562273588	0.7569276299360613	0.04585075098653167	0.8513293952575053	Shift to nuclear
ENSG00000299645	1.2431781801216317	1.1589226570465434	1.041814538788479	1.1479717919855512	0.35442570115914585	0.20544876443217291	0.33113600847621616	0.297003491355845	0.00044185440791462795	0.8509683006297062	Shift to nuclear
HEATR5A	-1.3691	-1.50997	-1.52849	-1.46919	-2.41734	-2.20327	-2.33914	-2.31992	0.0005653052325136628	0.8507321296387578	Shift to nuclear
RPL36AP28	-3.43893	-2.75634	-3.36385	-3.18637	-4.10791	-4.19977	-3.80361	-4.0371	0.03867899459393955	0.8507238430925148	Shift to nuclear
RPS3AP21	-2.43133	-2.14665	-2.11052	-2.2295	-2.99813	-3.11289	-3.1296	-3.08021	0.006836765720685639	0.8507061286152777	Shift to nuclear
SNHG30	-2.03523	-1.5747	-2.05106	-1.88699	-2.64901	-3.03075	-2.53323	-2.73766	0.017238270807614746	0.8506693476032257	Shift to nuclear
RN7SL2	-4.39105	-4.72826	-4.37643	-4.49858	-5.63926	-5.35456	-5.0503	-5.34804	0.01876251920662804	0.8494605378453501	Shift to nuclear
C2orf92	3.1012494004431534	3.5943804305653924	3.6312986794242352	3.4423095034775937	2.813577395399777	2.6865035629548704	2.279757727787765	2.593279562047471	0.02256128074116815	0.8490299414301226	Shift to nuclear
ENSG00000213058	-3.79764	-4.07286	-3.67304	-3.84784	-4.55061	-4.39408	-5.14012	-4.69494	0.04525356561054378	0.8470922993451624	Shift to nuclear
OVCA2	-0.816412	-0.892208	-0.911778	-0.873466	-1.78007	-1.58861	-1.78996	-1.71955	0.0019259506248532514	0.8460812441863783	Shift to nuclear
SLC2A14	2.8630211700390484	2.6957734784384657	2.6271292611912895	2.7286413032229344	1.8052267646602216	1.9893206251611686	1.8543821634148556	1.882976517745415	0.0008903810144377628	0.8456647854775194	Shift to nuclear
RAB30-DT	-0.235877	-0.364325	-0.704232	-0.434811	-1.06934	-1.20185	-1.56531	-1.27883	0.014445076917108406	0.844021347935954	Shift to nuclear
SSB	0.024035856697049968	0.11461486837514771	0.08928470588249651	0.07597847698489806	-0.730526	-0.819391	-0.753612	-0.767843	2.41371898354135e-05	0.8438214307746518	Shift to nuclear
CWC15	-0.453738	-0.414452	-0.288729	-0.38564	-1.21865	-1.30534	-1.16315	-1.22905	0.00024326279390405554	0.8434079309274227	Shift to nuclear
PLCXD2	-3.01602	-2.87883	-2.8945	-2.92978	-3.63903	-4.07849	-3.60015	-3.77256	0.02452996182597223	0.842772916527796	Shift to nuclear
POU5F1	3.577175302662583	4.017235036050491	3.768015138516181	3.7874751590764184	2.8859881276190857	3.0309849357088443	2.918935613751511	2.945302892359814	0.014362881802317215	0.8421722667166045	Shift to nuclear
ZNF213-AS1	1.7033007602003931	1.5637448118967223	1.4978667152142502	1.5883040957704553	0.678423610757739	0.7572665002323671	0.803143351859545	0.7462778209498837	0.0008224137853568813	0.8420262748205716	Shift to nuclear
ZNF593	-3.2185	-3.24896	-3.09662	-3.18802	-4.25047	-3.9652	-3.8729	-4.02952	0.009330263307190919	0.8415002917326455	Shift to nuclear
ENSG00000260911	1.7032070368429504	1.6259063509310991	1.6925030804247971	1.6738721560662821	0.7924589210814332	1.0651379901918705	0.6427839319835384	0.833460281085614	0.017939979986492556	0.8404118749806682	Shift to nuclear
ZNF710	0.7086335329836937	0.4235957289271368	0.8442746289452325	0.6588346302853544	-0.200175	-0.305506	-0.0389435	-0.181542	0.007635716283909928	0.8403762170053246	Shift to nuclear
FKBP2	-3.16519	-2.92182	-2.87766	-2.98822	-3.63143	-3.86341	-3.99014	-3.82833	0.003985158614533507	0.8401059742312822	Shift to nuclear
ARHGAP27P1-BPTFP1-KPNA2P3	4.204744990918285	4.422518687457386	4.293925223215204	4.307062967196958	3.4045901796252376	3.5327127355885493	3.4647363900101222	3.4673464350746364	0.0010069512388884176	0.8397165321223219	Shift to nuclear
RPS3AP25	-1.81063	-1.40861	-1.79956	-1.67293	-2.31091	-2.42859	-2.79337	-2.51096	0.013226614859792827	0.838024193804398	Shift to nuclear
DSP-AS1	0.2644330973403707	0.12552052076108622	0.11833349954885111	0.16942903921676933	-0.464129	-0.704387	-0.83333	-0.667282	0.007713944087005254	0.8367112179273852	Shift to nuclear
FOXQ1	-2.15394	-2.24289	-2.18319	-2.19334	-2.93157	-3.099	-3.05938	-3.02998	0.0006801559042346276	0.8366386710597564	Shift to nuclear
ENSG00000305200	0.6147870998382425	0.7961593081932163	0.7146438855394546	0.7085300978569711	0.07919764890444572	-0.387431	-0.0757063	-0.12798	0.016092922571592803	0.8365101551670419	Shift to nuclear
TGIF1	1.0273256540239937	1.0513450031643459	0.9258798470199461	1.0015168347360952	0.17434609416813002	0.17973588115214265	0.14437501760017846	0.1661523309734837	0.0010670441987995515	0.8353645037626115	Shift to nuclear
RBP5	-0.600681	-0.512599	-0.404766	-0.506015	-1.21652	-1.45917	-1.34827	-1.34132	0.0009239484610903059	0.835303636249824	Shift to nuclear
ENSG00000275532	-0.389014	-0.336146	-0.134541	-0.286567	-1.23437	-0.842797	-1.28726	-1.12147	0.012453824018117772	0.834906885896681	Shift to nuclear
PSMA1	0.06743584801096703	0.13343720126937528	0.1683326378522675	0.1230685623775366	-0.765178	-0.598082	-0.769908	-0.711056	0.0009338614406943322	0.8341247492607227	Shift to nuclear
INTS15	-0.410829	0.018391624915306267	-0.243209	-0.211882	-1.22797	-0.823616	-1.08545	-1.04568	0.008430590974472236	0.833798028066686	Shift to nuclear
LINC01089	4.0296511460870725	4.345681445951692	4.130062099097151	4.168464897045305	3.277865656766403	3.3777502229638046	3.353523274959062	3.336379718229757	0.007475668515511506	0.8320851788155479	Shift to nuclear
SS18L2	-0.624381	-1.06461	-0.944513	-0.877834	-1.77402	-1.68655	-1.66591	-1.70883	0.019030252214998825	0.8309938157587021	Shift to nuclear
INAVA	1.0459191772830005	0.8274238139529427	1.0467569059705366	0.9733666324021599	0.08022106561195746	0.10731376496622116	0.2421734897168583	0.1432361067650123	0.0012629124707442252	0.8301305256371476	Shift to nuclear
S100A13	-3.08119	-2.89046	-3.00403	-2.99189	-3.8914	-3.80669	-3.76795	-3.82202	0.0005296472930802253	0.8301226857538322	Shift to nuclear
ENSG00000288234	2.491083571183289	2.9598590368557542	2.588428506639002	2.679790371559348	1.9465995054342267	1.7645767540967003	1.8382320215596366	1.8498027603635212	0.01849065071544671	0.8299876111958266	Shift to nuclear
MIX23P1	-1.23173	-1.89751	-1.29051	-1.47325	-2.27209	-2.13856	-2.49675	-2.30247	0.04144739606075672	0.8292193636568987	Shift to nuclear
ENSG00000260772	2.480248714644841	2.4290590268059886	2.4345788375906	2.44796219301381	1.726021518448732	1.6016453222153364	1.5302146680838722	1.6192938362493134	0.002747929554657466	0.8286683567644963	Shift to nuclear
PEX16	0.9800537633316949	0.4277931261868102	0.5022417359902478	0.6366962085029176	-0.391968	0.0227588550149334	-0.203719	-0.190976	0.021312426649301306	0.82767222081152	Shift to nuclear
FAM89A	-0.310935	-0.389189	-0.596261	-0.432129	-1.32426	-1.38431	-1.07036	-1.25964	0.003143239140389893	0.8275147638626363	Shift to nuclear
RPL7P23	-2.73828	-3.20265	-2.96878	-2.9699	-3.81974	-3.91123	-3.65874	-3.79657	0.011319958636374815	0.826669972289654	Shift to nuclear
DLX1	0.8529459087664774	0.9123843557225837	1.3265788995524077	1.030636388013823	0.29122150516247974	0.11930807577792632	0.20165181092762863	0.20406046395601155	0.022035201321168645	0.8265759240578114	Shift to nuclear
MIR22HG	3.8795080149228	3.6839035943668983	3.8391012316128528	3.8008376136341835	3.0071984820851267	3.048907126699766	2.867542960857509	2.9745495232141344	0.0005390665810124241	0.8262880904200491	Shift to nuclear
ENSG00000298630	-1.76042	-1.71629	-1.19814	-1.55828	-2.43599	-2.67949	-2.03735	-2.38428	0.0337103337096639	0.8259936375164554	Shift to nuclear
METTL23	-0.180526	-0.0563147	-0.1041	-0.113647	-1.21603	-0.89299	-0.708641	-0.939221	0.02532514721502585	0.8255739680919203	Shift to nuclear
NSA2	-3.11323	-2.79881	-2.86969	-2.92724	-3.89203	-3.68136	-3.68308	-3.75216	0.003024830983215371	0.8249132605858875	Shift to nuclear
ACAA2P1	-1.38395	-1.12863	-1.04824	-1.18694	-1.70567	-1.97521	-2.35236	-2.01108	0.02928246858944665	0.8241419784039026	Shift to nuclear
ERP29P1	-0.887671	-1.01544	-0.96816	-0.957089	-1.74989	-1.56045	-2.03164	-1.78066	0.020474795791748247	0.8235692406275895	Shift to nuclear
ZNF787	-0.85499	-0.774723	-0.583538	-0.737751	-1.58987	-1.6313	-1.46256	-1.56124	0.002038471531327369	0.8234927963328671	Shift to nuclear
CLU	-3.73819	-3.96645	-3.70702	-3.80389	-4.57709	-4.65045	-4.65243	-4.62666	0.005978848895329408	0.822770067290207	Shift to nuclear
TBL1X	1.6747515975142684	1.7218725522219347	1.5894080191216013	1.6620107229526013	0.798070170250014	0.8625664275500193	0.8578709946501601	0.8395025308167311	0.0002955114387673853	0.8225081921358702	Shift to nuclear
ENSG00000299152	0	0	0.3446535454164641	0.11488451513882136	-0.99134	-0.406317	-0.724747	-0.707468	0.020324554980447957	0.8223525893496291	Shift to nuclear
RPL31P63	-1.65647	-0.999075	-1.52558	-1.39371	-2.46902	-1.83408	-2.34466	-2.21592	0.04236095340760125	0.8222096009347912	Shift to nuclear
CTSS	-1.73534	-1.51117	-1.25528	-1.5006	-1.95525	-2.39312	-2.61974	-2.3227	0.03102840039831276	0.8221047119225222	Shift to nuclear
IL1R2	-1.21839	-1.17207	-1.59749	-1.32932	-2.00899	-2.38811	-2.05641	-2.15117	0.01064185851168138	0.8218523944134539	Shift to nuclear
LCN12	3.8661770539083062	3.768101865046975	4.214782616101421	3.949687178352234	3.176969395250417	3.286047914585765	2.9207742113576822	3.127930507064621	0.010171417659709924	0.8217566712876128	Shift to nuclear
ENSG00000304059	1.4844011186587165	1.253654926572545	1.4744931528567602	1.4041830660293406	0.3994320446130762	0.6860486547616869	0.662300308724223	0.5825936693663286	0.00262928867112087	0.821589396663012	Shift to nuclear
ENSG00000266378	3.3835472921388328	3.456949360482362	3.4292369977769854	3.423244550132727	2.5770275368349087	2.7183440889980304	2.5114705694298043	2.6022807317542473	0.0025384804753637033	0.8209638183784795	Shift to nuclear
MTERF3	0.4566875307929643	0.6343539990567516	0.6724026620888663	0.587814730646194	-0.226267	-0.502541	0.032211368295777	-0.232199	0.02065699229373036	0.8200136809194499	Shift to nuclear
CCT3	-1.94973	-1.91962	-1.97556	-1.94831	-2.8101	-2.69374	-2.80039	-2.76808	0.00047663331051763717	0.8197704029445165	Shift to nuclear
ENSG00000261611	1.6385836152316622	1.6338992201744942	1.678992740731226	1.6504918587124608	0.8521139134223008	0.7236904839497282	0.9191928494738091	0.8316657489486127	0.003190861714197824	0.8188261097638482	Shift to nuclear
TRPT1	1.271836219318597	1.1373969582706662	1.2462664231303786	1.2184998669065472	0.42956397236473026	0.40337673602225077	0.36741577739321857	0.40011882859339987	0.000617201620163391	0.8183810383131473	Shift to nuclear
MDH2	-2.81963	-2.85702	-2.78894	-2.82187	-3.69025	-3.72204	-3.5039	-3.63873	0.0041487871880215915	0.8168625897166346	Shift to nuclear
NT5M	-0.102933	-0.403874	-0.637363	-0.38139	-1.23397	-1.25818	-1.1023	-1.19815	0.025498478496356818	0.8167584130893144	Shift to nuclear
HACD1	-1.24801	-1.20601	-1.25839	-1.23747	-2.07782	-2.3338	-1.74919	-2.0536	0.03933280555869404	0.8161339967967041	Shift to nuclear
MORF4L2	0.14501267378256513	0.16394172446613361	0.1427790015908932	0.15057779994653064	-0.720197	-0.670711	-0.605676	-0.665528	0.0011373748047905218	0.8161061877886946	Shift to nuclear
RHOQ	1.78556339648818	1.8276108750915518	1.754671790173884	1.7892820205845386	0.8670923083416604	1.0019422472311554	1.052139497747595	0.9737246844401369	0.0017604703003640846	0.8155573361444016	Shift to nuclear
ENSG00000174171	2.979564053084738	2.9323291069037394	3.204954807302712	3.0389493224303963	2.4235983832029753	2.2897204140175274	1.957888180096259	2.223735659105587	0.011980594321479328	0.8152136633248093	Shift to nuclear
RAB26	1.6915837969471184	1.8938987456428524	1.8715982913772349	1.8190269446557352	1.1176220697758676	0.9625878237031783	0.931510281109153	1.003906724862733	0.0007333210871417462	0.8151202197930023	Shift to nuclear
TBCAP1	-2.33974	-2.7594	-2.48467	-2.52794	-3.12212	-3.53253	-3.37393	-3.34286	0.008983537920705947	0.814921882911591	Shift to nuclear
PPP1R1C	-1.50815	-1.01608	-1.2455	-1.25658	-2.18549	-2.30216	-1.72597	-2.0712	0.024429056533362952	0.8146248995666459	Shift to nuclear
STPG3-AS1	1.9538127817628472	2.1523491792424156	1.9898538835995976	2.0320052815349534	1.263639906433476	1.122859095681228	1.2657936037787598	1.2174308686311546	0.000624102891851496	0.8145744129037988	Shift to nuclear
RNF31	2.803027655876245	2.846447408991733	2.908764976709465	2.8527466805258146	2.0692989453247437	1.9632990220730624	2.0828062534222473	2.0384680736066847	9.941974540085034e-05	0.8142786069191299	Shift to nuclear
HMGB1P3	2.879702847880707	2.382642968188027	2.601892902283759	2.6214129061174978	1.6017858310798059	1.8436246767235487	1.9766478355450106	1.8073527811161219	0.012622880237910219	0.8140601250013759	Shift to nuclear
AGER	5.0493801693812435	4.90290135314261	4.7362437146918275	4.896175079071894	3.949538910000315	4.3944109500910535	3.9026548160382384	4.082201558709869	0.017847424530487037	0.8139735203620253	Shift to nuclear
TCEA2	0.5341487111665191	0.35130615891769396	0.400402258003205	0.42861904269580603	-0.536418	-0.347559	-0.271584	-0.385187	0.0017296770475964454	0.8138061288625049	Shift to nuclear
SRSF6P2	1.9116169132110556	2.027055806562103	1.788664559476892	1.9091124264166837	0.9690089866540404	1.145884626366231	1.1724402362539483	1.0957779497580733	0.0010015883321070913	0.8133344766586104	Shift to nuclear
MFSD2B	-0.438058	-0.173637	-0.0795335	-0.230409	-1.04438	-1.08705	-0.997479	-1.04297	0.01317574652436925	0.8125576561607255	Shift to nuclear
RPL36AP26	-2.22181	-2.18852	-2.10926	-2.1732	-3.05078	-2.86713	-3.03904	-2.98565	0.0010003816677382022	0.8124522651126171	Shift to nuclear
UBE2B	-1.26676	-1.47161	-1.05176	-1.26338	-1.90413	-2.2013	-2.12184	-2.07576	0.0072427727531125235	0.8123791132931455	Shift to nuclear
ENSG00000259661	2.0344656816102167	2.2217186604195254	2.3734943783505376	2.2098929067934265	1.5153819326420348	1.296725771010686	1.3848295624341	1.398979088695607	0.003928776233775674	0.8109138180978195	Shift to nuclear
ZBTB48	1.9652623470325177	2.0152187935762016	1.977372558140272	1.9859512329163305	1.3083591746521506	0.9604129631700346	1.2573090355879775	1.1753603911367208	0.015997485373086616	0.8105908417796097	Shift to nuclear
FAM151A	-0.0598806	-0.287721	-0.193434	-0.180345	-0.592617	-1.21871	-1.16008	-0.99047	0.04441372362665743	0.8101248603957051	Shift to nuclear
CLINT1	0.6119148315745337	0.6491688056193506	0.6249464597736019	0.6286766989891621	-0.222048	-0.107414	-0.214792	-0.181418	0.0010122145398782424	0.810094818910018	Shift to nuclear
VPS37D	0.5258917513526014	0.3945732981736636	0.43759282155768753	0.4526859570279842	-0.341188	-0.270963	-0.458965	-0.357039	0.0004897720767900932	0.8097247177203715	Shift to nuclear
ENSG00000289373	-0.321693	-0.673438	-0.408029	-0.46772	-1.03531	-1.52898	-1.26633	-1.27687	0.012492929945977619	0.8091537554553441	Shift to nuclear
VMP1	-0.474652	-0.460765	-0.397846	-0.444421	-1.25639	-1.2044	-1.29774	-1.25284	2.647450258642286e-05	0.8084207125049374	Shift to nuclear
PRIMPOL	1.9064206433533029	1.9805413837856707	2.5622319488866427	2.149731325341872	1.3201328204023965	1.493205230353156	1.2115511600985853	1.3416297369513792	0.04529061019445874	0.808101588390493	Shift to nuclear
CANX	-2.34109	-2.39456	-2.40904	-2.38156	-3.23546	-3.24507	-3.08818	-3.18957	0.0012977400274002324	0.8080062232965606	Shift to nuclear
RAD51-AS1	3.9748521404268957	3.8190462305772854	3.9449957349713003	3.912964701991827	2.9781622265766097	3.0695406359849575	3.2673358825088252	3.105012915023464	0.0031265121650512102	0.807951786968363	Shift to nuclear
HLA-H	-1.60309	-1.23562	-1.07391	-1.3042	-2.25026	-1.80525	-2.27837	-2.11129	0.02114576910791143	0.807087510090388	Shift to nuclear
POLR1H	-1.50909	-1.37414	-1.53755	-1.4736	-2.51023	-2.04401	-2.28722	-2.28049	0.017033718502092395	0.8068911607350091	Shift to nuclear
LIMASI	0.5746569337587609	0.1865122281514827	0.7626141535726834	0.5079277718276424	-0.274965	-0.534669	-0.0865614	-0.298732	0.02197252698621461	0.806659481274534	Shift to nuclear
FAM223B	2.635093888937755	3.0608761077955364	2.6559587407687433	2.783976245834012	2.1272050131540112	1.8083417024265964	1.997034656461759	1.9775271240141221	0.0117843506555927	0.8064491218198897	Shift to nuclear
SNHG32	-0.986074	-0.95189	-1.02485	-0.987604	-1.76251	-1.78967	-1.82898	-1.79372	1.0070028667509813e-05	0.806118104350386	Shift to nuclear
ABCC6	0.7201759784955978	0.7048664766952641	0.6518098556883568	0.6922841036264061	-0.149798	-0.108198	-0.0809063	-0.112968	9.853061037214566e-06	0.8052516700406591	Shift to nuclear
PFDN2	-3.73565	-3.87669	-3.71665	-3.77633	-4.51232	-4.62618	-4.60502	-4.58117	0.0003857806358070998	0.8048438351264768	Shift to nuclear
RPL22	-3.7945	-3.77821	-3.77812	-3.78361	-4.6371	-4.63506	-4.4926	-4.58825	0.0031833220973666674	0.8046457785718166	Shift to nuclear
CCDC191	1.8482232054237562	1.948570600845149	1.8553663611224867	1.8840533891304638	0.7948782439031096	1.2994962154083192	1.145558083943492	1.0799775144183068	0.028216146852798142	0.804075874712157	Shift to nuclear
ZUP1	1.021819136122529	1.236454811837052	1.1321884891085345	1.1301541456893718	0.31908083131984205	0.2775700908943009	0.38402298680202096	0.326891303005388	0.0015116902593236418	0.8032628426839838	Shift to nuclear
PFDN4	-3.24334	-3.05278	-3.17772	-3.15795	-3.98309	-4.02321	-3.87702	-3.96111	0.00047160990669827425	0.8031601058260138	Shift to nuclear
ENSG00000273204	-0.482109	-0.170898	-0.768497	-0.473835	-1.01773	-1.51376	-1.29887	-1.27679	0.02453909236541319	0.8029528777364932	Shift to nuclear
B4GALNT4	2.8394743400854585	2.8119433913683975	3.0131752006840573	2.8881976440459716	2.0131204660567854	2.0827845896427553	2.1604848595483963	2.0854633050826457	0.0008765653746930657	0.8027343389633259	Shift to nuclear
MERTK	1.8414293299638094	1.7478776764525423	1.7031362829553176	1.7641477631238898	1.0519084263723695	0.8304231205057698	1.002546067721921	0.9616258715333533	0.0013126699352591852	0.8025218915905364	Shift to nuclear
RPL12P17	-2.04858	-1.85107	-2.10014	-1.99993	-2.65946	-2.74602	-3.00086	-2.80211	0.004270300705612522	0.802184159873055	Shift to nuclear
APOH	-2.44482	-2.44399	-2.48991	-2.45957	-3.25037	-3.25416	-3.27679	-3.26044	1.7094509891115617e-05	0.8008688646091997	Shift to nuclear
ENSG00000264577	3.140143377566598	3.2996481618873577	3.313912844640256	3.2512347946980706	2.5238826280162496	2.248924083185323	2.5796080277923417	2.4508049129979717	0.005715631634858563	0.800429881700099	Shift to nuclear
ENSG00000268803	2.5790546069520426	2.297302953274673	2.6442693184772286	2.5068756262346477	1.3587450774000707	1.704168147065146	2.0594937253916714	1.7074689832856293	0.038974708009788986	0.7994066429490183	Shift to nuclear
RPL12P4	-3.93491	-3.98662	-3.91167	-3.9444	-4.64763	-4.71281	-4.87055	-4.74366	0.0035005021762968005	0.7992646417572851	Shift to nuclear
HOXA5	-0.375458	-0.347412	-0.0928405	-0.271904	-0.815715	-1.21847	-1.17776	-1.07065	0.009267278703996051	0.798743927775116	Shift to nuclear
ENSG00000277840	1.9594106829264992	2.420831198275414	1.844700744928223	2.074980875376712	1.4174339882543752	1.3717883019232873	1.0395209247349144	1.2762477383041924	0.024993083927532155	0.7987331370725197	Shift to nuclear
RHOT1	0.3263959539232289	0.22110922335919647	0.19532313069097534	0.24760943599113353	-0.314984	-0.77715	-0.560817	-0.550984	0.01973059735905793	0.7985930941154045	Shift to nuclear
RN7SKP180	1.0246813715470147	0.4559828686752766	0.4235383719489559	0.6347342040570824	0	0	-0.490866	-0.163622	0.036508220570035735	0.7983561463749582	Shift to nuclear
RPL13AP24	-2.57509	-2.47443	-2.25801	-2.43585	-2.99898	-3.60526	-3.09584	-3.23336	0.03335528260147847	0.7975141654788418	Shift to nuclear
NMB	-3.30169	-3.38129	-3.42999	-3.37099	-4.18288	-4.28931	-4.03214	-4.16811	0.0026253766953957982	0.7971165699208265	Shift to nuclear
WSB1	1.8428525998111243	1.8472826525684523	1.8170211008649189	1.8357187844148317	1.170430271071361	0.8342490768060176	1.111652799596336	1.0387773824912383	0.015878864964098093	0.7969414019235934	Shift to nuclear
TBC1D22A-DT	-0.699775	-0.399187	-1.02079	-0.706584	-1.49071	-1.57516	-1.44376	-1.50321	0.041950810856289766	0.796626765647666	Shift to nuclear
TAF10	-1.72758	-2.00779	-1.64276	-1.79271	-2.58283	-2.41325	-2.77036	-2.58881	0.006280267202702669	0.7961035061985502	Shift to nuclear
SHROOM1	2.9203507546503134	2.8284934778954107	3.020268879568615	2.9230377040381135	2.179719625902475	2.2415476949843445	1.9595862106680164	2.1269511771849454	0.0026796996895475512	0.796086526853168	Shift to nuclear
OSER1	-0.105685	-0.143327	-0.0716673	-0.106893	-0.890575	-0.955824	-0.861592	-0.902664	4.0716897966779575e-05	0.7957706589399526	Shift to nuclear
CHD1-DT	1.2135160564527425	1.031083700134063	1.5671663596588916	1.2705887054152323	0.584446089044608	0.085226592145275	0.75744691290122	0.475706531363701	0.03879840039723395	0.7948821740515313	Shift to nuclear
GCH1	-0.773449	-0.678122	-0.800696	-0.750756	-1.49036	-1.44432	-1.70195	-1.54554	0.0035183989783085447	0.7947861207794812	Shift to nuclear
ENSG00000272420	0.9189190694934353	0.8306413199694602	1.1565214879114902	0.9686939591247953	0.4855399029377526	0.22622975813085072	-0.188352	0.1744725280371867	0.037583515296236	0.7942214310876086	Shift to nuclear
APPAT	4.80159381236904	4.848202375433856	4.759056162811472	4.802950783538122	3.958113157902258	4.050575410051474	4.018215736230315	4.008968101394682	2.961574965640699e-05	0.7939826821434401	Shift to nuclear
RILPL1	1.3673618487877532	1.5000674046197615	1.7091658894072252	1.5255317142715803	0.708588779090465	0.6976579136115374	0.7884438797904818	0.7315635241641614	0.010591665032400823	0.7939681901074189	Shift to nuclear
PAK4	-2.12229	-2.6654	-2.12152	-2.30307	-2.8317	-3.1468	-3.31167	-3.09672	0.028397972159533318	0.7936514950230751	Shift to nuclear
ENSG00000303904	-0.00247928	0.44254191738247217	0.1041586797197298	0.18140710586553435	-0.270498	-0.77072	-0.795255	-0.612158	0.023910035791003044	0.793564913534255	Shift to nuclear
CEMP1	5.949100643809536	6.071455991882265	6.032266179242945	6.017607604978249	5.171170791623489	5.2324969170546405	5.271365911183094	5.225011206620407	9.281637630709262e-05	0.7925963983578415	Shift to nuclear
ENSG00000286739	-2.06272	-1.78435	-1.77996	-1.87568	-2.64962	-2.57909	-2.77544	-2.66805	0.003869531012286484	0.7923739236756426	Shift to nuclear
ENSG00000289979	1.6585707266094565	1.61974797835609	1.7840294737016882	1.6874493928890784	0.9413784109004014	1.1309686877604403	0.6132217029817119	0.8951896005475178	0.025343606099995912	0.7922597923415605	Shift to nuclear
RHOQP3	-0.425539	-0.685859	-0.421571	-0.51099	-1.22985	-1.51995	-1.15411	-1.3013	0.005955119247545792	0.7903129135534307	Shift to nuclear
ENSG00000279364	-0.446479	-0.519754	-0.479907	-0.482047	-1.21665	-1.43958	-1.16017	-1.27214	0.008349810832450047	0.7900896115113731	Shift to nuclear
DNPH1	-2.76585	-2.60128	-2.6534	-2.67351	-3.49398	-3.38236	-3.51048	-3.46227	0.000286207114765783	0.7887674090579422	Shift to nuclear
ENSG00000305731	4.461847400225589	4.618288884808451	4.5903961589346025	4.556844147989548	3.8019656589671946	3.744904220607441	3.7601706823512586	3.769013520641965	0.001545552411194712	0.7878306273475828	Shift to nuclear
ENSG00000229047	0.8819169004604043	0.7891140114315491	0.9668472039932354	0.8792927052950631	0.04466257191124566	0.06164784692225679	0.16821724944670668	0.09150922276006972	0.00038498370075975115	0.7877834825349934	Shift to nuclear
TBCA	-3.37948	-3.37009	-3.53227	-3.42728	-4.26187	-4.32159	-4.06121	-4.21489	0.002027927360400843	0.7876094523884722	Shift to nuclear
IDH1-AS1	-0.748089	-0.853753	-0.449594	-0.683812	-1.53403	-1.16906	-1.70958	-1.47089	0.01942759204071283	0.7870764687101832	Shift to nuclear
CNFN	-1.26072	-0.928708	-0.98688	-1.05877	-1.86427	-2.06681	-1.60169	-1.84426	0.011431260217026014	0.7854885874944184	Shift to nuclear
KIAA1143P1	-1.22331	-1.1122	-0.93231	-1.08927	-1.76975	-2.15586	-1.69613	-1.87391	0.014840451311630594	0.7846382494685662	Shift to nuclear
ENSG00000274979	3.379805252760378	3.518458941296394	3.5041405662451113	3.4674682534339607	2.660905558779918	2.6769572762174385	2.7119899725709016	2.683284269189419	0.0013196823051247447	0.7841839842445415	Shift to nuclear
PEBP1P2	-3.16401	-3.44202	-3.45325	-3.35309	-3.83043	-4.14535	-4.43549	-4.13709	0.027654293333126436	0.783997934119784	Shift to nuclear
ENSG00000225200	-3.52369	-3.31781	-3.19466	-3.34539	-4.18865	-4.04566	-4.15265	-4.12899	0.006543233664014379	0.7836026322557901	Shift to nuclear
RABEPK	-1.04818	-1.11401	-1.09202	-1.08474	-1.79234	-1.93249	-1.87876	-1.86786	0.0005561255765653322	0.783124698386299	Shift to nuclear
PPP1R13B	2.6289877990704724	2.3010339902849872	2.4966881234463356	2.4755699709339316	1.6122173531397288	1.7155107118191486	1.749612993471429	1.692447019476769	0.006676952543719177	0.7831229514571627	Shift to nuclear
ENSG00000278909	3.897202977384875	3.940204482972682	3.951931130359592	3.9297795302390495	3.1737225100799473	3.1699254323227	3.096503975262537	3.146717305888395	4.224164217283611e-05	0.7830622243506546	Shift to nuclear
TMEM175	2.617753407773691	3.0546965278901768	2.6977795088313012	2.79007648149839	1.9649076849381442	1.8066096549028765	2.2502201609863293	2.0072458336091166	0.01382721036063184	0.7828306478892735	Shift to nuclear
ENSG00000290667	1.4085379664016384	1.474996657892611	1.3557887282990428	1.413107784197764	0.8114718525780582	0.4564716918291829	0.6257399318945271	0.6312278254339228	0.010442575686833048	0.7818799587638412	Shift to nuclear
LARGE1	0.6095469359137582	0.5523184412140212	0.5933218825501755	0.5850624198926516	-0.130174	-0.17278	-0.287375	-0.196776	0.0014189036621602568	0.7818384789258374	Shift to nuclear
PSAT1P3	-1.47316	-1.31706	-1.05318	-1.28113	-2.14427	-2.17021	-1.8732	-2.06256	0.00853137143261571	0.7814294285736552	Shift to nuclear
NME4	-0.824684	-0.708458	-0.769796	-0.767646	-1.56828	-1.59055	-1.48818	-1.549	7.185087874766678e-05	0.7813545285271705	Shift to nuclear
RPL31P8	1.148263835706819	1.3640793105009306	1.1398165383474121	1.2173865615183872	0.35087286465571293	0.349168224155317	0.6081516022815456	0.4360642303641919	0.002519258206730176	0.7813223311541952	Shift to nuclear
ENSG00000304857	1.5842158475602812	1.553407613228449	1.827413524451121	1.6550123284132836	1.1959531110449793	0.9222214550916419	0.5034745213193131	0.873883029151978	0.044209713478126175	0.7811292992613056	Shift to nuclear
SERPINC1	-3.08384	-3.07623	-3.14148	-3.10051	-3.93354	-3.78211	-3.92843	-3.88136	0.0012894597495825657	0.7808478238670209	Shift to nuclear
SUB1	-3.31173	-3.314	-3.31155	-3.31242	-4.10985	-4.13063	-4.03879	-4.09309	0.0012564296548557613	0.7806669150670253	Shift to nuclear
TMEM69	-2.20014	-2.3607	-2.10132	-2.22072	-3.14207	-2.91961	-2.94106	-3.00091	0.0016922337292720605	0.7801939313622555	Shift to nuclear
NR2F6	-1.37795	-1.32983	-1.34987	-1.35255	-2.17487	-2.10981	-2.11356	-2.13275	2.33869934750126e-05	0.7801930490056148	Shift to nuclear
SARNP	-1.42768	-1.16525	-1.54804	-1.38032	-2.08434	-2.15642	-2.24006	-2.16027	0.011454121936205222	0.7799495390247875	Shift to nuclear
ENSG00000293413	4.49040950199221	4.497011916052487	4.289676438312971	4.425699285452556	3.590448956430259	3.7707386677610697	3.5764145215613192	3.6458673819175496	0.001114537082311561	0.7798319035350061	Shift to nuclear
ITGB1BP1	-0.671804	-0.753644	-0.562548	-0.662665	-1.40228	-1.53018	-1.39402	-1.44216	0.000500300343414344	0.7794941698671957	Shift to nuclear
ENSG00000233068	2.1659441522658005	2.267808431182556	1.8813857564048013	2.105046113284386	1.0823618136716888	1.4942913229641799	1.405153583070986	1.3272689065689516	0.010449222620310722	0.7777772067154345	Shift to nuclear
ENSG00000213280	-2.751	-3.08067	-2.87665	-2.90277	-3.51352	-3.48838	-4.03667	-3.67952	0.03020369234472843	0.7767494795401175	Shift to nuclear
CNPY2	-1.95743	-2.10862	-1.9911	-2.01905	-2.83801	-2.75546	-2.79354	-2.79567	0.0006278832393087809	0.7766205775401884	Shift to nuclear
KANK2	1.553501346269469	1.5236664609983301	1.6151145509868368	1.5640941194182119	0.7261722540111515	0.9297664154151831	0.7064847267999308	0.7874744654087552	0.0038880160512449607	0.7766196540094567	Shift to nuclear
OAZ1	-1.71767	-1.78852	-1.73018	-1.74546	-2.5727	-2.48899	-2.50256	-2.52142	2.7272478451042344e-05	0.7759590640380303	Shift to nuclear
NFIL3	-0.413935	-0.33809	-0.432214	-0.394747	-1.11688	-1.29549	-1.09972	-1.1707	0.0020125967344703072	0.77595059858903	Shift to nuclear
MRPS31	0.5385079798174598	0.5501959770025617	0.8596598977410888	0.6494546181870368	-0.14607	-0.161862	-0.0711515	-0.126361	0.013244913501403945	0.7758159094088171	Shift to nuclear
ENSG00000293465	3.15950684607016	2.7862415754748673	2.6514235174068435	2.8657239796506233	2.124470392880024	2.209857923244989	1.9372995949498693	2.090542637024961	0.01981925719806888	0.7751813426256624	Shift to nuclear
DYNLT2	0.5032936170002175	0.5942410773965974	0.45940470025769964	0.5189797982181714	-0.405222	-0.132422	-0.230882	-0.256175	0.003481130727290912	0.7751552091380558	Shift to nuclear
GHRLOS	2.961858337668132	3.0729666965842295	3.051639338330543	3.0288214575276347	2.0953479069878354	2.3723343343215606	2.29381910881459	2.253833783374662	0.005002445232503541	0.7749876741529729	Shift to nuclear
ENSG00000290450	2.1608233078162717	1.7102988824696814	2.0110266713398017	1.9607162872085848	1.134268223872684	1.244141620251359	1.1792887869969235	1.1858995437069888	0.022923382544315054	0.774816743501596	Shift to nuclear
ENSG00000224713	3.2703555095475068	3.239176518015309	3.190429739133066	3.233320588898627	2.4577469380340027	2.501736722893581	2.416639283898416	2.458707648275333	2.209703460929246e-05	0.7746129406232942	Shift to nuclear
RPL34P34	-3.27648	-2.79916	-2.96604	-3.01389	-3.96076	-4.02043	-3.38317	-3.78812	0.041149140988635154	0.7742275913986902	Shift to nuclear
RPL13AP6	-1.14354	-1.39754	-1.19668	-1.24592	-1.95443	-1.92871	-2.17667	-2.01994	0.0021786976208088985	0.7740174151227555	Shift to nuclear
ENSG00000286136	1.6641898852999546	1.850748608299486	2.0083347400803935	1.841091077893278	0.899722574924916	1.2350226734414202	1.0683253154049432	1.0676901879237597	0.005092808222704026	0.7734008899695184	Shift to nuclear
CCDC92	0.46233857422132707	0.4500241014832628	0.6801986346407782	0.5308537701151227	-0.295707	-0.262746	-0.167359	-0.241937	0.0027588102486190516	0.7727912007883574	Shift to nuclear
CSNK1D	2.106420315268688	2.0697490331952046	2.0950066571091215	2.0903920018576714	1.3128249155048346	1.3651888945020736	1.2748830696965707	1.317632293234493	0.00024428573347882977	0.7727597086231783	Shift to nuclear
ENSG00000304706	1.0644515365428866	1.5549186089365892	1.1801550740854763	1.2665084065216508	0.3882679154138569	0.5855731177946517	0.5091414328934867	0.49432748870066506	0.023167162263018	0.7721809178209857	Shift to nuclear
SRP14-DT	1.2779887019299279	1.449180888039202	1.6320821455472114	1.4530839118387806	0.7819499741879606	0.5002107983227609	0.761002712115062	0.6810544948752613	0.005042399765243397	0.7720294169635193	Shift to nuclear
UNC93A	-2.26845	-1.97442	-2.36647	-2.20311	-2.69659	-3.1389	-3.08917	-2.97489	0.014313770409080202	0.771771930289554	Shift to nuclear
ENSG00000296204	1.9246381948844786	1.7780400419185929	1.8260762778868167	1.842918171563296	0.9773150165269356	1.050218804847643	1.188181964397843	1.0719052619241405	0.0008982510429057268	0.7710129096391556	Shift to nuclear
ZNF414	0.3000330875299652	0.10412209690420336	0.15038607500709558	0.1848470864804214	-0.751711	-0.749681	-0.256193	-0.585862	0.031295333322441596	0.7707088554131437	Shift to nuclear
KCNMB3	2.2555713599752125	2.3698992568103927	2.2165889479534626	2.2806865215796894	1.5604205727031568	1.5234080645398647	1.4497688942188427	1.5111991771539548	0.00031332012443190257	0.7694873444257346	Shift to nuclear
ZFYVE1	0.3742883140598814	0.7046059978854824	0.5714456248861522	0.5501133122771721	-0.46686	0.047464085275900694	-0.237902	-0.219099	0.017138806224525363	0.7692124733242202	Shift to nuclear
POU2AF3	2.703574581139539	2.5427266728575146	2.746252116689991	2.6641844568956814	1.7831024127352353	1.9482348706398172	1.9543866249260011	1.8952413027670179	0.0008120964229832992	0.7689431541286635	Shift to nuclear
MREG	0.6991185854622081	0.5458023049516809	0.5126938023806957	0.5858715642648615	-0.291855	-0.0623219	-0.19412	-0.182766	0.0010343137253333824	0.7686372022841353	Shift to nuclear
ENSG00000295853	-0.601993	-1.21025	-0.937169	-0.916471	-1.78886	-1.65356	-1.61202	-1.68481	0.03914213116483518	0.7683435604136468	Shift to nuclear
DEAF1	1.213160811135639	1.194323463657605	1.2344306982900148	1.2139716576944195	0.3216581711114444	0.47602017432309973	0.5402620846194657	0.4459801433513366	0.005792911595590914	0.7679915143430829	Shift to nuclear
RPL34P33	-1.69566	-1.57391	-1.53118	-1.60025	-2.11233	-2.69343	-2.29827	-2.36801	0.03780811484759283	0.767760425932313	Shift to nuclear
ORM1	-3.30192	-3.30255	-3.27233	-3.29227	-4.03951	-4.03733	-4.103	-4.05995	0.00010353504629972297	0.7676807840929758	Shift to nuclear
ZFAS1	-1.50755	-1.5929	-1.6003	-1.56691	-2.35406	-2.31789	-2.33063	-2.3342	0.0004942004048903533	0.7672809292611691	Shift to nuclear
LAMB2	1.9053061490423218	1.8886837117166904	1.9216931658405372	1.9052276755331832	1.1800212178948382	1.0795561570146248	1.154541956340485	1.138039777083316	0.0006356803869653439	0.7671878984498672	Shift to nuclear
RPS15AP38	-3.586	-4.05596	-3.85256	-3.83151	-4.81938	-4.2645	-4.71165	-4.59851	0.026296905175095288	0.7670031082402513	Shift to nuclear
PSMD5	-0.224928	-0.426935	-0.258934	-0.303599	-1.14006	-1.24409	-0.826306	-1.07015	0.012771038931909338	0.7665537183461555	Shift to nuclear
ENSG00000273066	4.819637348038523	4.606011466793342	4.998647173851308	4.808098662894391	3.9111283222188145	3.982797385333749	4.233459330665758	4.042461679406107	0.007339084887093497	0.7656369834882844	Shift to nuclear
EGFL8	4.490203929098182	4.0741952143475615	4.207047129852871	4.257148757766205	3.4543720465941794	3.6380446975249705	3.382968599841162	3.491795114653437	0.00993209840632663	0.7653536431127681	Shift to nuclear
PPIB	-3.92986	-3.89987	-3.89449	-3.90807	-4.60846	-4.71563	-4.69617	-4.67342	0.0007221434327732549	0.7653487449489633	Shift to nuclear
ENSG00000304628	1.2747818013124959	1.0416455346132683	1.4451702488885223	1.2538658616047622	0.21546596502482784	0.7190427790821537	0.5310968088503729	0.4885351843191182	0.01672583509288308	0.7653306772856441	Shift to nuclear
TNFSF13	0.875335477514205	0.4176079871473641	0.6288148110400744	0.6405860919005478	-0.0761496	-0.2262	-0.0717042	-0.124685	0.01820135894080291	0.7652707207883929	Shift to nuclear
ENSG00000294020	0.26074246246235033	0.50028521956933	0.1076051315204151	0.2895442711840318	-0.713042	-0.337747	-0.376314	-0.475701	0.009815351613097704	0.7652451553700476	Shift to nuclear
DHDH	-0.487985	-0.412165	-0.621742	-0.507298	-1.21386	-1.40041	-1.20264	-1.2723	0.0010027104633440291	0.7650052235216517	Shift to nuclear
ENSG00000297887	2.0328803234859114	1.8469631150695491	2.0248262444665843	1.9682232276740148	1.4235718420084564	1.1946854283202364	0.9942880439692959	1.2041817714326628	0.012646301628116969	0.764041456241352	Shift to nuclear
SLC13A3	-1.52414	-1.38128	-1.27219	-1.39254	-2.13027	-2.06267	-2.27645	-2.15646	0.0014972139948539044	0.7639252283678208	Shift to nuclear
RND2	-0.664392	-0.545802	-0.207122	-0.472438	-1.18006	-1.28561	-1.24329	-1.23632	0.025992564686755277	0.7638786293746804	Shift to nuclear
FGA	-2.12346	-2.07683	-2.10204	-2.10077	-2.84493	-2.90577	-2.84264	-2.86444	2.4848292895255748e-05	0.7636693933889145	Shift to nuclear
COX7A2L	-2.67137	-2.81582	-3.00909	-2.8321	-3.67162	-3.45881	-3.65552	-3.59532	0.004455353161956856	0.7632216630741979	Shift to nuclear
ENSG00000290793	-1.03104	-1.36397	-1.22021	-1.20507	-1.96081	-1.84921	-2.09476	-1.96826	0.0041206789570766315	0.7631885560064331	Shift to nuclear
TMEM240	2.132391592566074	1.478406991820701	1.9261364655390436	1.8456450166419396	1.1515948287999733	0.7249190949907236	1.3709834328127322	1.0824991188678097	0.047847997618451106	0.7631458977741299	Shift to nuclear
IFIH1	0.7014780877587612	0.7847536398081829	0.5323240483063305	0.6728519252910915	-0.330835	-0.00481604	0.06560946133363794	-0.090014	0.010027300420277975	0.7628659294815059	Shift to nuclear
NRARP	-0.788511	-0.956164	-0.888001	-0.877559	-1.70811	-1.60715	-1.60407	-1.63977	0.0004006579767927442	0.7622161078037134	Shift to nuclear
RPL23AP84	1.6597436225851538	2.089852771948222	1.6423608857397622	1.7973190934243792	1.2212631903296336	0.8414354736320245	1.0450061980441079	1.0359016206685887	0.016500907362172135	0.7614174727557905	Shift to nuclear
HPR	0.566574253154033	0.6348598084712773	0.5281245426154406	0.576519534746917	-0.267088	-0.0835899	-0.203984	-0.184887	0.0008433593423496537	0.7614069454164825	Shift to nuclear
CCDC34	-2.08048	-2.13289	-2.20441	-2.13926	-3.01814	-2.98848	-2.69453	-2.90038	0.011016977506286066	0.7611215418588513	Shift to nuclear
SRP14P2	-2.25712	-2.34654	-2.64311	-2.41559	-3.34082	-3.22912	-2.95897	-3.1763	0.009488452186890938	0.7607128202672797	Shift to nuclear
PCMT1	-2.30024	-2.18499	-2.10834	-2.19786	-2.94443	-3.00148	-2.92759	-2.95784	0.0019982299015285283	0.7599782443522747	Shift to nuclear
PSMA3-AS1	3.272820353106678	3.5282787466230485	3.578428039790092	3.4598423798399396	2.696610921371266	2.722204038972213	2.6858767744527525	2.7015639115987438	0.014302839925104225	0.7582784682411958	Shift to nuclear
SAP30-DT	0.43833294453671945	-0.0936486	0.10242344262289906	0.14903592213243297	-0.731219	-0.438089	-0.658136	-0.609148	0.021477773359788618	0.7581837474184779	Shift to nuclear
EEF1AKMT2	0.5165648618844051	0.8226528140149314	0.3606029130818922	0.566606862993743	-0.1892	-0.095758	-0.288944	-0.191301	0.018864939765748358	0.7579075568677965	Shift to nuclear
C2orf49-DT	2.7717154394732955	2.497247699294854	2.795491574947644	2.6881515712385977	2.029332176864852	1.7722973691812967	1.9904740462902588	1.930701197445469	0.004104156203029157	0.7574503737931286	Shift to nuclear
ENSG00000258534	0.4884463705542985	0.5199825119982054	0.27011843033459654	0.42618243762903346	0.034728222356956974	-0.484732	-0.54112	-0.330375	0.03826712015019388	0.7565569626200217	Shift to nuclear
PTENP1	0.577727034254206	0.45137685293688645	0.39675474136162303	0.47528620951757183	-0.255001	-0.0710847	-0.516721	-0.280936	0.01671522751947053	0.7562218431178416	Shift to nuclear
ATG9B	1.9949497350841616	1.6100992035491746	1.6137169365147184	1.7395886250493515	0.9848424952908562	0.7761616755465157	1.1893268486042963	0.9834436731472227	0.012498810355895286	0.7561449519021288	Shift to nuclear
ENSG00000293323	-2.04395	-1.99985	-2.05078	-2.03153	-2.66533	-2.89622	-2.80107	-2.78754	0.005552063229380757	0.7560118322336553	Shift to nuclear
CST4	-0.14461	-0.390035	-0.269016	-0.267887	-1.041	-1.15795	-0.870694	-1.02322	0.002539032833310959	0.755328243219141	Shift to nuclear
AKR1C5P	-1.49934	-1.69644	-1.47753	-1.55777	-2.3213	-2.34965	-2.26742	-2.31279	0.0043609353167433475	0.7550193546083475	Shift to nuclear
ENSG00000285628	2.8132792037627388	3.0171958997124015	2.9615218697347747	2.9306656577366383	2.1356477432503143	2.1780471424966255	2.2133469193565545	2.1756806017011647	0.0028844572644631766	0.7549850560354736	Shift to nuclear
MICA	-0.807802	-0.477861	-0.803438	-0.696367	-1.38002	-1.4675	-1.50635	-1.45129	0.0130124001670382	0.754923052865177	Shift to nuclear
ESF1	0.8388329882946427	0.8305857337798666	0.835433480548059	0.8349507342075227	0.13058075956124832	-0.024319	0.13427336235667667	0.08017837581591977	0.004689513364323888	0.754772358391603	Shift to nuclear
VEGFD	1.081623303419636	1.5336086006316711	1.388299547080039	1.3345104837104487	0.6136184005998934	0.717193474608551	0.4086419185218864	0.5798179312434436	0.012726871919689782	0.7546925524670051	Shift to nuclear
ENSG00000290796	3.7174001488311563	3.856180524013272	3.9921918015038615	3.85525749144943	2.9625814103587884	3.1895632581369475	3.1496407727372775	3.100595147077671	0.0021636860295914375	0.7546623443717588	Shift to nuclear
F10	-1.49373	-1.44803	-1.51305	-1.48494	-2.18887	-2.17833	-2.35037	-2.23919	0.0025369289557421134	0.7542525908332931	Shift to nuclear
GCKR	4.840387208532191	4.985920014641166	5.18607612066938	5.004127781280912	4.287725973735313	4.2064288406859545	4.256718367991628	4.250291060804298	0.013482958812133414	0.7538367204766141	Shift to nuclear
GNB3	4.519040475070109	4.281945936827974	4.172989580653727	4.324658664183937	3.830442782038619	3.3950423069847173	3.4902385832345804	3.5719078907526387	0.012397039976514503	0.7527507734312979	Shift to nuclear
VPS9D1	3.4171412517315076	3.6879872646876324	3.5832698293694047	3.562799448596182	2.822308521578589	2.7033390426175528	2.905462450997362	2.810370005064501	0.0021432578081794842	0.752429443531681	Shift to nuclear
TEX264	-1.20465	-1.32213	-1.40376	-1.31018	-1.93984	-1.96368	-2.28319	-2.06224	0.009045213450813688	0.7520632801220779	Shift to nuclear
PSMA6P1	-2.62754	-2.56334	-2.65518	-2.61536	-3.27336	-3.52878	-3.29983	-3.36732	0.006581450996558359	0.7519687261425063	Shift to nuclear
CYP4V2	3.031150627316458	2.718208967052977	3.059198547783351	2.9361860473842625	2.014227261623362	2.424100707975606	2.114603379204539	2.1843104496011687	0.010673150881119725	0.7518755977830938	Shift to nuclear
ENSG00000309043	-0.615044	0.05238447997500564	-0.165471	-0.24271	-1.15321	-0.831548	-0.998966	-0.994575	0.043980384311380606	0.7518648260808135	Shift to nuclear
RPL29P12	-1.78489	-1.14793	-1.16282	-1.36522	-2.1192	-1.91448	-2.31748	-2.11705	0.049189291634657455	0.7518390824192716	Shift to nuclear
NFKBIL1	-0.199334	-0.478397	-0.331865	-0.336532	-1.14351	-1.17134	-0.948255	-1.0877	0.0023142425679449356	0.751169726952605	Shift to nuclear
NPEPL1	6.676875815036821	6.719654537572417	6.927846606819067	6.7747923198094355	6.091000814285928	6.110606028219154	5.869545517533609	6.02371745334623	0.002362901956028707	0.7510748664632052	Shift to nuclear
IFT172	3.6371910845932516	4.0794958903873475	3.7835172681089277	3.8334014143631756	3.1855980293879527	3.2482865801355474	2.81382900297712	3.0825712041668734	0.016240706047861028	0.7508302101963023	Shift to nuclear
NAGK	0.5639285258574858	0.312452818164201	0.3652282066133365	0.41386985021167444	-0.359495	-0.233798	-0.417441	-0.336911	0.0020287163929864145	0.7507810448496166	Shift to nuclear
ENSG00000306481	1.4881550615182308	0.9659944585296423	1.1699378253412365	1.2080291151297031	0.6310372112068618	0.2201882817776083	0.5205396487284591	0.4572550472376431	0.019938606015148023	0.75077406789206	Shift to nuclear
ENSG00000224114	-4.08642	-4.15295	-4.51907	-4.25281	-5.14864	-4.62541	-5.23044	-5.0015	0.03736994096231279	0.7486830193636633	Shift to nuclear
ENSG00000259704	-0.0594856	-0.103311	0.3409240425184331	0.05937582534993741	-0.791257	-0.427292	-0.848943	-0.689164	0.018141715216009543	0.7485399075582598	Shift to nuclear
RPL26P6	-0.642862	-0.73901	-0.471422	-0.617765	-1.11597	-1.50728	-1.47524	-1.36616	0.011320363446436906	0.7483991936257617	Shift to nuclear
ENSG00000300133	2.8916476497892445	3.0742260514451907	3.216556793563457	3.0608101649326307	2.1148374687495637	2.35194632095207	2.4732289535202896	2.313337581073974	0.006319362484978605	0.7474725838586567	Shift to nuclear
ATP5F1D	-1.53532	-1.61304	-1.25402	-1.46746	-2.34871	-2.06666	-2.22389	-2.21309	0.006747117638936004	0.7456318221176512	Shift to nuclear
ENSG00000293463	1.8889173767228575	1.7662050195070427	1.7947437375441555	1.8166220445913517	1.0996789741411643	0.9953580098814871	1.1182145906086471	1.071083858210433	0.0001520172287023808	0.7455381863809187	Shift to nuclear
CES1	-1.48495	-1.43096	-1.48683	-1.46758	-2.11178	-2.23992	-2.28752	-2.21307	0.002233352336148772	0.7454927062858248	Shift to nuclear
RNF149	0.748531541575063	0.6479129814943602	0.6391686532025564	0.6785377254239933	-0.0866474	-0.0631692	-0.0507744	-0.0668637	0.001055808108233728	0.7454014236902363	Shift to nuclear
ENSG00000303541	-0.664137	-0.963075	-0.8458	-0.824337	-1.91121	-1.44539	-1.35169	-1.56943	0.03192604618116865	0.7450897283847365	Shift to nuclear
SLC25A29	2.4704711311679146	2.354781289789995	2.5497649506893465	2.4583391238824186	1.8002330536822535	1.5898395890140145	1.753794952039173	1.7146225315784802	0.0010158548818229936	0.7437165923039384	Shift to nuclear
NR1H3	1.57372151068477	1.7548075520674347	1.6753572046243388	1.6679620891255145	0.9285233553950347	0.9965849996588376	0.8501398000055482	0.9250827183531403	0.00048399413997317375	0.7428793707723742	Shift to nuclear
ENSG00000228404	0.8993659144352835	0.554071063842335	0.9270101074583674	0.7934823619119952	0.1068018074062979	-0.00452518	0.05122584048085085	0.051167490136204224	0.019416146122763062	0.7423148717757909	Shift to nuclear
ENSG00000276007	0.8313137213134919	1.0306265505818923	1.4115657464613085	1.091168672785564	0.29628032642636354	0.29771645221799964	0.4527000439946608	0.3488989408796746	0.03921973744028425	0.7422697319058895	Shift to nuclear
ENSG00000274373	3.673540847190198	3.7033560801657823	3.453324412167489	3.6100737798411564	2.7319544913827203	2.8387523337200093	3.0327235168148197	2.8678101139725167	0.003415298982313813	0.7422636658686397	Shift to nuclear
MRPL9	-1.05873	-0.878727	-0.867498	-0.934984	-1.71601	-1.55314	-1.76182	-1.67699	0.001113739269233407	0.7420072424449742	Shift to nuclear
TMEM50B	2.0891947479983326	2.052122260094601	2.041354776135525	2.0608905947428195	1.3859853625962117	1.2231448709878376	1.3480362611754408	1.3190554982531635	0.0024032344681422057	0.7418350964896561	Shift to nuclear
SULT2B1	-0.207229	-0.368155	-0.549825	-0.375069	-1.33541	-1.15746	-0.856168	-1.11634	0.015541725742626468	0.7412749841729258	Shift to nuclear
TTYH1	0.26158280214100577	-0.0549521	0.1479640155105702	0.1181982310036737	-0.576529	-0.83672	-0.454719	-0.622656	0.007804545184348646	0.7408542884984644	Shift to nuclear
PPP2R3B	1.3850802323762057	1.4796479324508622	1.9148634463244345	1.5931972037171676	0.826541567617542	0.7224482002825199	1.0084549905333122	0.852481586144458	0.027575326307641708	0.7407156175727095	Shift to nuclear
TEAD3	0.507003997103807	0.5207669181580414	0.5814436605886946	0.5364048586168476	-0.168362	-0.171875	-0.270308	-0.203515	0.00012535198205742008	0.7399200311014551	Shift to nuclear
ZSWIM8	3.157528583701619	3.20284675921681	3.2042790703108897	3.1882181377431063	2.3406519121769795	2.4776582232833224	2.52684339758625	2.4483845110155174	0.003446038328015985	0.7398336267275889	Shift to nuclear
ENSG00000289164	-0.87571	-0.773437	-0.532982	-0.727376	-1.44407	-1.47175	-1.48564	-1.46715	0.017201960381659838	0.7397781309297313	Shift to nuclear
YAE1	-0.24754	-0.254466	-0.431224	-0.311077	-1.11386	-1.00408	-1.03408	-1.05067	0.0014802700580380213	0.7395972395956472	Shift to nuclear
TTF1	0.5922424360172844	0.5078427079750905	0.6953279324992664	0.5984710254972138	-0.149934	-0.375867	0.10282555329160513	-0.140992	0.02167287330532634	0.7394627027540818	Shift to nuclear
SREBF2-AS1	1.3221447128478991	1.0574487202901648	0.968274944247967	1.1159561257953436	0.5528560863360255	0.3804487344218768	0.19623406044515032	0.3765129604010175	0.00752332327935332	0.7394431653943261	Shift to nuclear
PPIL4	0.5232561389529988	0.5332315790270438	0.4101615900556438	0.4888831026785622	-0.225876	-0.128999	-0.396485	-0.250453	0.003683818425634619	0.7393364636733781	Shift to nuclear
TBXAS1	0.60759646267675	0.7137390470676339	1.1280095253597098	0.816448345034698	0.03680530839043508	0.4432826452853882	-0.248096	0.07733072407504071	0.04744679073523673	0.7391176209596573	Shift to nuclear
VGF	-0.248098	-0.290834	-0.505956	-0.348296	-0.989921	-1.07104	-1.20074	-1.08723	0.0023410038095441487	0.7389379863950514	Shift to nuclear
ENSG00000285725	-0.508959	-0.631512	-0.53311	-0.55786	-1.3828	-1.2689	-1.23313	-1.29494	0.0002799372221995504	0.7370835025901314	Shift to nuclear
IER3-AS1	-1.04845	-0.721582	-0.967565	-0.912531	-1.34053	-2.00455	-1.60255	-1.64921	0.043088916214176744	0.7366793032104708	Shift to nuclear
ENSG00000270605	3.272773082568836	3.176732199553362	2.9638708171732127	3.1377920330984703	2.4052583347433507	2.5985451577047094	2.199795015475566	2.4011995026412087	0.008466695176326342	0.7365925304572616	Shift to nuclear
F12	2.8770523878715486	2.964554078198109	2.7346680559248595	2.8587581739981722	2.0523571734392605	2.0015482096657906	2.3153367331880177	2.1230807054310232	0.004984184386924269	0.735677468567149	Shift to nuclear
ENSG00000259649	1.1873623675228941	0.8088726630124554	0.8513176923116954	0.9491842409490149	0.17898228367747998	0	0.461553704265357	0.21351199598094564	0.015401513955891096	0.7356722449680693	Shift to nuclear
MAGED4B	2.3436135580300173	2.342125358997362	2.2697738267753005	2.3185042479342264	1.601830477566742	1.5164034476282482	1.630459553643058	1.5828978262793492	0.0001270632390679539	0.7356064216548772	Shift to nuclear
FAAH	3.6030299441308133	3.5960652035259475	3.5986080050306963	3.5992343842291525	2.8271814935738724	2.9726775115998	2.7929831950473596	2.8642807334070106	0.005520322492044715	0.7349536508221419	Shift to nuclear
GAK	2.2884843194661055	2.287795999144632	2.473892128884853	2.35005748249853	1.6348817249878052	1.66244288812817	1.549001670226808	1.6154420944475945	0.0016139446278006257	0.7346153880509356	Shift to nuclear
RPL5P23	-2.27157	-2.03522	-2.19441	-2.16707	-3.09428	-2.66398	-2.94606	-2.90144	0.013346060811043519	0.7343735678936274	Shift to nuclear
NANOGP6	1.7164692601699936	1.802883890505087	1.763462567207963	1.760938572627681	1.2902356497302203	0.937867886223459	0.8527998294884025	1.0269677884806938	0.028253228490889043	0.7339707841469871	Shift to nuclear
NPIPA9	3.05182646773436	2.9173036617967982	3.019972931566645	2.996367687032601	2.232374820250518	2.242823626265591	2.3119980001092024	2.2623988155417702	0.0003307072301866989	0.7339688714908306	Shift to nuclear
AARSD1	2.445299307261761	2.2820083110595215	2.474175757555162	2.4004944586254813	1.8132072368263878	1.5477039774282702	1.6394994313964504	1.6668035485503694	0.0022011393770304645	0.7336909100751119	Shift to nuclear
LEO1	-1.18815	-1.33434	-1.37168	-1.29806	-2.17116	-2.0259	-1.89635	-2.03114	0.0024999454961016636	0.7330792556219754	Shift to nuclear
ENSG00000238260	1.6504004695913796	1.6532144706242955	1.5940934393199473	1.6325694598452074	0.7391588282855905	1.088492785218847	0.8712923967043604	0.8996480034029327	0.016095233925289495	0.7329214564422747	Shift to nuclear
ENSG00000240634	-0.307314	-0.211419	0.1833381885455602	-0.111798	-0.803281	-0.798534	-0.930779	-0.844198	0.031483841420846925	0.7323996281525641	Shift to nuclear
ENSG00000257663	-0.41707	-0.286661	-0.364296	-0.356009	-1.35377	-0.80005	-1.11137	-1.0884	0.03859851134541934	0.7323887218979712	Shift to nuclear
ENSG00000307784	0.9780383136561663	1.1888652990635074	1.493494912435982	1.220132841718552	0.41879988547108227	0.5190757985310995	0.5255760486121149	0.48781724420476563	0.03373433824170034	0.7323155975137863	Shift to nuclear
CCDC17	3.1748210061815056	3.164235301381428	3.2614370511404984	3.2001644529011437	2.474917599725132	2.3904469433351694	2.538752703688036	2.4680390822494456	0.0002853261241651237	0.7321253706516981	Shift to nuclear
SSBL2P	-0.667985	-0.187115	-0.421237	-0.425446	-1.14863	-1.33662	-0.987013	-1.15742	0.015779749820009875	0.7319765381733632	Shift to nuclear
LYG1	2.578888658106604	2.5543545213203513	2.750380669191777	2.627874616206244	2.0078613557300033	1.6456493549893052	2.034431980153169	1.8959808969574923	0.014567634621256197	0.7318937192487518	Shift to nuclear
SIPA1	0.5758842520448826	0.6218056107954937	0.5652031159084632	0.5876309929162798	-0.179507	-0.345302	0.09204999556827927	-0.144253	0.027178136168591636	0.7318839938348339	Shift to nuclear
VDAC2	-1.77497	-1.79139	-1.82189	-1.79608	-2.37474	-2.60759	-2.60129	-2.52787	0.009064467303774781	0.7317886909985567	Shift to nuclear
ENSG00000250644	-0.760731	-0.840972	-0.758765	-0.786823	-1.33806	-1.66267	-1.55499	-1.51857	0.011704315810546772	0.731748804807947	Shift to nuclear
CDK3	3.916314865119386	3.820773593367494	4.010035642336487	3.915708033607789	3.1325015635026148	3.089940116820883	3.329811503348376	3.1840843945572916	0.0018899998297829846	0.7316236390504973	Shift to nuclear
LSM14A	-0.913664	-0.540774	-0.697677	-0.717372	-1.45152	-1.41326	-1.48202	-1.44893	0.01841845073685798	0.7315623340789872	Shift to nuclear
ACSM2B	1.3937711237733281	1.5994480694675848	1.4673056450212223	1.486841612754045	0.8100253084470599	0.7734590088770745	0.6830125430720297	0.7554989534653881	0.0011699881450036832	0.7313426592886568	Shift to nuclear
CTDP1-DT	-0.249438	0.015369186695988017	-0.275647	-0.169905	-0.749476	-0.7736	-1.18058	-0.901219	0.01640359839000329	0.7313134607428391	Shift to nuclear
PTMAP12	-3.15229	-3.46137	-3.27505	-3.29624	-4.11615	-4.08275	-3.88333	-4.02741	0.0036854193647407707	0.731172980411078	Shift to nuclear
MUC20	1.0960476661562468	0.9615182894276315	1.025465364694017	1.0276771067592982	0.587785756678522	0.033821037780741456	0.2694176165622791	0.2970081370071808	0.03865462887663155	0.7306689697521174	Shift to nuclear
AGAP6	4.928492155716378	5.137077829256177	5.0073145742493725	5.024294853073976	4.336617292964499	4.246254022603389	4.298183895108498	4.293685070225462	0.002465923763962664	0.7306097828485143	Shift to nuclear
ENSG00000277701	4.353364160087755	4.3485884478557	4.249206904197647	4.3170531707137	3.597587637755893	3.763263023188538	3.398822108230745	3.5865575897250586	0.013486945290364137	0.7304955809886411	Shift to nuclear
SNX5	0.5953526058112244	0.6372607640496668	0.5608697800817855	0.5978277166475588	-0.145352	-0.127661	-0.122647	-0.131887	0.00034909899954347327	0.7297146045542175	Shift to nuclear
RNF208	-0.575025	-0.398136	-0.349976	-0.441046	-1.12402	-1.26561	-1.1192	-1.16961	0.0015407674922409739	0.7285628426108304	Shift to nuclear
RPL23AP47	1.688490241122877	1.991534990660952	1.678515939787494	1.7861803905237743	1.2236447966346553	0.8681405294371647	1.082645767378681	1.0581436978168337	0.007510843848979304	0.7280366927069406	Shift to nuclear
AKAP17A	3.0852203277765358	3.1297233909876874	3.1505575028320703	3.121833740532098	2.334185098859349	2.3694436962770675	2.478562065119897	2.3940636200854377	0.0009499065513135594	0.7277701204466602	Shift to nuclear
FKBP1B	-1.87572	-1.70749	-1.71271	-1.76531	-2.44631	-2.51863	-2.5141	-2.49301	0.001984397837052631	0.7277050054539911	Shift to nuclear
TRIT1	2.176696591417797	2.218444026415845	2.1073224754662814	2.167487697766641	1.4314302778258938	1.4397266223171326	1.4485843790396111	1.4399137597275458	0.0016124121990788878	0.7275739380390951	Shift to nuclear
ENSG00000226149	1.3794271021848237	1.4034749755485152	1.5208194850165855	1.4345738542499749	0.8744019654568594	0.7536749849413567	0.4936491289829732	0.7072420264603965	0.013703813386441924	0.7273318277895784	Shift to nuclear
ENSG00000286024	2.4521683758497335	2.34624770383906	2.0277579197052997	2.2753913331313647	1.3114942759871568	1.43386100022945	1.8991300180555115	1.5481617647573727	0.03452782360968918	0.727229568373992	Shift to nuclear
ID2	-1.15801	-1.06953	-1.21762	-1.14838	-1.90686	-1.92533	-1.79301	-1.87507	0.0002634952926233462	0.7266819834214087	Shift to nuclear
ZNF663P	0.9158573947438423	0.9559569717942746	1.3639672138550918	1.0785938601310694	0.34102476877304233	0.5334614035200282	0.1821203381420208	0.35220217014503047	0.017787222822528516	0.726391689986039	Shift to nuclear
C1RL	1.0245314205704106	0.9013955226019256	0.9341358029840722	0.9533542487188028	0.23633372331171168	0.1738489677756594	0.27157435302066135	0.2272523480360108	0.00014692988250956156	0.726101900682792	Shift to nuclear
VAMP3	-1.8115	-1.87234	-1.70707	-1.79697	-2.46968	-2.52875	-2.57003	-2.52282	0.0006334351867478776	0.7258523942433814	Shift to nuclear
TNFSF14	3.2905306793813143	3.2518519535507715	3.285728735153323	3.2760371226951364	2.613246452859952	2.4283593901832345	2.6090976929040135	2.5502345119823997	0.005452681457746975	0.7258026107127367	Shift to nuclear
MC1R	0.9814741165505013	1.0101393564147272	0.896276311099834	0.9626299280216873	0.21544462775799472	0.2299410561101948	0.2659382839553984	0.23710798927452933	0.000509597939980747	0.725521938747158	Shift to nuclear
CST1	-1.05608	-0.851513	-0.819026	-0.908872	-1.63551	-1.77166	-1.49281	-1.63333	0.002768325339138167	0.7244533453363292	Shift to nuclear
PYM1	-2.50821	-2.19503	-2.32127	-2.3415	-3.18224	-2.95038	-3.06319	-3.06527	0.004051473945793219	0.7237667790796856	Shift to nuclear
MTFR1L	1.5353395515772028	1.647897671911331	1.5068993303150802	1.5633788512678712	0.8430725392922809	0.8319626530808338	0.8467265078023742	0.8405872333918296	0.0032527960229815204	0.7227916178760416	Shift to nuclear
DNTTIP1	-1.26584	-1.14876	-1.34651	-1.2537	-1.89811	-2.1154	-1.91582	-1.97644	0.0015327510980101186	0.7227406311164328	Shift to nuclear
DRICH1	1.4142059066358827	1.198808432050279	1.253087678237521	1.2887006723078942	0.5606288792534988	0.3849194054546905	0.7539270957285271	0.5664917934789054	0.007840725283081435	0.7222088788289888	Shift to nuclear
ZNF839	2.998190237073334	2.842552783404845	3.0711776460206055	2.9706402221662613	2.274821202186547	2.166687459433229	2.3085732498241796	2.2500273038146514	0.0017480542367731425	0.7206129183516099	Shift to nuclear
MAGED4	2.0818126124950167	2.0727819491585584	1.9514733619948932	2.035355974549489	1.2941660859463058	1.2614669228339792	1.391461308975519	1.3156981059186015	0.00023964936659663316	0.7196578686308877	Shift to nuclear
CNEP1R1	0.11900543838031254	0.2049300656980161	0.3191706262344779	0.21436871010426883	-0.604724	-0.33988	-0.569434	-0.504679	0.003139479053502088	0.719048080318787	Shift to nuclear
DLGAP4	0.4592822744257127	0.5078165102819745	0.40630915099225207	0.45780264523331304	-0.341917	-0.262676	-0.178949	-0.26118	0.0005590225599803614	0.7189830545648661	Shift to nuclear
ENSG00000295671	1.9703345012536029	1.9280019459490996	1.8289343802711575	1.90909027582462	1.1831806842917187	1.215994832259684	1.171573148375376	1.190249554975593	0.0016166180759520162	0.7188407208490271	Shift to nuclear
APOO	-1.67833	-1.39125	-1.87086	-1.64681	-2.2095	-2.50057	-2.38686	-2.36564	0.017703953772347198	0.7188302189260998	Shift to nuclear
UICLM	5.2699046065579145	4.891546943297377	4.692644358108029	4.95136530265444	4.0763577626526795	4.3767924898561645	4.244601870557044	4.232584041021963	0.03277849117198837	0.7187812616324774	Shift to nuclear
SLC5A11	1.376841057686959	1.4400585308493452	1.427431158487776	1.4147769156746934	0.4439202120306255	0.9097228689853593	0.7345840874639676	0.6960757228266509	0.031759747391559935	0.7187011928480426	Shift to nuclear
MRPL40	-3.13996	-3.24162	-3.04993	-3.14384	-3.93047	-3.77441	-3.88173	-3.8622	0.0006672306593697075	0.7183651920161962	Shift to nuclear
HNRNPF	-1.00922	-0.974502	-0.98431	-0.989345	-1.72116	-1.68613	-1.71495	-1.70741	1.1448622151762384e-06	0.7180671498942135	Shift to nuclear
ZCCHC8	2.8001928980175905	2.560132126589023	2.5833563843908705	2.647893802999161	1.866053452334115	1.8336407021333663	2.0902930176070207	1.929995724024834	0.0029891444967454395	0.7178980789743272	Shift to nuclear
RPS10P13	-2.63555	-2.69363	-2.57694	-2.63537	-3.40284	-3.14928	-3.5073	-3.35314	0.014506162378563664	0.7177685583304085	Shift to nuclear
TPRKB	-0.940625	-1.08792	-0.988211	-1.00558	-1.73166	-1.72065	-1.71243	-1.72158	0.003225790309001091	0.7159936556515458	Shift to nuclear
HGFAC	5.600279567597022	5.765466846541729	5.956998355538286	5.774248256559012	5.091768135927003	4.99653791717892	5.0874493126656	5.058585121923842	0.014076079115577265	0.7156631346351707	Shift to nuclear
ENSG00000284431	2.501524278527097	2.610903448987769	2.4281378000780407	2.513521842530969	1.5379876000130992	1.8290486641982238	2.0279250524894294	1.7983204389002507	0.025896034742216835	0.7152014036307182	Shift to nuclear
NACA2	-2.34943	-2.59364	-2.59388	-2.51231	-3.3616	-3.1436	-3.17724	-3.22748	0.002820834439845273	0.7151647686634344	Shift to nuclear
LINC01128	1.531028272617669	1.2793935444783533	1.318217053401899	1.3762129568326404	0.7399885349135764	0.45178511561153567	0.7916472359544108	0.6611402954931743	0.0070139066162865195	0.7150726613394661	Shift to nuclear
AURKAP1	1.449631403159727	1.3277110208867877	1.8310277897172074	1.5361234045879073	0.6808704224339281	0.7732816564572381	1.0108037759201514	0.8216519516037725	0.02250094933422287	0.7144714529841348	Shift to nuclear
RPS7P4	-1.30001	-1.32975	-1.35024	-1.32667	-2.18737	-1.82998	-2.10567	-2.04101	0.020577241989514616	0.7143404299784846	Shift to nuclear
ENSG00000279729	1.6629174735670258	1.542797792628732	1.6006312275800403	1.6021154979252659	0.8191308163501669	0.8736118883661221	0.9717211256309864	0.8881546101157585	0.00031917080092066456	0.7139608878095074	Shift to nuclear
ENSG00000279605	3.10619338540026	2.772011738985671	2.8431711814749265	2.9071254352869524	2.1115272874924544	2.226824499501172	2.2419896907142594	2.193447159235962	0.010782322098919094	0.7136782760509903	Shift to nuclear
ARRDC1	2.377033533971228	2.3510579006815466	2.2863573594393354	2.3381495980307037	1.6526424179404589	1.6397008671875337	1.5824354296609202	1.6249262382629708	4.6559979896088736e-05	0.7132233597677329	Shift to nuclear
NUDT1	-1.88245	-2.20579	-2.21855	-2.10226	-2.62023	-2.91694	-2.90921	-2.81546	0.008638591847215134	0.713197168497059	Shift to nuclear
TOP6BL	2.7013886870937776	2.711437644062949	2.715749158339601	2.7095251631654427	1.9954349755494627	2.0027870406185784	1.9923000181427073	1.9968406781035828	6.596267143852654e-08	0.7126844850618599	Shift to nuclear
ADHFE1	2.7684014946651225	2.9601478178377403	3.118306432219543	2.9489519149074686	2.496839426409477	2.0270208127327494	2.1858317444314834	2.23656399452457	0.01685890023773148	0.7123879203828984	Shift to nuclear
CALM2P3	-2.23676	-2.19333	-2.15557	-2.19522	-2.89677	-2.95058	-2.87546	-2.9076	2.580579919680193e-05	0.7123841011503838	Shift to nuclear
ENSG00000290600	4.303009241336043	3.9420174438830693	4.166371451488747	4.137132712235953	3.347371161707467	3.380091756813124	3.5487390397302123	3.4254006527502674	0.008060120599557916	0.7117320594856857	Shift to nuclear
BTF3P7	-1.15729	-1.59747	-1.71883	-1.4912	-2.07522	-2.14496	-2.38799	-2.20272	0.03321010296133082	0.7115270948632448	Shift to nuclear
PCYT1A	1.715876708748259	1.740756078952339	1.6740095302169953	1.710214105972531	0.8704307256560938	1.0730385840356154	1.0530128549057465	0.9988273881991518	0.004837465739477509	0.7113867177733793	Shift to nuclear
TM6SF2	2.5616345342365023	2.632551558335752	2.8321647188777037	2.6754502704833194	1.9299783983344658	1.9287532826334586	2.033946210592472	1.9642259638534654	0.005664829863299616	0.711224306629854	Shift to nuclear
TREH	0.7986260177883251	0.9628178302467545	1.2666135146751798	1.0093524542367531	0.0947441394770153	0.49435743173678537	0.30661365291948045	0.2985717413777604	0.01753867317666821	0.7107807128589927	Shift to nuclear
NHSL2	-1.22786	-1.19031	-1.30856	-1.24224	-1.9535	-1.98186	-1.92301	-1.95279	0.0004360640435233405	0.7105433395784895	Shift to nuclear
CCDC154	2.6468706598008644	2.599826421888698	2.550934617066323	2.599210566251962	1.8008349081511834	1.812042238196579	2.0543009287612373	1.8890593583696667	0.007911433639809205	0.7101512078822954	Shift to nuclear
ENSG00000240311	-1.12569	-0.855988	-0.651287	-0.877655	-1.85057	-1.62654	-1.28627	-1.58779	0.030781046728192634	0.7101385566035362	Shift to nuclear
ENSG00000256433	2.362319318034482	2.837757346189921	2.912007977373838	2.70402821386608	1.9531108572618838	2.09796212952281	1.930692693971225	1.9939218935853065	0.0442137103551425	0.7101063202807736	Shift to nuclear
TMED1	-1.92646	-1.68168	-1.53195	-1.71336	-2.46475	-2.37604	-2.42851	-2.4231	0.021002332359675822	0.7097376491234659	Shift to nuclear
DLK1	-3.86463	-3.95419	-3.74906	-3.85596	-4.45023	-4.50271	-4.7422	-4.56505	0.004488901189011072	0.7090887655378393	Shift to nuclear
SREK1IP1	-0.946709	-0.586265	-0.547836	-0.693603	-1.14208	-1.50229	-1.56171	-1.40203	0.017864733063679365	0.7084247800317474	Shift to nuclear
AATK	1.1154820946438972	1.0548175961394697	1.1373050438470262	1.1025349115434644	0.44399383566110306	0.35764350994574423	0.38090204290681534	0.39417979617122084	3.863153928583168e-05	0.7083551153722436	Shift to nuclear
SNHG6	-1.95494	-1.94499	-1.96105	-1.95366	-2.85028	-2.56374	-2.56998	-2.66133	0.017171513114147618	0.7076734183597726	Shift to nuclear
DUSP14	-1.82806	-1.78787	-1.88658	-1.83417	-2.53623	-2.58224	-2.50685	-2.54177	6.515031361790115e-05	0.7076026901219845	Shift to nuclear
S100PBP	1.9086499093820983	1.5510943797473749	1.8776695303302293	1.7791379398199008	1.1055791783665514	0.852204466229994	1.2592985505609997	1.0723607317191817	0.012803733484128646	0.7067772081007191	Shift to nuclear
ZMYND10	2.0623608018219026	2.329400779754093	2.307274046543915	2.23301187603997	1.6406451400937316	1.7738006552809251	1.164389850627437	1.5262785486673645	0.04451342370329747	0.7067333273726057	Shift to nuclear
ANXA11	-2.42569	-2.23922	-1.98394	-2.21628	-3.05691	-2.8264	-2.88383	-2.92238	0.015750910187910246	0.7060981594715328	Shift to nuclear
ENSG00000228830	0.7516171165146738	0.782371689909072	0.9470911650623575	0.8270266571620345	-0.120479	0.19417200375477772	0.2915832693753771	0.12175864887196597	0.01582506909090714	0.7052680082900685	Shift to nuclear
SDHDP2	-1.33405	-1.15374	-1.17778	-1.22185	-2.06486	-1.86725	-1.84716	-1.92643	0.0016649916967333752	0.7045710866167434	Shift to nuclear
CTDSP1	0.5367852795076703	0.49373552186949554	0.5318043460270158	0.5207750491347273	-0.105592	-0.319337	-0.12623	-0.18372	0.007350882993729928	0.7044945753171988	Shift to nuclear
CNBD2	-0.901018	-0.725054	-0.996446	-0.874173	-1.48885	-1.75487	-1.4922	-1.57864	0.004173604096179131	0.7044706488934664	Shift to nuclear
ENSG00000236887	-0.299107	-0.291213	-0.571533	-0.387285	-1.04957	-1.0406	-1.18399	-1.09138	0.006774477183322925	0.7041000654596601	Shift to nuclear
EOLA1	0.3552075978732909	0.3687392965660145	0.2942313765620756	0.3393927570004604	-0.354021	-0.369442	-0.370285	-0.364583	0.0006262144916132342	0.7039756062882695	Shift to nuclear
CIDEB	-3.05689	-2.94929	-2.56151	-2.8559	-3.41052	-3.65703	-3.61164	-3.55973	0.02574839688192051	0.7038332869424826	Shift to nuclear
TRAPPC2L	-1.72607	-1.62711	-1.56972	-1.64097	-2.32084	-2.44244	-2.2707	-2.34466	0.0005365860591425511	0.7036929276552575	Shift to nuclear
PLEKHO2	2.6226738726357324	2.6484966513076986	2.636145631569487	2.6357720518376393	1.9547473379681604	1.8939312949772698	1.9479794123316134	1.932219348425681	0.0001667620780190686	0.7035527034119582	Shift to nuclear
APOE	-3.53196	-3.4791	-3.54177	-3.51761	-4.23885	-4.17875	-4.24377	-4.22045	1.688744025575135e-05	0.7028442353856668	Shift to nuclear
NUDT8	-0.920254	-1.16066	-0.884452	-0.988454	-1.61724	-1.88166	-1.57356	-1.69082	0.005786547504660382	0.7023671981416707	Shift to nuclear
ENSG00000271918	0.9058670335893133	0.7109709280983108	0.8418458903477912	0.8195612840118051	0.15471258167688634	0.15768462780884665	0.041254045574926866	0.11788375168688663	0.0010259099210961976	0.7016775323249185	Shift to nuclear
GGTLC2	0.42003564060312365	0.5103851859174499	0.42501254111737163	0.4518111225459817	-0.0326416	-0.371041	-0.34578	-0.249821	0.01770000012158625	0.7016317689203154	Shift to nuclear
KPNA4	-0.733451	-0.770547	-0.814157	-0.772718	-1.45401	-1.48627	-1.48248	-1.47425	0.00019983726728609562	0.7015354938145764	Shift to nuclear
NAXE	-3.00722	-3.14177	-3.23401	-3.12766	-3.54058	-4.08069	-3.86627	-3.82918	0.032049019675057834	0.7015169537449948	Shift to nuclear
C1QTNF6	0.9859558428464975	1.153678932767039	1.0786534698182089	1.0727627484772484	0.3463183757349642	0.36918353403167564	0.3995641199171758	0.37168867656127186	0.0024266148952374073	0.7010740719159765	Shift to nuclear
DNAJC19	-1.37598	-1.4989	-1.16362	-1.34617	-1.86636	-2.09223	-2.18163	-2.04674	0.006703395732137528	0.7005745883557737	Shift to nuclear
MMD	-1.50726	-1.40594	-1.38325	-1.43215	-2.16687	-2.11434	-2.1164	-2.13254	0.0007101577139693747	0.7003849603631165	Shift to nuclear
ACAD11	3.878827512570098	4.009038277786252	3.765285520060276	3.8843837701388755	3.088104912258024	3.1890841833072807	3.2748637426066614	3.184017612723989	0.001819177881215652	0.7003661574148863	Shift to nuclear
HNRNPDP1	-0.437721	0.13894687359892946	-0.281432	-0.193402	-0.655721	-1.23426	-0.789899	-0.893294	0.04630531849260726	0.6998917629301661	Shift to nuclear
SCMH1-DT	0.968320090062687	0.787009614403551	0.6596330940477679	0.8049875995046687	0.3036194840309435	0.24998346943067964	-0.237688	0.10530487152532464	0.03647028482567079	0.699682727979344	Shift to nuclear
ENSG00000305851	1.2548992331625142	0.8263301630563928	0.8529189994754047	0.9780494652314372	0.5876167169827653	0.07448146965913055	0.17407749793933233	0.27872522819374274	0.029577118620123428	0.6993242370376944	Shift to nuclear
COX6A1P2	-4.11084	-4.6775	-4.41774	-4.40202	-4.89907	-5.15682	-5.2476	-5.10116	0.029985641045400267	0.6991354203036275	Shift to nuclear
APOBEC3B	-2.17891	-2.19228	-2.0707	-2.1473	-2.82581	-2.92126	-2.79064	-2.8459	0.00021858166339850312	0.6986059462721563	Shift to nuclear
PTRH2	-1.07417	-1.04387	-0.988572	-1.03554	-1.72331	-1.74804	-1.72882	-1.73339	0.0005612555210502933	0.6978511118645652	Shift to nuclear
HLA-A	-1.78605	-1.78337	-1.77498	-1.78146	-2.54196	-2.5086	-2.38626	-2.47894	0.004413192568143841	0.6974723932558722	Shift to nuclear
ENSG00000270127	3.7546439315155773	3.6305103065715967	3.803674529340274	3.7296095891424828	3.19436960811535	2.841686628342411	3.0604394653842637	3.032165233947342	0.00947698477389665	0.6974443551951408	Shift to nuclear
PFDN5	-1.36765	-1.2909	-1.35965	-1.3394	-1.99503	-2.05287	-2.06261	-2.03683	3.165178466281808e-05	0.6974356066083411	Shift to nuclear
INTS6-AS1	1.6959889763065434	1.4666186997168413	1.8434656697115082	1.6686911152449644	0.9620508205894756	1.0866551235242459	0.8680258570194059	0.9722439337110425	0.009955274412198385	0.6964471815339219	Shift to nuclear
ABHD14A-ACY1	3.9343635443603033	3.665853656407283	3.898653059492823	3.8329567534201363	2.9371174303374263	3.331126072679646	3.141738186271142	3.1366605630960716	0.009764852541746784	0.6962961903240648	Shift to nuclear
PIERCE1	-1.41105	-1.63169	-1.09385	-1.37886	-2.39248	-1.83014	-2.00009	-2.07424	0.038358265960347755	0.6953760815660797	Shift to nuclear
ENSG00000234431	0.00024043394645862243	1.5260803521443174e-11	0.23145698566691436	0.0772324732095446	-0.829831	-0.721843	-0.301846	-0.61784	0.03252056607836528	0.6950726568238184	Shift to nuclear
SLC25A37	1.2549556550538468	1.2841345165534856	1.102120425001288	1.2137368655362069	0.4926922718125798	0.6042670124071006	0.46034145809247573	0.5191002474373853	0.0008392215760925595	0.6946366180988216	Shift to nuclear
TMEM59	-2.69931	-2.63995	-2.79114	-2.71013	-3.41065	-3.3578	-3.44541	-3.40462	0.0005974611832661389	0.6944881896861381	Shift to nuclear
CTSE	-0.343326	-0.596253	-0.721054	-0.553545	-1.40476	-1.06188	-1.27746	-1.24803	0.009956161244120845	0.6944878113913788	Shift to nuclear
BUD23	-1.76567	-1.81526	-1.88546	-1.82213	-2.62059	-2.5501	-2.37908	-2.51659	0.0036661439860986756	0.6944599000542648	Shift to nuclear
LRGUK	0.6773257807283064	0.8903424023910251	0.9309552863041045	0.832874489807812	0.31262033663598016	0.1373673033250553	-0.0343479	0.13854659352721438	0.006431416155138337	0.6943278962805977	Shift to nuclear
FBLIM1	0.2898015666794259	0.5065135648406887	0.43392705491276445	0.41008072881095964	-0.344677	-0.314292	-0.193591	-0.284187	0.0013718664251932916	0.6942673584334609	Shift to nuclear
ENSG00000288887	-2.87051	-2.65201	-2.62526	-2.71593	-3.32133	-3.53979	-3.36835	-3.40982	0.0026768239924646834	0.6938979651040689	Shift to nuclear
EXOSC3P1	-2.1931	-2.53206	-2.10917	-2.27811	-2.75684	-3.09731	-3.0618	-2.97198	0.015586698635464556	0.6938747581837523	Shift to nuclear
IFITM3	-5.20408	-5.14337	-5.26474	-5.20406	-5.76702	-6.06317	-5.86352	-5.8979	0.007935983503744672	0.693838532131906	Shift to nuclear
LMO4	-0.982156	-0.978424	-0.897022	-0.952534	-1.71949	-1.46184	-1.75422	-1.64519	0.011774437669811491	0.6926519236846564	Shift to nuclear
CRIP1	-3.41394	-3.39634	-2.96879	-3.25969	-3.92682	-3.7933	-4.13678	-3.9523	0.021659063197795283	0.6926136375279164	Shift to nuclear
CCDC198	2.68409565430216	2.31393106204952	2.149394119276156	2.382473611875945	1.6029764376126128	1.621292224165534	1.8469505637029795	1.6904064084937087	0.03082563141848401	0.6920672033822364	Shift to nuclear
COX5A	-4.6226	-4.70558	-4.94386	-4.75735	-5.66071	-5.40028	-5.28677	-5.44925	0.009632229609504581	0.6919054277186012	Shift to nuclear
HHIPL2	2.1450111968634578	1.8982802835209014	2.169590463116308	2.0709606478335556	1.4238495597561276	1.3221775319108913	1.3914404599463353	1.3791558505377848	0.009132327735223317	0.6918047972957708	Shift to nuclear
UBE2D4	-1.86828	-1.7046	-1.5068	-1.69323	-2.60366	-2.17576	-2.37564	-2.38502	0.013690803585689616	0.6917919591300887	Shift to nuclear
APOC3	-4.12313	-4.27475	-4.21258	-4.20348	-4.89585	-4.83704	-4.95152	-4.8948	0.000355112406822687	0.6913182466121075	Shift to nuclear
DGKZ	1.4674857183604337	1.9863592034801723	1.552884524673153	1.6689098155045865	1.0653842111522922	0.9783715889949325	0.8897057926836137	0.9778205309436129	0.03984152052161555	0.6910892845609736	Shift to nuclear
SNRPE	-2.50676	-2.56789	-2.75431	-2.60965	-3.2664	-3.30492	-3.32894	-3.30009	0.0084023402475581	0.6904316247342361	Shift to nuclear
ENSG00000251867	0.6094127993328473	0.6550188975128588	0.47599359549923914	0.5801417641149818	-0.458871	0.08060684755394701	0.047687670980631126	-0.110192	0.04816779330191371	0.6903340530035913	Shift to nuclear
RING1	0.6041837849772755	0.614444361678692	0.5483468191851473	0.5889916552803717	-0.150615	-0.084418	-0.0686614	-0.101231	3.898933700128912e-05	0.6902230575419912	Shift to nuclear
IAH1	-1.45233	-1.19509	-1.2652	-1.30421	-1.89592	-1.97095	-2.11556	-1.99414	0.0026009843791270633	0.6899347014446036	Shift to nuclear
ENSG00000250602	1.2744823357134387	1.618788372739993	1.5686158767137823	1.4872955283890714	0.7205122548332352	0.7868606226913799	0.8853174285469877	0.7975634353572009	0.012360632863248507	0.6897320930318706	Shift to nuclear
TMEM276-ZFTRAF1	0.6303869542289957	0.8155051223258958	0.8790310628324566	0.7749743797957827	0.40273246013260783	-0.153484	0.006868040292485187	0.0853721734181594	0.03641013992398586	0.6896022063776233	Shift to nuclear
EIF3LP3	-0.63569	-0.82548	-0.364578	-0.608583	-1.46812	-1.00805	-1.41834	-1.29817	0.0255197951529032	0.6895894012863296	Shift to nuclear
DYNC1H1	1.5853212138793131	1.634939787631067	1.6069698095938805	1.6090769370347535	0.8599846293425985	0.9444711746155465	0.955486160437749	0.9199806547986312	0.0003344707021464518	0.6890962822361223	Shift to nuclear
ZNF594-DT	0.6900623972301478	0.5858437249108218	0.9560848636476043	0.743996995262858	0.16441335270198199	0.25784976382220975	-0.257424	0.05494648099965471	0.02830014368957866	0.6890505142632033	Shift to nuclear
CEP192-DT	1.2123422977966816	0.6962676175963503	0.7882934412487093	0.898967785547247	0.4193574084958547	0.22756638542928773	-0.0168579	0.21002196520616093	0.029622287339148054	0.6889458203410861	Shift to nuclear
ENSG00000279328	1.3541530961968982	1.3701363751438147	1.4218399742498349	1.3820431485301825	0.6355510300661558	0.7421631951490268	0.7017814662626153	0.6931652304925993	0.00013950546226917728	0.6888779180375832	Shift to nuclear
RPL3P7	-1.53232	-1.81522	-1.64736	-1.66497	-2.42277	-2.12516	-2.51342	-2.35378	0.01125900388281196	0.688815006991248	Shift to nuclear
ASB3	1.5653206376085347	1.508589344081983	1.3572849651396552	1.4770649822767243	0.8575337875730739	0.8042580392484285	0.7035076121821018	0.7884331463345348	0.0012859322146493606	0.6886318359421896	Shift to nuclear
TMEM205	-1.5459	-1.54615	-1.53753	-1.5432	-2.21584	-2.22942	-2.24897	-2.23141	6.300911400970858e-05	0.688211029274679	Shift to nuclear
ENSG00000303745	-1.69019	-1.3404	-1.12879	-1.38646	-1.8184	-2.35267	-2.05168	-2.07425	0.038028355963094965	0.6877947783163807	Shift to nuclear
ZNF444	0.7056397677524341	0.8262638637429776	0.8236103918199428	0.7851713411051181	0.07439429060599755	0.07199477726324063	0.14675709686816704	0.09771538824580173	0.00038171621771859244	0.6874559528593164	Shift to nuclear
ENSG00000286149	1.31646437468364	1.2500338284854928	1.2156599610295598	1.2607193880662309	0.37378516691010333	0.6676659982632953	0.6792021744844585	0.5735511132192858	0.014550540810096622	0.6871682748469451	Shift to nuclear
ENSG00000286267	1.31646437468364	1.2500338284854928	1.2156599610295598	1.2607193880662309	0.37378516691010333	0.6676659982632953	0.6792021744844585	0.5735511132192858	0.014550540810096622	0.6871682748469451	Shift to nuclear
ENSG00000302206	-3.81158	-3.90212	-3.90344	-3.87238	-4.4496	-4.60093	-4.62751	-4.55935	0.0014270348438812507	0.6869653560072195	Shift to nuclear
MAPK8IP3	6.203584975020884	6.586038317742148	6.7092249345438635	6.499616075768965	5.741554947476834	6.027987881616629	5.6688560966989145	5.812799641930792	0.025438678662791644	0.6868164338381728	Shift to nuclear
OIP5	-2.28727	-2.43933	-2.36212	-2.36291	-3.0443	-2.97587	-3.12789	-3.04935	0.0003813452740244034	0.6864459161765755	Shift to nuclear
MILIP	-0.886729	-0.66635	-0.725066	-0.759382	-1.22208	-1.5735	-1.54019	-1.44526	0.010923291463357684	0.6858737399477685	Shift to nuclear
ERICH1	1.5951159156476464	1.5987599980439882	1.538242391577271	1.5773727684229684	0.8485774625143286	0.9924986225651958	0.8347125614688129	0.8919295488494458	0.002120983513730452	0.6854432195735226	Shift to nuclear
ENSG00000290576	4.476953522329148	4.330311257538194	4.032092109369879	4.27978562974574	3.651421385121539	3.6116588413941613	3.521522881473883	3.5948677026631946	0.026822322273762706	0.6849179270825458	Shift to nuclear
GCFC2	1.600649408639466	1.6013202653018537	1.5155502245953452	1.572506632845555	1.0941981831147072	0.6763767217636076	0.893601425653703	0.888058776844006	0.024627326173567287	0.684447856001549	Shift to nuclear
ENSG00000290858	-3.60587	-3.5775	-3.69954	-3.62764	-4.54968	-4.20502	-4.18154	-4.31208	0.02117019965434954	0.6844431174978003	Shift to nuclear
ICE2	1.0736392794088485	0.9931015909696795	0.9441200833685192	1.0036203179156824	0.29639975629861726	0.46024448729370826	0.20118904575483304	0.31927776311571954	0.004251947591843253	0.6843425547999629	Shift to nuclear
NTMT1	-1.87917	-1.91977	-1.8386	-1.87918	-2.49568	-2.50498	-2.68857	-2.56307	0.003937496125161471	0.6838949349975607	Shift to nuclear
RPL5P1	-2.53016	-2.928	-2.85952	-2.77256	-3.38222	-3.74695	-3.2397	-3.45629	0.0263156881224543	0.683728862053004	Shift to nuclear
ARV1	-1.66359	-1.67233	-1.80248	-1.7128	-2.22751	-2.60305	-2.35741	-2.39599	0.014621050343135551	0.6831861193189199	Shift to nuclear
ENSG00000274372	3.1004636892587505	2.9076019306417438	2.821824271295923	2.9432966303988053	2.3025162998760926	2.260751632229373	2.2171099138488293	2.2601259486514316	0.009436803602260527	0.6831706817473737	Shift to nuclear
LSM5	-2.44667	-1.99884	-2.17104	-2.20552	-2.8462	-2.93716	-2.88197	-2.88845	0.030403023451683275	0.6829292192521201	Shift to nuclear
ENSG00000277715	1.3012799264966841	1.2782334182119124	1.6923962549280547	1.4239698665455502	0.6298397042488977	0.7717100290877782	0.8223018014904037	0.7412838449423599	0.023136886736716992	0.6826860216031904	Shift to nuclear
NDUFA6	-2.9238	-3.1369	-2.91295	-2.99122	-3.64505	-3.63078	-3.74285	-3.6729	0.004066659119491415	0.6816800853042819	Shift to nuclear
ACP5	-0.92263	-0.666234	-0.596983	-0.728615	-1.34168	-1.23848	-1.65064	-1.41027	0.014011183025578272	0.6816505757078456	Shift to nuclear
RPS23P1	-1.11324	-0.928677	-1.07631	-1.03941	-1.58396	-1.83215	-1.74583	-1.72065	0.0022439556664848436	0.6812385174274391	Shift to nuclear
CRYM	-0.765978	-1.02576	-1.37645	-1.05606	-1.81215	-1.90082	-1.4976	-1.73686	0.0400312198440031	0.6807953545600007	Shift to nuclear
RPS28	-0.275582	-0.0925444	-0.25928	-0.209135	-1.03683	-0.753153	-0.878957	-0.889647	0.003581454257736399	0.6805113024655831	Shift to nuclear
GEMIN8	0.17319871036286924	0.2500470330493999	0.2597917842979359	0.2276791759034017	-0.210452	-0.531071	-0.616909	-0.45281	0.026814061120783883	0.6804895932049159	Shift to nuclear
PTPN6	0.7702047262956699	1.00969786126989	0.9475278961547912	0.9091434945734503	0.37389349102836467	0.15953022160677807	0.15389980636119002	0.22910783966544426	0.0026247955709751366	0.6800356549080061	Shift to nuclear
TBKBP1	2.161364563145274	2.1883324041482357	2.080000093766079	2.1432323536865296	1.5229814052836987	1.4597685416899773	1.4082489367757873	1.4636662945831544	0.00012766534243879965	0.6795660591033752	Shift to nuclear
LINC00339	-0.260844	-0.502567	-0.242791	-0.335401	-0.88672	-0.992291	-1.16347	-1.01416	0.0043089890343349455	0.6787589476445719	Shift to nuclear
GPX8	-0.307332	-0.333695	-0.0616964	-0.234241	-0.925	-1.04487	-0.768045	-0.912638	0.0046219601485849625	0.6783971640379435	Shift to nuclear
DDB2	1.040673854407072	1.2010318624718468	1.0800170751566083	1.107240930678509	0.4110044670646882	0.45619002556328525	0.41945909667523656	0.42888452976773667	0.002902508185690738	0.6783564009107723	Shift to nuclear
GOLPH3-DT	-1.24963	-0.917218	-0.791009	-0.985951	-1.62111	-1.48396	-1.88766	-1.66425	0.020717625541906155	0.6782948594930893	Shift to nuclear
OSTC	-3.00402	-3.03072	-3.02321	-3.01932	-3.57619	-3.62141	-3.89521	-3.6976	0.02036343842517035	0.6782861163472576	Shift to nuclear
XXYLT1	-0.475341	-0.41687	-0.436116	-0.442775	-1.12695	-1.087	-1.14888	-1.12094	1.1210232213286468e-05	0.6781650444049396	Shift to nuclear
MAP3K2-DT	0.18356152936112116	0.13371592320651046	0.6617332537295539	0.32633690209906185	-0.174572	-0.34448	-0.535971	-0.351674	0.03538227268063624	0.6780112896645816	Shift to nuclear
CLK2P1	2.690074724275558	3.091616992744069	2.9327504781980687	2.9048140650725647	1.9210004080865737	2.4025931551703406	2.3572161190833643	2.226936560780093	0.02749775967206413	0.6778775042924718	Shift to nuclear
INIP	-1.75065	-2.02772	-1.50124	-1.75987	-2.62913	-2.06676	-2.61578	-2.43722	0.04963006584564514	0.6773559531394906	Shift to nuclear
RPS4XP11	-1.32097	-0.908663	-1.2529	-1.16084	-2.03988	-1.78813	-1.6863	-1.8381	0.016023439691666825	0.6772596654039773	Shift to nuclear
C14orf93	1.3414303359415458	1.5332042599070885	1.3260769722264931	1.4002371893583758	0.9097227149017934	0.7156790393739597	0.5435479547495008	0.7229832363417513	0.009057793941853385	0.6772539530166245	Shift to nuclear
LARP6	-2.72786	-2.48284	-2.67041	-2.62704	-3.28288	-3.60602	-3.02391	-3.30427	0.0402453766577141	0.677232548533401	Shift to nuclear
FTH1P5	-2.36799	-2.28201	-2.27785	-2.30928	-3.09572	-2.80251	-3.06089	-2.98637	0.012018243685110864	0.6770918299041497	Shift to nuclear
EFNA2	-0.0529993	-0.202138	-0.254867	-0.170002	-0.855912	-0.876161	-0.808464	-0.846846	0.004241221150878184	0.6768439253683802	Shift to nuclear
MRPS15	-1.83895	-1.80403	-1.84376	-1.82891	-2.57846	-2.43419	-2.50434	-2.50567	0.0019723777425228084	0.6767524113256049	Shift to nuclear
ATG16L2	5.0938780755885755	5.198832492662029	5.383675814563024	5.225462127604543	4.841980844575091	4.329880191624059	4.474270870689931	4.548710635629694	0.028122775541252615	0.6767514919748496	Shift to nuclear
CD74	-3.61078	-3.76482	-3.67569	-3.68377	-4.43423	-4.26941	-4.37752	-4.36038	0.0005211143672995933	0.6766195756484477	Shift to nuclear
TENT5B	-0.0903691	-0.34938	0.029581772398905526	-0.136722	-0.850347	-0.758398	-0.830057	-0.812934	0.021059510989009517	0.6762115938025297	Shift to nuclear
LAMB1	2.781152586654282	2.7996382952283576	2.72570789895888	2.7688329269471734	2.051263829632238	2.0261717758852287	2.2015087503320148	2.0929814519498273	0.0025314432904388682	0.6758514749973461	Shift to nuclear
ENSG00000254873	1.9074867066279055	1.969820175935952	1.954524932461837	1.9439439383418982	1.255293917180014	1.2686526674148775	1.2819372616362756	1.2686279487437222	0.0001479618336957081	0.675315989598176	Shift to nuclear
ENSG00000286155	1.3702703161241603	1.2500338284854928	1.2156599610295598	1.2786547018797376	0.37378516691010333	0.6676659982632953	0.7685824007406216	0.6033445219713401	0.01843199366317777	0.6753101799083975	Shift to nuclear
IFI30	-3.88435	-3.92438	-3.96856	-3.92577	-4.65006	-4.57928	-4.57339	-4.60091	4.079310386632857e-05	0.6751451524946384	Shift to nuclear
ENSG00000287093	-0.708197	-0.374788	-0.469675	-0.517553	-1.25377	-1.28537	-1.03833	-1.19249	0.006848375834102767	0.674938677914955	Shift to nuclear
ZMYND19	0.4591175667482925	0.5635443859631462	0.5007785429381373	0.5078134985498587	-0.151661	-0.152899	-0.193886	-0.166149	0.00040503808109713636	0.6739624118869303	Shift to nuclear
CPVL	-3.00005	-3.14502	-2.87535	-3.0068	-3.79201	-3.7991	-3.4492	-3.68011	0.011663819309222395	0.6733012293468303	Shift to nuclear
MIS18A	-1.73594	-1.96462	-1.69408	-1.79821	-2.41258	-2.69378	-2.30776	-2.47138	0.011381675423490153	0.673162529075563	Shift to nuclear
MORF4	-1.78062	-1.70007	-1.6802	-1.7203	-2.44246	-2.39203	-2.34437	-2.39295	9.089543189662335e-05	0.6726546642477165	Shift to nuclear
TMED2-DT	1.3580032849067916	1.4037579480091213	1.6953079797934754	1.4856897375697962	0.8836368472251804	0.7955177655794543	0.7606807879722285	0.8132784669256211	0.015632516648023828	0.672411270644175	Shift to nuclear
SUMF1	-1.80767	-1.85917	-1.98311	-1.88331	-2.39247	-2.55227	-2.72112	-2.55528	0.0076098867925081795	0.6719698024134768	Shift to nuclear
ARMC2-AS1	-1.34055	-1.5668	-1.86619	-1.59118	-2.35999	-2.22379	-2.20548	-2.26308	0.03748161226703338	0.671904474099277	Shift to nuclear
SPTSSA	-0.773445	-0.778004	-0.723284	-0.758244	-1.42207	-1.43225	-1.43531	-1.42988	0.0003888073599847662	0.6716321750320791	Shift to nuclear
ANKRD18A	5.439878756805369	5.279860165323292	5.303317739186768	5.341018887105143	4.768146817768097	4.567244250522177	4.673349067948094	4.66958004541279	0.001028355153035453	0.6714388416923533	Shift to nuclear
MSL3	1.382049221395134	1.1208237521901525	1.455246839409448	1.3193732709982449	0.7146104572371623	0.588036858005111	0.6418990622665635	0.6481821258362789	0.013828805692286908	0.671191145161966	Shift to nuclear
TRIP13	0.4041632438395945	0.32431366893078756	0.37104095879931764	0.36650595718989987	-0.432462	-0.121496	-0.358448	-0.304135	0.014738146412468608	0.6706412565133353	Shift to nuclear
PMP22	-2.04267	-1.68769	-1.96881	-1.89972	-2.40557	-2.68331	-2.62096	-2.56995	0.009386868754895345	0.6702244310458021	Shift to nuclear
PPIL3	-0.603	-0.338937	-0.493472	-0.47847	-1.24651	-1.04648	-1.15273	-1.14857	0.0028846946372043073	0.6701010536158918	Shift to nuclear
HMGB3	-1.79053	-1.584	-1.80574	-1.72676	-2.47808	-2.42734	-2.28378	-2.3964	0.0022276956332528534	0.669642672818348	Shift to nuclear
SMAP1	-0.474714	-0.497839	-0.301883	-0.424812	-1.09657	-1.07525	-1.11131	-1.09438	0.007116048871387933	0.669566139517868	Shift to nuclear
ATP5MF	-3.80624	-3.89193	-3.7676	-3.82192	-4.65135	-4.47673	-4.34556	-4.49122	0.008742125937176404	0.669290542123226	Shift to nuclear
NCOA6	0.7687277764975552	0.6641942906986225	0.7977217481905086	0.7435479384622287	0.07050456372682722	0.07313288970269777	0.08047713394350436	0.07470486245767645	0.0035079881820256975	0.6688430760045522	Shift to nuclear
ZNF222	1.0896128030860965	1.008229964237651	0.9988977842983766	1.032246850540708	0.3214931477627059	0.3861629695969297	0.3842984472559154	0.36398485487185034	8.851966065073293e-05	0.6682619956688578	Shift to nuclear
EEF1DP1	-1.00022	-0.676398	-0.592457	-0.756357	-1.18976	-1.42107	-1.66078	-1.42387	0.022602712215956822	0.6675133832270342	Shift to nuclear
CASP9	0.18217607558715188	0.3044590872980288	0.35325349368670905	0.27996288552396326	-0.481619	-0.180144	-0.50013	-0.387297	0.011214492247912971	0.6672602943671533	Shift to nuclear
EMC3	-2.89045	-2.82258	-2.81012	-2.84105	-3.43364	-3.54329	-3.54769	-3.50821	0.0002789228198731519	0.6671546200221279	Shift to nuclear
EID2	-2.47529	-2.74761	-2.7062	-2.64303	-3.26317	-3.51706	-3.15027	-3.31017	0.009635266475494246	0.6671322993168198	Shift to nuclear
ASS1P7	-1.67224	-1.58094	-1.88117	-1.71145	-2.3668	-2.51965	-2.24858	-2.37834	0.005137211562777903	0.6668967037218516	Shift to nuclear
ENSG00000268205	1.13163357632603	1.124700615931942	1.305826107854224	1.1873867667040654	0.5653894635155878	0.5353337998769636	0.460805784332293	0.5205096825749481	0.0020794069753542377	0.6668770841291173	Shift to nuclear
ENSG00000250829	0.30368188407491437	0.01837776600511723	0.34382797659489406	0.22196254222497522	-0.48982	-0.196383	-0.64796	-0.444721	0.018395986980284062	0.6666838019570533	Shift to nuclear
ENSG00000249141	-0.4229	-0.43607	0.07270152256138573	-0.26209	-0.632	-1.1968	-0.957426	-0.928743	0.04655760174471906	0.6666531301991463	Shift to nuclear
RNF2	-1.75285	-1.66226	-1.32495	-1.58002	-2.13464	-2.52846	-2.07656	-2.24655	0.02611261419985847	0.6665305140405546	Shift to nuclear
ENSG00000281087	-1.73731	-2.14855	-2.10057	-1.99548	-2.80444	-2.58472	-2.59657	-2.66191	0.01902142148431281	0.6664335817047458	Shift to nuclear
RPS8P10	-1.73731	-2.14855	-2.10057	-1.99548	-2.80444	-2.58472	-2.59657	-2.66191	0.01902142148431281	0.6664335817047458	Shift to nuclear
MAP3K8	1.4829156718498964	1.7065165830883062	1.860748178715208	1.6833934778844704	1.1183246523387476	1.046608669158765	0.8871162142121263	1.0173498452365461	0.01073953158803199	0.6660436326479242	Shift to nuclear
MRPL48	-2.41977	-1.91481	-2.47402	-2.26954	-2.88259	-2.73963	-3.18428	-2.9355	0.044001808751161886	0.6659655012086034	Shift to nuclear
PCF11	2.095103735489695	2.1595459611331425	2.0914116083493677	2.115353768324068	1.6879847956989982	1.3803305369290908	1.2834487360771563	1.4505880229017485	0.02874185994698604	0.6647657454223197	Shift to nuclear
SERPING1	-1.96032	-1.85533	-1.68214	-1.8326	-2.64423	-2.49431	-2.35328	-2.49727	0.004722045905163635	0.664675836181561	Shift to nuclear
HSPB1	-4.27828	-4.32638	-3.99139	-4.19868	-4.73354	-4.85203	-5.0029	-4.86282	0.0086382941385043	0.6641388847497227	Shift to nuclear
GTF2IRD2B	-1.42534	-1.13092	-1.47159	-1.34262	-2.0606	-2.04386	-1.91507	-2.00651	0.013836348390896286	0.6638896994099157	Shift to nuclear
TTC28-AS1	1.2638551417087678	1.425340648000392	1.2439890982625703	1.3110616293239101	0.8559489119003266	0.4149839295943554	0.6708689170476513	0.6472672528474445	0.021214733320861108	0.6637943764764657	Shift to nuclear
ENSG00000224722	1.3636537136589433	0.9339237006723519	0.906398967421133	1.0679921272508093	0.28719235748661165	0.4252652328283746	0.5004793224985837	0.40431230427119	0.03168696573959483	0.6636798229796192	Shift to nuclear
CDK2	-1.17992	-0.885023	-1.05387	-1.0396	-1.61953	-1.84678	-1.64231	-1.70287	0.0044195004228853	0.6632694828593251	Shift to nuclear
ANKRD23	3.0641391379066314	3.0056304288193534	3.2924822289139186	3.120750598546634	2.480587586528434	2.4328878159368985	2.459181858170906	2.4575524202120795	0.015164856459955346	0.6631981783345546	Shift to nuclear
NSRP1	1.1670538651343727	1.0998841356011928	0.9010355592237613	1.0559911866531089	0.30741130963630625	0.4539402910141983	0.41705441225715617	0.3928020043025536	0.004738175839481227	0.6631891823505554	Shift to nuclear
ENSG00000299955	0.5895733773898375	0.8679560613262148	0.819583464780312	0.7590376344987882	0.14516883912584605	-0.0774635	0.2201547107429981	0.0959533578149202	0.005912179013280463	0.663084276683868	Shift to nuclear
ENSG00000260563	2.6796912553817775	2.8356035911294133	2.621555166316047	2.7122833376090796	1.914478824825473	2.243478320530691	1.99026453283475	2.049407226063638	0.007886046646709829	0.6628761115454416	Shift to nuclear
WDR45B	-0.173671	-0.15842	-0.213272	-0.181788	-0.885653	-0.743998	-0.900917	-0.843523	0.0028833142833824513	0.6617349465101057	Shift to nuclear
RPL13AP20	-2.00674	-2.31823	-1.7312	-2.01872	-2.58018	-2.64156	-2.81793	-2.67989	0.044122139261903545	0.661165520444861	Shift to nuclear
ATP6AP1	-2.05683	-2.07726	-2.08533	-2.07314	-2.75088	-2.6963	-2.7549	-2.73403	0.00012121003964067613	0.6608876580489955	Shift to nuclear
ENSG00000245748	0.2870641459787928	0.33145198613018034	0.30496610280864417	0.30782741163920574	-0.560697	-0.272102	-0.225476	-0.352758	0.022887631808320822	0.6605856031040102	Shift to nuclear
PELP1-DT	-0.44319	-0.640262	-0.162134	-0.415195	-1.28593	-1.17705	-0.763517	-1.0755	0.03615932026970158	0.6603060939517311	Shift to nuclear
AGAP4	4.357039445065926	4.219305278977446	4.25107644960511	4.275807057882827	3.659465463412538	3.651795263715113	3.5366386793158244	3.615966468814492	0.000334304268831916	0.659840589068335	Shift to nuclear
LRRC25	-0.919649	-0.832796	-1.11657	-0.956337	-1.57876	-1.58365	-1.68603	-1.61615	0.007864521841783672	0.6598091879896123	Shift to nuclear
SYTL1	3.731659729404317	3.5890644399897496	3.692294439950774	3.671006203114947	2.8765390306778356	3.0947261787157854	3.064281326493112	3.011848845295578	0.002494052563794692	0.6591573578193688	Shift to nuclear
EEF1B2P6	-2.73016	-2.57331	-2.6672	-2.65689	-3.29158	-3.4517	-3.20346	-3.31558	0.0030347725185435807	0.6586933707079714	Shift to nuclear
RPSAP17	-0.5702	-0.856154	-1.03668	-0.821012	-1.46336	-1.40236	-1.57247	-1.4794	0.02847520915663399	0.6583865064801383	Shift to nuclear
ANP32B	-2.74405	-2.76638	-2.89864	-2.80302	-3.67934	-3.29757	-3.40708	-3.46133	0.016728163610519802	0.6583050289152741	Shift to nuclear
ARPC3P3	-3.88078	-3.40253	-3.64264	-3.64198	-4.23384	-4.21959	-4.44645	-4.29996	0.02377190358056239	0.6579756813117128	Shift to nuclear
SRP14	-4.16155	-4.41649	-4.21885	-4.26563	-4.92205	-4.80151	-5.04711	-4.92356	0.0033714817587385784	0.6579272286541631	Shift to nuclear
MEGF6	4.138914577863717	4.25485307702471	4.371189962181086	4.254985872356504	3.5408440616504864	3.6687470638614004	3.5823661599750443	3.59731909516231	0.002789360484216181	0.6576667771941938	Shift to nuclear
MAP2K2	-2.01368	-1.81697	-1.96179	-1.93081	-2.50878	-2.69322	-2.56198	-2.58799	0.0012479807645856965	0.6571757590518554	Shift to nuclear
ENSG00000227370	0.9940915767443272	1.3316708252656009	1.1612363076460381	1.1623329032186553	0.517748989274571	0.23453688166765185	0.7635556940748527	0.5052805216723585	0.029400873796317034	0.6570523815462969	Shift to nuclear
ENSG00000295320	2.5953040449665243	3.133890384811224	2.6781688329295648	2.802454420902438	2.2611120868446064	2.347574953565082	1.8276504471192538	2.145445829176314	0.04744411962504703	0.6570085917261239	Shift to nuclear
NDUFAF3	-3.18391	-3.5769	-3.19319	-3.318	-3.871	-3.92999	-4.12396	-3.97498	0.01885048471416024	0.6569829411628012	Shift to nuclear
ENSG00000304169	1.0468751689557212	0.6144931291553724	0.920143877293325	0.8605040584681395	0.1288058429125363	0.24597506173156578	0.23593533198603683	0.20357207887671294	0.028205533396808244	0.6569319795914266	Shift to nuclear
LBH	-0.29741	-0.178784	-0.137231	-0.204475	-0.848894	-0.853046	-0.881372	-0.861104	0.003913975543148021	0.6566289584406434	Shift to nuclear
PLCH2	1.6200658570808242	1.6595751887750985	1.6823159264391259	1.653985657431683	1.1327422765332038	1.0177992260858701	0.8431148477072379	0.9978854501087705	0.01300452723632095	0.6561002073229124	Shift to nuclear
ENSG00000261572	-0.38967	-0.38385	-0.0959239	-0.289815	-1.02697	-0.891414	-0.918362	-0.945582	0.011267410373794615	0.6557669336055651	Shift to nuclear
PSMB6	-3.05553	-3.00629	-3.05239	-3.03807	-3.66613	-3.61954	-3.79566	-3.69378	0.0036576174206521977	0.6557049654511813	Shift to nuclear
ENSG00000274238	1.0984026158599047	1.2435436601477634	1.236486495524634	1.1928109238441007	0.3600091078954705	0.5089741872892541	0.7434942871904878	0.5374925274584043	0.0162781494847855	0.6553183963856964	Shift to nuclear
EPN3	0.10616528993282356	0.35060322840494607	0.2972042143271405	0.25132424422163674	-0.422834	-0.603428	-0.185315	-0.403859	0.015322004533302817	0.6551829997584591	Shift to nuclear
C1orf162	1.7808106751009614	1.4392557993618975	1.7140960192344048	1.644720831232421	0.7668746666387471	1.3118378780391016	0.8900664044596623	0.9895929830458371	0.036702592921090495	0.655127848186584	Shift to nuclear
ELOB	-4.62671	-4.08604	-4.38241	-4.36505	-4.91079	-5.07132	-5.07819	-5.0201	0.04049792744109153	0.655047624131365	Shift to nuclear
ADAM20P1	1.2437421886604787	1.3059821908667397	1.3957260281300405	1.3151501358857531	0.7001369423663115	0.8282026085821059	0.4531578200563142	0.6604991236682439	0.016467950920411662	0.6546510122175092	Shift to nuclear
CCAR1	1.6031700855758304	1.8433237577895905	2.1325410802740854	1.8596783078798353	1.1790936126070548	1.2229808788925967	1.2131669875008249	1.2050804930001588	0.049572044068622485	0.6545978148796765	Shift to nuclear
NPIPB2	4.0378901468871655	3.968463535682382	4.1340265570052175	4.046793413191588	3.315358785153866	3.4957446060366717	3.3658564006252703	3.3923199306052694	0.0008629654821154688	0.6544734825863183	Shift to nuclear
ARIH2	0.6136272916059549	0.5316857418051908	0.46356407478795836	0.5362923693997014	-0.204648	-0.0519331	-0.0978565	-0.118146	0.0004796433010077125	0.6544380511805543	Shift to nuclear
LPXN	1.7548608590006147	1.5372326874422881	1.676253819658194	1.6561157887003655	0.9035973903070189	1.027722845261888	1.074593595557553	1.0019712770421532	0.0015881427795458533	0.6541445116582123	Shift to nuclear
ENSG00000258090	-0.362276	-0.136687	-0.387799	-0.295587	-1.06749	-0.784094	-0.996508	-0.949363	0.005044810958127037	0.6537761391147539	Shift to nuclear
ELOVL3	-0.482317	-0.528688	-0.674237	-0.561747	-1.17017	-1.44884	-1.02754	-1.21552	0.019711337042749185	0.6537724885247597	Shift to nuclear
SMIM29	-0.823112	-1.0324	-1.07872	-0.978078	-1.49637	-1.73379	-1.6649	-1.63169	0.0036018207625530584	0.6536072999363388	Shift to nuclear
NDUFB2	-2.46928	-2.5344	-2.46319	-2.48896	-3.22672	-3.12383	-3.0767	-3.14241	0.0009735131522762067	0.6534579727534897	Shift to nuclear
PDZD11	-1.98638	-2.05855	-1.89494	-1.97996	-2.70343	-2.65759	-2.53881	-2.63328	0.0006664744509388364	0.6533201150265016	Shift to nuclear
SMN2	-0.838921	-0.88159	-1.0193	-0.913268	-1.66575	-1.53158	-1.50168	-1.56634	0.0009440392177720104	0.6530676295015395	Shift to nuclear
RBBP6	1.8336736544542853	1.750427882070451	2.1253013892788686	1.9031343086012018	1.2078625444647715	1.3403894024670517	1.2022074761344184	1.2501531410220805	0.018050915844095274	0.6529811675791213	Shift to nuclear
EXOSC1	-2.05733	-1.89461	-1.76699	-1.90631	-2.66478	-2.52025	-2.49157	-2.55887	0.004884982983521572	0.6525614881810815	Shift to nuclear
ARMH1	1.5609839064449855	1.7799846019066898	1.8194719963277264	1.720146834893134	1.1460751603619355	0.8645298491698589	1.1922561139793237	1.067620374503706	0.008569077169306048	0.6525264603894279	Shift to nuclear
NDUFA3	-2.94841	-2.66637	-2.92186	-2.84554	-3.58699	-3.61478	-3.29077	-3.49751	0.009414717872456861	0.651966686734796	Shift to nuclear
ENSG00000277692	1.1234278242083373	1.0981442192280464	1.2881284688715597	1.1699001707693144	0.7017468733538883	0.3416692871016471	0.5116198406586994	0.5183453337047449	0.010444279330657615	0.6515548370645695	Shift to nuclear
FGB	-2.35273	-2.40832	-2.37772	-2.37959	-3.0315	-3.02335	-3.03856	-3.03114	0.00027047951608748043	0.6515478903968166	Shift to nuclear
KLHL18	-0.942579	-1.13049	-1.03824	-1.0371	-1.46708	-1.76879	-1.83003	-1.68863	0.014971759000006137	0.6515286980061445	Shift to nuclear
RUSC1	0.841039439935717	0.7195888684917291	0.7877974763030238	0.7828085949101565	0.18877078545551088	0.07206023077303654	0.1334346062362978	0.1314218741549484	0.00018259703455766752	0.6513867207552081	Shift to nuclear
FANCA	3.9627362165099376	3.7054532302994714	3.621081229356335	3.763090225388581	3.0594675654886268	3.11309601459655	3.162988359876551	3.1118506466539095	0.01764752417415322	0.6512395787346716	Shift to nuclear
SAA4	-3.48422	-3.46744	-3.61244	-3.52137	-4.21893	-4.17336	-4.12549	-4.17259	0.0008004807257879981	0.6512280502731271	Shift to nuclear
SLC28A1	1.6444765044480567	1.5444190510722062	1.5597666050162098	1.582887386845491	0.8752537551176904	0.9617726295209625	0.9579905025786238	0.9316722957390923	0.00010759392751036754	0.6512150911063986	Shift to nuclear
ENSG00000277020	0.8886820817027201	0.8120440801910296	0.8287453082021337	0.8431571566986277	0.34204104913226036	0.24977779694294774	-0.0159779	0.19194696641166012	0.022008286549758446	0.6512101902869676	Shift to nuclear
GDF15	-0.248952	-0.232237	-0.248603	-0.243264	-0.90713	-0.884739	-0.891252	-0.894374	2.8543624742199095e-07	0.6511098454379511	Shift to nuclear
MYO15A	1.1339777314873198	1.3330477197870811	1.403076804881606	1.2900340853853356	0.6746802932953102	0.7121009315234745	0.5310133643410164	0.639264863053267	0.0040366632049817636	0.6507692223320686	Shift to nuclear
ENSG00000290762	3.585974736244782	3.2870882014513945	3.400251476093799	3.4244381379299917	2.617091320594823	2.8003183551108988	2.9055732175939877	2.774327631099903	0.005852797567105518	0.6501105068300888	Shift to nuclear
ENSG00000295133	1.1070318812892774	1.1178786467163735	0.9128214796444171	1.0459106692166895	0.558073140692184	0.346687139620349	0.28313592644013114	0.39596540225088805	0.004236663894717789	0.6499452669658015	Shift to nuclear
DIABLO	-2.36383	-2.29789	-2.41993	-2.36055	-2.99013	-3.03247	-3.00873	-3.01044	0.0011874906799708305	0.6498907462048225	Shift to nuclear
ENSG00000302394	1.832201606703573	1.5263559495969203	1.3943518507188175	1.5843031356731034	0.8765892521052012	0.8619564983372725	1.064769406444413	0.9344383856289623	0.021491171708874504	0.6498647500441411	Shift to nuclear
ALKBH2	0.2819818262497282	0.5163626969053026	0.37134181079043804	0.38989544464848963	-0.385053	-0.19452	-0.199735	-0.259769	0.002241489007021431	0.6496649259050118	Shift to nuclear
ENSG00000289929	3.4198799302241434	3.4722027872478987	3.503847261017564	3.465309992829869	2.5162648195932267	2.962629365351545	2.9692148055497083	2.816036330164827	0.0461330794872804	0.6492736626650419	Shift to nuclear
IDNK	-0.203394	-0.163834	-0.243854	-0.203694	-0.894777	-1.02854	-0.635195	-0.852835	0.026385215957107123	0.6491415057374689	Shift to nuclear
ENSG00000304501	2.3518374821093486	2.4714996419463877	2.4732257162808264	2.432187613445521	1.949161159562169	1.6075587283343604	1.7925152805522497	1.7830783894829263	0.01267241267287702	0.6491092239625946	Shift to nuclear
ACY3	0.449654746690932	0.7562869686950644	0.4699885635086324	0.5586434262982096	-0.133707	-0.241011	0.10360617927942188	-0.0903706	0.010277880182376863	0.6490140307642063	Shift to nuclear
CCDC78	3.3350883613810285	3.786083291496083	3.5284493511738333	3.5498736680169816	2.7727136414752858	3.1360732842442913	2.7938916586625613	2.900892861460713	0.02141234431536847	0.6489808065562688	Shift to nuclear
KEAP1	-1.0166	-0.903738	-1.05122	-0.990522	-1.79157	-1.6385	-1.48825	-1.63944	0.007289345967137591	0.6489188660908938	Shift to nuclear
CST3	-4.45902	-4.53918	-4.48551	-4.49457	-5.12413	-5.16307	-5.14299	-5.1434	0.00019575476953218306	0.6488304907977369	Shift to nuclear
PPP4R3A	1.127310251718332	1.207395945823631	1.0299098750000897	1.1215386908473508	0.3624160745386578	0.40788239950847216	0.6482429843756944	0.47284715280760814	0.006520085345452346	0.6486915380397427	Shift to nuclear
ANAPC16	-2.01611	-1.83233	-2.0827	-1.97705	-2.66972	-2.77246	-2.43491	-2.6257	0.008021729294646406	0.6486514062186173	Shift to nuclear
ENSG00000309781	1.1910509211710574	1.0268071400381966	0.7091706267409206	0.975676229316725	-0.0220948	0.4432618485925343	0.560016703073332	0.3270612350961936	0.048928217314064805	0.6486149942205315	Shift to nuclear
CYP4F60P	0.9141144242790363	0.8671120570986068	0.7101736301223268	0.8304667038333234	0.17217241439631392	0	0.37367048141910286	0.18194763193847227	0.01184509378378981	0.6485190718948511	Shift to nuclear
ITIH1	1.164951526189741	1.0789053758569875	1.1143389352582547	1.1193986124349944	0.6212908369451149	0.47402785027393446	0.31850694713023814	0.47127521144976253	0.01255984139209019	0.6481234009852319	Shift to nuclear
RBM28	2.2222268995926715	2.186913606471058	2.620111975147119	2.3430841604036163	1.7973156480364985	1.743977127075162	1.5436821383840167	1.6949916378318923	0.024566580500006537	0.648092522571724	Shift to nuclear
ZNF276	3.21106979938241	2.815285342028443	3.1074797105872354	3.0446116173326963	2.4746895377690192	2.430093032196911	2.285004124596266	2.3965955648540653	0.0175755777466428	0.6480160524786309	Shift to nuclear
LAMA5	3.5876818081396493	3.4037079844073173	3.386973100369422	3.4594542976387963	2.7736418521290958	2.875590993196264	2.7872383573388726	2.8121570675547445	0.003156174860644205	0.6472972300840518	Shift to nuclear
ENSG00000259049	-2.57629	-2.10923	-2.14633	-2.27728	-2.67283	-2.89115	-3.20834	-2.92411	0.04019862546400259	0.6468234980071998	Shift to nuclear
KIAA0753	2.422327859253987	2.31427657369138	2.182748095286676	2.3064508427440145	1.6181450473542565	1.6907612786676685	1.6706697824055632	1.6598587028091627	0.006926384513786381	0.6465921399348518	Shift to nuclear
ENSG00000240591	1.8672215803216057	1.838518938368097	1.399773173313641	1.701837897334448	0.9831222246725398	1.3443257785701936	0.838839846089857	1.0554292831108636	0.03874088636980856	0.6464086142235843	Shift to nuclear
FUS	1.746716695979737	1.73036189220603	1.6979509952868952	1.7250098611575542	1.0693785471399375	1.0865284174466174	1.0809497917731576	1.0789522521199042	0.00012575832718788097	0.64605760903765	Shift to nuclear
FOXA2	-0.763267	-0.779411	-0.670535	-0.737738	-1.35754	-1.44158	-1.35161	-1.38358	0.0001543141848009868	0.6458391910188499	Shift to nuclear
ENSG00000276076	-2.79776	-2.53748	-2.67868	-2.6713	-3.36166	-3.22435	-3.3639	-3.31663	0.0037230190292800265	0.645331163027262	Shift to nuclear
ILRUN-AS1	-2.13155	-1.91739	-2.39842	-2.14912	-2.59603	-2.99871	-2.78721	-2.79398	0.024920592721613295	0.6448602849354823	Shift to nuclear
VEGFA	2.979382953482392	3.0925512691033368	3.065930386144174	3.0459548695766343	2.362148408994351	2.461293627659768	2.3800841034695166	2.401175380041212	0.00015993828570850537	0.6447794895354222	Shift to nuclear
GALK1	-0.559872	-0.398682	-0.441945	-0.466833	-1.22488	-1.03559	-1.07396	-1.11148	0.0011713888595470527	0.6446429225358918	Shift to nuclear
PDE7B-AS1	3.266683429495528	3.530461795673968	3.785177112914817	3.527440779361438	2.754077205159089	3.021063678919807	2.8734953121158338	2.88287873206491	0.03153526064093541	0.6445620472965281	Shift to nuclear
DND1	1.4522052140771888	1.613423320408618	1.4660999007728321	1.510576145086213	0.6713839627325169	0.9904088921113217	0.9376698093670406	0.8664875547369597	0.010137962806195193	0.6440885903492533	Shift to nuclear
CSTB	-4.35668	-4.29716	-4.40625	-4.35336	-4.924	-5.14137	-4.92599	-4.99712	0.0053175660888924395	0.643756574974697	Shift to nuclear
PPM1D	-0.450538	-0.220142	-0.405319	-0.358666	-0.905287	-1.02854	-1.07326	-1.00236	0.0025760232658685015	0.643694192110998	Shift to nuclear
CFAP74	2.3029448397270835	2.2275143170598337	2.444881198027712	2.3251134516048766	1.5641630863667444	1.607247365874895	1.874008168002805	1.681806206748148	0.007852937056773597	0.6433072448567285	Shift to nuclear
GABPB1-AS1	2.723970394808239	2.9050613354728974	3.225627577714623	2.9515531026652533	2.137741108122644	2.2157614782904824	2.571445394746753	2.30831599371996	0.03197268421187802	0.6432371089452933	Shift to nuclear
FAM161A	1.584389165374301	1.8507136246517661	1.8118876493594902	1.7489968131285192	1.1241185957712103	1.3463476619353951	0.8469345057014375	1.1058002544693475	0.02749763919837787	0.6431965586591717	Shift to nuclear
CA3	2.669576484754989	2.440773447452265	2.8782113815116563	2.662853771239637	2.2517320399618166	1.887204613883742	1.9202144604707516	2.0197170381054366	0.020289677052706567	0.6431367331342006	Shift to nuclear
MGST1	-3.3722	-3.37284	-3.34846	-3.3645	-4.11037	-3.9733	-3.93823	-4.0073	0.005698029298462387	0.6427978749926155	Shift to nuclear
CHKB	4.194090718186634	4.1636117021965715	4.466326080267368	4.274676166883524	3.6834376792376995	3.606468117155413	3.606340120004634	3.632081972132582	0.016465620965121684	0.6425941947509424	Shift to nuclear
GPRC5B	-0.810811	-0.409519	-0.595968	-0.605433	-1.13775	-1.35291	-1.25089	-1.24718	0.01570131468174536	0.6417510673390245	Shift to nuclear
ENSG00000293410	4.134638165350202	3.9160065240715562	4.006581371133818	4.0190753535185255	3.2100554181212004	3.432680982796477	3.489575745634985	3.3774373821842207	0.004886324909270969	0.6416379713343048	Shift to nuclear
ODR4	1.9140537524806025	1.6847538589497468	1.7922795248432124	1.7970290454245206	1.2857942746266957	1.2860253126301384	0.8968729438156292	1.156230843690821	0.022104901377500416	0.6407982017336995	Shift to nuclear
ARID4B	2.5146124018012843	2.550556784004604	2.2978803485768244	2.454349844794238	1.8852129278244976	1.5551900954898874	2.0032043196071596	1.8145357809738483	0.022461027439230823	0.6398140638203895	Shift to nuclear
MYD88	-0.431652	-0.366412	-0.277297	-0.358453	-1.04503	-0.948982	-0.997961	-0.997325	0.0007061914803369553	0.638871888273495	Shift to nuclear
KNOP1	-0.556074	-0.764995	-0.685175	-0.668748	-1.25756	-1.29659	-1.36794	-1.30737	0.0025049963337314125	0.6386173487213531	Shift to nuclear
ZFAND5	0.4806261530353533	0.5143089318874199	0.4641419894003431	0.4863590247743721	-0.139336	-0.091022	-0.226362	-0.15224	0.0014695707199805516	0.6385988394405078	Shift to nuclear
SRRT	2.561740895545055	2.4608120749657902	2.3906584114878098	2.4710704606662186	1.8576082617711123	1.8047675114186428	1.8353932937899053	1.83258968899322	0.0033129751842854386	0.6384807716729985	Shift to nuclear
COA4	-2.36209	-2.3308	-2.35879	-2.35056	-2.94629	-3.02266	-2.99806	-2.989	0.0002276540259260556	0.6384449826501548	Shift to nuclear
ENSG00000301802	0.7729912896624829	0.48056072932586824	0.34465864254769546	0.5327368871786822	-0.305563	-0.143308	0.13178971355259342	-0.105694	0.023709802728133153	0.6384307579261872	Shift to nuclear
LDHAP2	-1.39191	-1.06695	-1.09073	-1.1832	-1.87482	-1.89068	-1.69797	-1.82115	0.011016390569762705	0.6379563310014624	Shift to nuclear
AKAP8L	1.8925285631442494	1.858316039415534	1.9230160978562674	1.8912869001386836	1.267103469881324	1.279213721537823	1.2137070749968162	1.2533414221386543	2.1287725944798176e-05	0.6379454780000293	Shift to nuclear
ENSG00000273355	-0.478988	-0.814014	-0.35611	-0.549704	-1.0462	-1.29149	-1.22521	-1.18763	0.02511223551233959	0.6379310612222232	Shift to nuclear
RARRES2	-0.702869	-0.777019	-0.771888	-0.750592	-1.43261	-1.42408	-1.30883	-1.38851	0.0005296882813091051	0.6379149272840767	Shift to nuclear
ZSCAN9	1.7051626016349664	1.7632640633038372	1.7537730569573342	1.7407332406320457	1.1363586220102913	1.0941794812181056	1.078354509817119	1.1029642043485053	1.4137217372989477e-05	0.6377690362835404	Shift to nuclear
RABL2B	2.391927676247504	2.360458339974945	2.3529951710082213	2.3684603957435564	1.814199065566385	1.8293457576559742	1.5487771223667317	1.7307739818630303	0.01841028284972928	0.637686413880526	Shift to nuclear
CHD1L	1.6567875374480718	1.6046227915487123	1.5877768917750141	1.616395740257266	0.99233991473208	0.952981098954396	0.9932211852245513	0.9795140663036758	5.062353033228428e-05	0.6368816739535902	Shift to nuclear
SPEN-AS1	-1.65033	-1.80942	-1.53967	-1.66647	-2.31798	-2.38595	-2.20553	-2.30315	0.004004613821819748	0.6366788067571607	Shift to nuclear
ENSG00000268230	-2.23792	-2.54677	-2.50062	-2.42844	-2.96982	-3.06363	-3.15939	-3.06428	0.008972808875672911	0.6358435373172431	Shift to nuclear
RPS18P12	-2.92938	-2.70873	-2.68784	-2.77532	-3.28287	-3.56997	-3.3805	-3.41111	0.005235583937156914	0.635793373282195	Shift to nuclear
PARP3	2.3087888932543583	2.2448956210765334	2.2713998116038403	2.2750281086449107	1.5691264918822831	1.7079029097300795	1.6435886072215986	1.6402060029446537	0.001012288825443887	0.634822105700257	Shift to nuclear
ITIH2	-1.92605	-1.90307	-2.01073	-1.94662	-2.62194	-2.57176	-2.54948	-2.58106	0.00022332247315134677	0.634440737962088	Shift to nuclear
SELENOW	-1.73823	-1.82134	-1.6919	-1.75049	-2.43243	-2.29113	-2.42999	-2.38452	0.0005672423589503867	0.6340308915541577	Shift to nuclear
CLDN11	-0.866325	-0.88747	-0.761123	-0.838306	-1.40006	-1.67364	-1.34326	-1.47232	0.01531834174220259	0.6340152346654453	Shift to nuclear
HDDC2	-2.01489	-1.9068	-2.07635	-1.99935	-2.73761	-2.59118	-2.57099	-2.63326	0.0009418307431456737	0.6339114936702932	Shift to nuclear
TOMM6	-2.81659	-2.74527	-2.78972	-2.78386	-3.28683	-3.50697	-3.45804	-3.41728	0.006678571356068868	0.6334233289584277	Shift to nuclear
FKBP3	-0.870622	-0.89851	-0.884529	-0.884554	-1.42599	-1.55442	-1.57174	-1.51738	0.0042511009013096734	0.6328310588572867	Shift to nuclear
ENSG00000296884	0.09270612715651876	0.19407207001447702	0.16528864019186093	0.1506889457876189	-0.272274	-0.654735	-0.519289	-0.482099	0.023575119340838557	0.6327881992340211	Shift to nuclear
AARS1	0.2814902646254821	0.23859392107805233	0.17546711687643685	0.23185043419332377	-0.347515	-0.4344	-0.420213	-0.400709	0.00011471729554322223	0.6325597827423187	Shift to nuclear
ENSG00000266086	6.482281280606686	6.473242494773124	6.233278768613397	6.396267514664402	5.6986662945071584	5.829081646187256	5.764191358219693	5.763979766304703	0.007225266514614362	0.6322877483596985	Shift to nuclear
MYG1	-1.78877	-1.99475	-1.9703	-1.91794	-2.62392	-2.79094	-2.23561	-2.55016	0.046767394907956145	0.632214765821455	Shift to nuclear
ENSG00000293084	-1.33074	-0.96606	-1.08964	-1.12881	-1.81717	-1.61394	-1.85178	-1.76096	0.011114884765062606	0.6321463877112901	Shift to nuclear
WASF3	-0.0452598	0.25913461859922643	0.1280641859949918	0.1139796729785461	-0.500801	-0.560064	-0.493261	-0.518042	0.014862130490042334	0.6320215774464639	Shift to nuclear
PLAAT4	-1.29135	-1.00173	-1.03725	-1.11011	-1.67014	-1.76659	-1.78961	-1.74211	0.011254659343768946	0.6320074493008749	Shift to nuclear
ENSG00000243679	3.135413697643424	2.713602007437522	2.9721502952748695	2.9403886667852723	2.156605010577913	2.5411942006679746	2.2273955709631723	2.3083982607363533	0.020739027311955153	0.631990406048919	Shift to nuclear
CUL4B	0.8456388692301123	0.7690838346314836	0.9447289846335608	0.8531505628317189	0.02195272264716661	0.4131086592342984	0.22919930872620178	0.2214202302025556	0.017543152033852517	0.6317303326291632	Shift to nuclear
XCL1	3.99033960911686	3.8984124785081007	3.7855443372688247	3.891432141631262	3.1060832143605444	3.38728988704205	3.2864928488764122	3.259955316759669	0.004622343918570443	0.631476824871593	Shift to nuclear
ENSG00000291171	2.310501515180987	2.5675416368078836	2.4026874628216044	2.426910204936825	1.7830792101053974	1.8007339855248674	1.802549415448044	1.7954542036927696	0.013417548999819926	0.6314560012440555	Shift to nuclear
ASS1	-2.44089	-2.38904	-2.52781	-2.45258	-3.07145	-3.09328	-3.08703	-3.08392	0.00338768041545029	0.6313422524584569	Shift to nuclear
RPL5P34	-3.47123	-3.05993	-3.22349	-3.25155	-3.79804	-3.86102	-3.98939	-3.88281	0.01964491911005619	0.6312649564382244	Shift to nuclear
EML2-AS1	0.00611454043367405	0.0936451438609913	0.43145406145593596	0.17707124858353376	-0.210857	-0.473061	-0.678341	-0.454086	0.028172599203692392	0.6311576427004084	Shift to nuclear
BAX	-0.696002	-0.669406	-0.669467	-0.678292	-1.32868	-1.26082	-1.3388	-1.30943	0.0004783564930601703	0.631142310831002	Shift to nuclear
CTSV	-1.64187	-1.6044	-1.98467	-1.74365	-2.21652	-2.69686	-2.21042	-2.3746	0.038940475865124446	0.6309513294679896	Shift to nuclear
ALDH2	-2.14349	-2.11183	-1.9876	-2.08097	-2.69028	-2.69599	-2.74855	-2.71161	0.00224738515539452	0.6306321614030783	Shift to nuclear
IGSF1	0.2044684377516699	0.19336113428284504	0.0662046158068275	0.15467806261378084	-0.534112	-0.538631	-0.354818	-0.475854	0.001592725189984037	0.6305320293019723	Shift to nuclear
SLC25A16	3.4044159668957272	3.334845551277863	3.687537671984642	3.475599730052744	2.8666632667179477	2.7420949809868835	2.9264695345771585	2.8450759274273296	0.014211024280619187	0.6305238026254143	Shift to nuclear
ENSG00000293024	-0.0676129	0.16501044296804981	0.12615359674757043	0.07451703699848981	-0.524291	-0.445789	-0.6966	-0.55556	0.003660033622882252	0.6300770089625195	Shift to nuclear
ZSCAN4	2.3946322415700196	2.2821082412910942	2.3355433871767506	2.337427956679288	1.7208124731263215	1.8713265862532238	1.5300049937294973	1.7073813510363476	0.016118045720815603	0.6300466056429406	Shift to nuclear
MOK	1.3617118811136113	1.3180267130272485	1.177260610564994	1.285666401568618	0.6473899618837451	0.5328748596554262	0.7868623040207131	0.6557090418532948	0.0030845210298492505	0.6299573597153231	Shift to nuclear
RPS15AP6	1.3701475373671443	1.5624011882725788	1.5926986123974918	1.5084157793457382	1.0184418969332076	0.665974925498424	0.9520770148540498	0.8788312790952272	0.011969161041449728	0.629584500250511	Shift to nuclear
TIMM10	-4.67601	-4.53926	-4.23498	-4.48342	-5.19412	-5.1029	-5.04155	-5.11286	0.029877599679598923	0.6294418350790831	Shift to nuclear
PHF23	-1.24663	-1.35936	-1.565	-1.39033	-2.26881	-1.84511	-1.94395	-2.01929	0.019644613854668425	0.6289623231299015	Shift to nuclear
EPOR	1.7662495175258406	1.7178936924445374	1.708974831986498	1.7310393473189585	1.1792337245279008	0.8522280441598354	1.274926416851622	1.1021293951797861	0.03680040506434684	0.6289099521391723	Shift to nuclear
BRI3	-3.26573	-3.22397	-3.18622	-3.22531	-3.78207	-3.85776	-3.92174	-3.85386	0.0006521618381026887	0.6285508653079273	Shift to nuclear
PTGES2-AS1	1.6403432820058663	1.496719351954689	1.6729367008720426	1.6033331116108662	0.9681445379626287	0.9201724496257863	1.0363108579794316	0.9748759485226155	0.001378128102286133	0.6284571630882507	Shift to nuclear
ENSG00000230733	-0.0989192	-0.0595484	-0.156388	-0.104952	-0.859725	-0.612494	-0.727545	-0.733254	0.006299521121502751	0.6283025967135784	Shift to nuclear
LUC7L	2.2056789209149237	2.0457235532269236	2.282002512206665	2.177801662116171	1.7020125311451744	1.534645078014553	1.4139990607331436	1.5502188899642901	0.0049285091710926324	0.6275827721518807	Shift to nuclear
ENSG00000260342	-0.510686	-0.438071	-0.477979	-0.475579	-0.965792	-1.18154	-1.16196	-1.1031	0.007489288777927389	0.6275181854550405	Shift to nuclear
MRPS9	-1.17194	-1.19986	-1.27466	-1.21549	-1.88232	-1.8462	-1.79942	-1.84264	0.00012672616713824947	0.6271587338400468	Shift to nuclear
SNRPD3	-3.07423	-2.94363	-2.84898	-2.95561	-3.35435	-3.50718	-3.88665	-3.58273	0.04282009560575658	0.6271129500208494	Shift to nuclear
CCDC18-AS1	3.086871614290245	3.0319564476875973	3.38953551833124	3.169454526769694	2.5643384897940393	2.530523012518264	2.5346772796206984	2.5431795939776674	0.02914494008826942	0.6262749327920267	Shift to nuclear
LINC01003	-0.565726	-0.431694	-0.216918	-0.404779	-1.05665	-0.984796	-1.05124	-1.03089	0.020955335829391766	0.6261157228240106	Shift to nuclear
GPBP1	1.265180830227408	1.251297591164099	1.3555230663583684	1.2906671625832917	0.6097127149059898	0.7180174008187463	0.6671329899636993	0.6649543685628118	0.000160225559452504	0.62571279402048	Shift to nuclear
ITGB2	-1.46252	-1.10347	-1.02535	-1.19711	-1.84241	-1.70614	-1.91973	-1.82276	0.027478793645336917	0.6256450908154125	Shift to nuclear
F5	0.5109374037979415	0.4599874672673665	0.5233891944866393	0.49810468851731576	-0.0866195	-0.140476	-0.155412	-0.127502	2.6659853949844495e-05	0.6256069089792551	Shift to nuclear
MRNIP	5.314855879463099	5.187291661135486	4.87042989876076	5.124192479786449	4.350273002561193	4.55153108336812	4.594185790325929	4.498663292085081	0.023327143217169215	0.6255291877013676	Shift to nuclear
RPS11	-2.78872	-2.8192	-2.82413	-2.81068	-3.42382	-3.40857	-3.47542	-3.43594	8.664460564126119e-05	0.6252525298349014	Shift to nuclear
FAM192BP	0.9129697639407306	0.977009379694909	0.9608369936287778	0.9502720457548058	0.5825788149423332	0.1885310705398784	0.20410271411866085	0.32507086653362416	0.03740109615472917	0.6252011792211817	Shift to nuclear
ENSG00000213939	-1.29564	-1.54423	-0.976442	-1.2721	-1.65838	-2.08417	-1.94919	-1.89725	0.04258775111032523	0.6251426438808647	Shift to nuclear
ZNF428	-2.69147	-2.73313	-2.44715	-2.62392	-3.04379	-3.36519	-3.33814	-3.24904	0.010594270375838523	0.6251211841185311	Shift to nuclear
FERMT2	0.2680962091993423	0.24793344741996742	0.44409644058947695	0.3200420324029289	-0.308379	-0.314426	-0.292277	-0.305027	0.009185711139596982	0.6250692751134929	Shift to nuclear
LINC02245	-1.77358	-1.67631	-1.51381	-1.65457	-2.42705	-2.35694	-2.05441	-2.27947	0.01434825005633875	0.6248975715104259	Shift to nuclear
POU5F1B	1.338906374840296	1.156551945521253	1.1567913781849912	1.21741656618218	0.4938786669530374	0.6621400564360843	0.6222074912499846	0.5927420715463688	0.0015850197639361249	0.6246744946358113	Shift to nuclear
C1orf174	-0.272196	-0.121031	-0.16507	-0.186099	-0.883315	-0.696288	-0.851797	-0.810467	0.0013437051593542958	0.6243673529174283	Shift to nuclear
ENSG00000271778	1.216920425856877	0.9104156946114075	1.0056802350250285	1.044338785164438	0.30087695159023314	0.5475021462502072	0.4124357789596638	0.4202716256000347	0.006566708452302542	0.6240671595644032	Shift to nuclear
NRM	-2.00112	-2.21455	-2.2303	-2.14866	-2.81119	-2.78023	-2.7256	-2.77234	0.008170336261991845	0.6236826996891076	Shift to nuclear
ENSG00000290960	0.33064556438647685	0.26393989502553056	0.06730472071323308	0.22063006004174687	-0.231268	-0.310094	-0.665206	-0.402189	0.02385376364183168	0.6228190282116675	Shift to nuclear
RNASE2	-0.70251	-0.803185	-0.584566	-0.696754	-1.07995	-1.42721	-1.45028	-1.31915	0.01890479364918717	0.6223952196436454	Shift to nuclear
PHB1P3	-0.479868	-0.381222	-0.589858	-0.483649	-1.26911	-1.17088	-0.877988	-1.10599	0.018291516120833278	0.6223435153875114	Shift to nuclear
NFE2L3	2.4676010628469864	2.605868848081663	2.43264189593218	2.5020372689536097	1.9503174520005437	1.7962219894944509	1.8928206735054416	1.8797867050001453	0.0009633854521185035	0.6222505639534643	Shift to nuclear
WEE1	0.3324399181455524	0.45809896866830224	0.8113095443944062	0.5339494770694203	-0.065426	-0.282091	0.08513712573587917	-0.0874599	0.028845530561881754	0.6214094207518479	Shift to nuclear
SLC2A4RG	2.3291478282088813	2.2889649368533664	2.300911664055474	2.306341476372574	1.5294202511381005	1.7283745441668312	1.7975310006686736	1.6851085986578684	0.014752232170288537	0.6212328777147056	Shift to nuclear
ENSG00000241494	-2.8605	-2.77361	-3.16247	-2.93219	-3.75457	-3.38336	-3.52209	-3.55334	0.018063921325015123	0.621148880786865	Shift to nuclear
ENSG00000295196	3.559594888204449	3.44385099535656	3.5750135504369034	3.5261531446659706	3.1288114230230035	2.6534514364377912	2.9328779573025843	2.9050469389211266	0.03682495344090742	0.621106205744844	Shift to nuclear
RBCK1	0.507472504736094	0.5174403439858686	0.5661993394927549	0.5303707294049058	-0.0772574	-0.111069	-0.0835502	-0.0906255	5.336496509674258e-05	0.6209962088513794	Shift to nuclear
USP54	1.7192176401982868	1.932558097988351	1.7178607299663096	1.7898788227176492	1.2931682391273362	1.1851223558641053	1.0293220359715545	1.1692042103209985	0.004116704528736242	0.6206746123966507	Shift to nuclear
NOL4L	0.7718594641903064	0.9935023976443683	0.8010175847395467	0.8554598155247405	0.14027404953484657	0.3899479747424858	0.1744782455450434	0.23490008994079192	0.004222251496853755	0.6205597255839486	Shift to nuclear
LINC00923	2.7385045670577903	2.669466914034979	3.0795913632445875	2.829187614779119	2.2509783442236238	2.2760905315487943	2.09897204240659	2.2086803060596694	0.02507687387020634	0.6205073087194495	Shift to nuclear
ENSG00000255745	4.0020517519458245	3.831131106279114	3.8066325919266166	3.8799384833838517	3.353549793005149	3.287379114147023	3.137528610421172	3.2594858391911146	0.002207012505183568	0.6204526441927372	Shift to nuclear
ENSG00000289006	-1.06651	-0.955354	-1.07277	-1.03154	-1.65226	-1.63018	-1.67275	-1.65173	0.0017992825488830977	0.6201891037995717	Shift to nuclear
ENSG00000289151	1.2284566820304026	1.2560827537588501	1.1388711602711414	1.2078035320201312	0.6206370741761531	0.5833739756988363	0.5588994071236697	0.587636818999553	0.0006061524740404146	0.6201667130205782	Shift to nuclear
ALPL	-0.702793	-1.09005	-0.640919	-0.811254	-1.20762	-1.69606	-1.38971	-1.43113	0.03633445355639777	0.6198786457899361	Shift to nuclear
ENSG00000267303	-0.247764	-0.31854	-0.245428	-0.270577	-1.06143	-0.863439	-0.745825	-0.890233	0.016389785423521083	0.6196553876150057	Shift to nuclear
TAF1D	2.596606551453756	2.4528189917324235	2.5295364749505884	2.5263206727122562	2.014420703014653	1.7761266519157863	1.929812545241908	1.9067866333907826	0.0034697960747191083	0.6195340393214737	Shift to nuclear
SLC25A14	2.242703464915812	2.070747118536395	2.0494851555137465	2.120978579655318	1.3392559143454663	1.5954470894436799	1.5698589703199528	1.5015206580363663	0.004698561344147631	0.6194579216189517	Shift to nuclear
NPIPB11	3.5196568964578696	3.5160569278102316	3.515863797384787	3.517192540550963	2.9397041118140064	2.8392383637886507	2.914927471168284	2.8979566489236466	0.002339541252245466	0.6192358916273166	Shift to nuclear
NRF1	1.1460150989710147	1.527895683280238	1.3801550928541895	1.351355291701814	0.8020739910894318	0.5865964930360087	0.8082933003786743	0.7323212615013716	0.01361136138035167	0.6190340302004423	Shift to nuclear
HMGN4	-0.799675	-0.76349	-0.695662	-0.752942	-1.46905	-1.37087	-1.27591	-1.37195	0.0020077959944003547	0.6190045574160541	Shift to nuclear
CLIC4P1	-1.76665	-1.57672	-1.56982	-1.63773	-2.54628	-2.0406	-2.1823	-2.25639	0.038729669715924175	0.618667378115582	Shift to nuclear
ERH	-4.75042	-4.75174	-4.68689	-4.72969	-5.29405	-5.43356	-5.3174	-5.34834	0.00114761466236207	0.6186502892173271	Shift to nuclear
IFT46	-0.451759	-0.937872	-0.734713	-0.708115	-1.37751	-1.15002	-1.45244	-1.32666	0.027680696523495366	0.6185449772255386	Shift to nuclear
SYNE4	-0.364265	-0.335575	-0.502241	-0.400694	-1.14482	-0.883433	-1.02894	-1.01907	0.0038898600386609015	0.6183714896630008	Shift to nuclear
HNRNPCP6	-0.219217	-0.0122842	-0.311816	-0.181106	-0.600025	-0.946815	-0.850239	-0.799026	0.011070420878837587	0.617920664575055	Shift to nuclear
ENSG00000258365	2.779580702020909	2.8200397540039805	3.0373142831609763	2.8789782463952887	2.3169132372768235	2.1823292024765095	2.284451772280327	2.26123140401122	0.00652565741596132	0.6177468423840686	Shift to nuclear
INTS4	2.4668016479747212	2.697853199306493	2.336381936124887	2.5003455944687007	1.7001039917611822	1.9367511692800357	2.011538404175491	1.8827978550722364	0.012351017518712388	0.6175477393964643	Shift to nuclear
UPK3BL1	4.745100124922871	5.0047232982767555	4.475312141953787	4.741711855051137	4.022221421484175	4.0247026831144455	4.3255722046623175	4.124165436420313	0.034871952274791104	0.6175464186308242	Shift to nuclear
UBC	-1.04769	-1.03173	-1.06168	-1.04703	-1.65109	-1.67107	-1.67135	-1.6645	1.1859018504443714e-06	0.6174686544417269	Shift to nuclear
HMGB2	-1.57136	-1.40307	-1.52856	-1.501	-2.09608	-2.12968	-2.12882	-2.11819	0.004911261969338073	0.6171954933250814	Shift to nuclear
GRAPL-AS1	1.0164250236055543	0.5424688187754868	1.0629910070372153	0.8739616164727521	0.4655605998992828	0.09397115635249785	0.2109131777939806	0.25681497801525377	0.044049682195864255	0.6171466384574983	Shift to nuclear
PABPC1P4	-0.472661	-0.874632	-0.874541	-0.740611	-1.41894	-1.24336	-1.40962	-1.35731	0.029582514368182964	0.6166952775466706	Shift to nuclear
CEBPZ	-0.396072	-0.125635	-0.389858	-0.303855	-0.877812	-0.966516	-0.916715	-0.920348	0.014600159125217796	0.6164924857977403	Shift to nuclear
IL32	-2.1419	-2.23935	-2.18973	-2.19033	-2.81587	-2.7994	-2.80499	-2.80675	0.0016096786547634828	0.6164213054705034	Shift to nuclear
MEAF6	-1.67164	-1.45018	-1.44772	-1.52318	-2.11336	-2.18751	-2.1172	-2.13936	0.00881671373645425	0.6161722520489277	Shift to nuclear
OXA1L	0.3204146679469622	0.29828973842022594	0.2688851408781667	0.2958631824151183	-0.320253	-0.315396	-0.324708	-0.320119	0.0004086872336098176	0.6159822423643424	Shift to nuclear
ZNRF1	-0.987354	-1.20821	-0.922818	-1.03946	-1.5642	-1.55745	-1.84395	-1.6552	0.008743539229285273	0.6157381067193493	Shift to nuclear
ENSG00000258734	-3.22626	-2.84	-3.21955	-3.09527	-3.61569	-3.88437	-3.63105	-3.71037	0.02087925528895119	0.6150981298356442	Shift to nuclear
CDON	1.5627337341282552	1.6406426880419056	1.7343104662027673	1.6458956294576428	0.9070209308294219	1.1332954613851962	1.05209197840275	1.0308027902057892	0.0023405090283183543	0.6150928392518535	Shift to nuclear
TMEM86B	1.6444810486775367	1.5541731378100996	1.4718424702087531	1.5568322188987966	0.9804288290107255	0.9692385599145119	0.8761356351341119	0.9419343413531164	0.0010107988349546929	0.6148978775456803	Shift to nuclear
ERN2	3.294579454967279	3.5194457606580793	3.298620295699212	3.37088183710819	2.521105695771453	2.7385141169474787	3.0085940571189145	2.7560712899459485	0.030222514621727366	0.6148105471622416	Shift to nuclear
USPL1	2.549674276169634	2.150111280567429	2.237609223288917	2.3124649266753265	1.7416930456765354	1.6864940292405715	1.6663250504075555	1.6981707084415543	0.03315426900046413	0.6142942182337723	Shift to nuclear
PIN4	-3.56783	-3.38408	-3.37004	-3.44065	-4.18983	-3.92719	-4.0478	-4.05494	0.003796392749794943	0.6142907631606263	Shift to nuclear
CYSRT1	0.9810077715732036	0.871774531859562	1.1298503961842234	0.9942108998723297	0.36176998135170285	0.322883792736221	0.4553536822477632	0.380002485445229	0.00521418575849991	0.6142084144271007	Shift to nuclear
SERF1A	-2.33171	-2.18495	-2.36041	-2.29236	-2.9232	-2.74937	-3.04693	-2.9065	0.006523832010087483	0.6141421739242734	Shift to nuclear
CMTM7	-1.97492	-2.05936	-2.04238	-2.02555	-2.75063	-2.50732	-2.66097	-2.63964	0.007200114621458359	0.6140846581274633	Shift to nuclear
PQBP1	-0.548094	-0.576283	-0.58051	-0.568296	-1.22197	-1.19237	-1.13123	-1.18186	0.0005748560071671991	0.6135603722924696	Shift to nuclear
DHODH	-0.454434	-0.729434	-0.478164	-0.554011	-0.987801	-1.41468	-1.09897	-1.16715	0.021166159993794457	0.6131387061069483	Shift to nuclear
SETDB1	2.208586436662886	1.993102546942326	2.0132604456226617	2.0716498097426244	1.5430128112244585	1.4576288681691008	1.3751567594789378	1.4585994796241657	0.0028148629548833477	0.6130503301184587	Shift to nuclear
RTCA-AS1	1.4841357089889078	1.2091747094686336	1.5482915072098562	1.4138673085557993	0.6958943327368586	0.8843258266110391	0.823344159403463	0.8011881062504536	0.013241152317256439	0.6126792023053458	Shift to nuclear
GTF2IRD2	-0.489484	-0.662898	-0.798383	-0.650255	-1.18548	-1.25951	-1.3432	-1.26273	0.009065169269161807	0.6124738086991042	Shift to nuclear
RPP21	-0.341948	-0.504874	-0.156327	-0.334383	-0.809323	-0.995723	-1.03529	-0.946779	0.010112380356141556	0.612395600851801	Shift to nuclear
DAZAP2	-2.43122	-2.33222	-2.57334	-2.44559	-3.13609	-3.19196	-2.84474	-3.0576	0.012815741064230618	0.6120025405583012	Shift to nuclear
MRPL20	-1.29405	-1.2681	-1.08375	-1.2153	-2.03284	-1.81368	-1.6353	-1.82727	0.01667108002488529	0.6119727708043847	Shift to nuclear
PTGES2	-0.694927	-0.776343	-0.728267	-0.733179	-1.3761	-1.35341	-1.30583	-1.34511	4.661215964171754e-05	0.6119317788220656	Shift to nuclear
MRPS21	-0.525292	-0.417492	-0.590269	-0.511018	-1.2174	-1.06032	-1.08993	-1.12255	0.0009398153333713636	0.6115364278752761	Shift to nuclear
TRIM52-AS1	0.308375153259426	0.257436356897272	0.3202591946723187	0.29535690160967226	-0.164529	-0.393707	-0.389235	-0.315824	0.011116535696406216	0.6111805027062023	Shift to nuclear
NPC2	-4.34355	-4.39027	-4.2495	-4.32777	-4.81297	-4.90221	-5.10038	-4.93852	0.00832616136546062	0.6107492827931384	Shift to nuclear
ENSG00000273192	0.9124473811153638	1.0059271374601988	0.8700358773272359	0.9294701319675994	0.22076944893484415	0.5115349641568845	0.22461277543107516	0.3189723961742679	0.013587906432432729	0.6104977357933314	Shift to nuclear
HMOX1	-3.41372	-3.38557	-3.36854	-3.38928	-4.13976	-3.97683	-3.88265	-3.99975	0.01278014786714807	0.6104702447912107	Shift to nuclear
PTPN2	1.1600638566246708	1.0473454062510152	0.7612924394105527	0.9895672340954128	0.44202764676186224	0.3976053972788139	0.29865516553910215	0.3794294031932594	0.02523061470432708	0.6101378309021535	Shift to nuclear
LPIN1	3.105822315427986	2.969729364564263	2.9906143878147895	3.022055355935679	2.4678284027001167	2.3445777091434707	2.423761534840497	2.4120558822280285	0.0004474941038824725	0.6099994737076506	Shift to nuclear
RGPD2	1.8772177331771527	1.8256048469043047	1.8970226528702758	1.8666150776505777	1.10802879097369	1.2320606554767888	1.4310663826229293	1.2570519430244693	0.018893572316368703	0.6095631346261083	Shift to nuclear
PLA2G6	3.5860538429667224	3.1577446038115355	3.188177277821385	3.3106585748665474	2.5949079828431016	3.0193956448222012	2.489309554674974	2.701204394113425	0.047109521982258616	0.6094541807531222	Shift to nuclear
NDUFB10	-3.72333	-3.60095	-3.64461	-3.6563	-4.3571	-4.33188	-4.10771	-4.26556	0.007591844689553794	0.609264613175799	Shift to nuclear
PRKXP1	2.7634291092020815	2.4918645405228066	2.657867574970459	2.6377204082317824	2.142824463188116	1.7091748684257562	2.2335220027077933	2.0285071114405553	0.04516038681657028	0.6092132967912272	Shift to nuclear
MIR193BHG	1.0851655778112126	1.0364676526561856	1.2400665191974607	1.1205665832216196	0.34468885838189733	0.715912853404193	0.4736993406390029	0.5114336841416977	0.014642801076507197	0.609132899079922	Shift to nuclear
GFI1	0.6662200851198995	0.7034161839573998	0.6895855938769725	0.686407287651424	0.061260753228386956	0.05559840717088349	0.11499956837497832	0.07728624292474959	6.433177195484234e-05	0.6091210447266744	Shift to nuclear
VTN	-1.867	-1.83159	-1.77352	-1.82404	-2.42848	-2.40702	-2.46221	-2.43257	0.00018825916788609237	0.6085333819029526	Shift to nuclear
ENSG00000240801	-1.6882	-1.77026	-1.88924	-1.78257	-2.28151	-2.38371	-2.50674	-2.39065	0.002346580895090403	0.6080841001252426	Shift to nuclear
EIF3L	-2.68535	-2.46532	-2.57732	-2.57599	-3.16786	-3.08204	-3.30097	-3.18362	0.0025045155639501797	0.6076299616031768	Shift to nuclear
IDH1P1	-0.356517	-0.148082	-0.253471	-0.25269	-0.863343	-0.937414	-0.780148	-0.860302	0.001738032974363826	0.6076121728039992	Shift to nuclear
SAPCD1	5.836215366705156	5.656394112039268	5.827586289715497	5.77339858948664	5.322729914866855	5.319465087186351	4.8568500527641145	5.166348351605774	0.04543189256486808	0.6070502378808662	Shift to nuclear
ENSG00000289042	0.2856501985624449	0.26582544714524275	0.5124976097637638	0.35465775182381715	-0.267933	-0.444214	-0.0448511	-0.252333	0.016055633915922508	0.6069907088445676	Shift to nuclear
FBXO4	-0.586049	-0.464799	-0.851815	-0.634221	-1.00286	-1.39737	-1.3215	-1.24058	0.02198047828055323	0.606355052684902	Shift to nuclear
EXOSC8	0.42263648177172397	0.2538821363120569	0.11432803777371096	0.26361555195249725	-0.358339	-0.391863	-0.277986	-0.342729	0.012408272697514686	0.6063448564280194	Shift to nuclear
IQSEC1	0.6661043864218898	0.6516075707421499	0.6699580250791661	0.6625566607477352	0.01173145482037076	0.03139965894609692	0.1271167534245211	0.056749289063662924	0.0028534294076866377	0.6058073716840723	Shift to nuclear
PRDX2P1	-0.477982	-0.172618	0	-0.216867	-0.698478	-1.07578	-0.693346	-0.822535	0.0329853972474795	0.6056678714594699	Shift to nuclear
ENSG00000296452	1.0789581707042954	0.9265232495390973	1.0706847066358358	1.0253887089597429	0.49971801821268114	0.25484706909639077	0.5052381947528976	0.41993442735398984	0.006231811125407888	0.6054542816057531	Shift to nuclear
SEPHS1	-1.638	-1.81811	-1.71298	-1.72303	-2.37986	-2.42135	-2.18408	-2.32843	0.0036031049404433844	0.6054043920497227	Shift to nuclear
CLK1	3.251636202585155	3.1288210700423464	3.029503530646945	3.136653601091482	2.5260341499826358	2.507750912733881	2.5619448247406895	2.5319099624857353	0.008070133578102415	0.6047436386057465	Shift to nuclear
ENSG00000224945	2.8423336146721967	3.3652706447949283	2.9858415294707985	3.0644819296459747	2.4045270766800155	2.352679488986638	2.6229096716362896	2.4600387457676476	0.04084614896480637	0.6044431838783271	Shift to nuclear
LINC00205	2.3671947037685226	2.4876335533497205	2.293363282417426	2.382730513178556	1.6548345282702188	1.8681183999980968	1.8119561230812737	1.7783030171165297	0.002210137983820271	0.6044274960620264	Shift to nuclear
SSBL5P	-0.409797	-0.59281	-0.452606	-0.485071	-1.37684	-0.954578	-0.93694	-1.08945	0.03859589812531531	0.604381915482906	Shift to nuclear
MALSU1	-2.39039	-2.53936	-2.61812	-2.51596	-3.08944	-3.26143	-3.00893	-3.11993	0.003938266918374682	0.6039749055637778	Shift to nuclear
POLR2H	0.9869882829105627	0.875835748277316	1.0030997498920504	0.955307927026643	0.28289949184915836	0.3090309199258986	0.4621172798646642	0.35134923054657374	0.0014332233751606714	0.6039586964800693	Shift to nuclear
ENSG00000240291	4.188069365783908	4.1550507917567785	4.156534734748812	4.166551630763165	3.4815762283257885	3.3686902784924557	3.8376469341166395	3.5626378136449612	0.049878173231289395	0.6039138171182041	Shift to nuclear
TRIM28	0.07951305812507849	0.07431549956828079	0.1417927821873973	0.09854044662691885	-0.533334	-0.53373	-0.448925	-0.50533	0.00010979399857705641	0.6038700327435605	Shift to nuclear
CEBPB	-3.13331	-3.10205	-2.85877	-3.03137	-3.74999	-3.52446	-3.63051	-3.63499	0.006363157167586868	0.6036137106667834	Shift to nuclear
MAGOH	-3.02619	-2.92836	-2.88015	-2.9449	-3.7076	-3.56938	-3.36772	-3.54824	0.014343506229529726	0.603339784675434	Shift to nuclear
SRSF7	0.8110399216848823	0.8201834875649939	0.8956207713877451	0.8422813935458736	0.19172172340372878	0.24845124617987455	0.2766775428297178	0.23895017080444036	8.236782367478164e-05	0.6033312227414332	Shift to nuclear
UQCRQ	-3.14784	-3.21443	-3.26234	-3.20821	-4.02249	-3.76635	-3.64536	-3.8114	0.02457743295021214	0.6031949257070051	Shift to nuclear
DGUOK-AS1	2.5160161947936794	2.324896134548874	1.9947320884724256	2.27854813927166	1.4998090127997257	1.7265680152567855	1.7997811990167194	1.6753860756910768	0.0373417505468802	0.603162063580583	Shift to nuclear
ENSG00000279392	-3.99701	-4.04381	-4.35813	-4.13298	-4.72044	-4.56354	-4.92445	-4.73614	0.017584824124869832	0.6031602791830384	Shift to nuclear
HOXD1	0.1509629242630478	0.25099817850086137	0.15264941296910686	0.18487017191100533	-0.474326	-0.409408	-0.37109	-0.418275	0.00018456039125789033	0.603144804717773	Shift to nuclear
ENSG00000267580	-2.47859	-2.30467	-2.12526	-2.30284	-2.96255	-2.63675	-3.11832	-2.90587	0.03034087781276565	0.6030309639312912	Shift to nuclear
ENSG00000226310	2.7243163067136016	3.0031179730459674	2.6441605873194516	2.7905316223596732	2.4111920031455933	2.1045684770315307	2.0473395205253535	2.1877000002341593	0.01844521456802756	0.6028316221255139	Shift to nuclear
MAP3K9-DT	-1.00947	-0.980433	-1.14482	-1.04491	-1.61559	-1.60883	-1.71867	-1.6477	0.0010490014449007438	0.6027930825068599	Shift to nuclear
CCDC24	1.9378580963020682	1.765132013486215	1.9258861987154385	1.876292102834574	1.0853249928416762	1.3251381173615258	1.4102238641503912	1.2735623247845311	0.010790153340724076	0.6027297780500429	Shift to nuclear
TMEM256	-1.90959	-2.06555	-1.9428	-1.97265	-2.71235	-2.61235	-2.40108	-2.57526	0.010053067768429251	0.6026116796490448	Shift to nuclear
RRAGC-DT	-1.52209	-1.58548	-1.75514	-1.6209	-2.01168	-2.17411	-2.48426	-2.22335	0.031212682363611247	0.6024489565167097	Shift to nuclear
TRA2A	1.9397912328732716	1.8431403600878369	1.7619002775721715	1.8482772901777598	1.1746231994798544	1.3210803669647193	1.2424538998613943	1.2460524887686562	0.0009789388592012277	0.6022248014091036	Shift to nuclear
KCTD6	0.10299698510427195	-0.053045	0.2994886304127579	0.11648022048361856	-0.329713	-0.643391	-0.483542	-0.485548	0.011931007748435767	0.6020286916343159	Shift to nuclear
USP35	2.792876807716209	2.8059665976952823	2.680405296019585	2.759749567143692	1.9495727782127101	2.432542779678997	2.0933519500031843	2.158489169298297	0.043825864527371035	0.6012603978453948	Shift to nuclear
TAF9	-2.05658	-1.99688	-1.88702	-1.98016	-2.65886	-2.47227	-2.61255	-2.58123	0.0013919655090283297	0.6010705795117344	Shift to nuclear
PRANCR	0.3083353943117321	0.09302601675761904	0.25831158125489057	0.2198909974414139	-0.329673	-0.189178	-0.623793	-0.380882	0.02542880605844331	0.6007726819171615	Shift to nuclear
CORT	1.2586208113549722	1.186143559904842	1.5896989619476098	1.3448211110691413	0.6976809348810795	0.8571109897697815	0.6776933959549302	0.7441617735352638	0.02509948533103887	0.6006593375338775	Shift to nuclear
RPL36AL	-4.3702	-4.69345	-4.55208	-4.53858	-5.05306	-5.20419	-5.16002	-5.13909	0.01154082064163323	0.600513479025083	Shift to nuclear
ENSG00000307956	2.418849477516914	2.642339868103136	2.717339732093188	2.5928430259044126	1.974233819010783	1.8888698596160578	2.1163945819411616	1.9931660868560008	0.007275258064937901	0.5996769390484118	Shift to nuclear
RPS21-DT	-1.36996	-1.11498	-1.29466	-1.25987	-1.94743	-1.9901	-1.64087	-1.85947	0.014304888660114739	0.5995986059443976	Shift to nuclear
SERPINB2	-0.27402	-0.16105	-0.406475	-0.280515	-0.917266	-1.03998	-0.682272	-0.879838	0.012439013264534988	0.5993233414571977	Shift to nuclear
ENSG00000295436	0.3647782122550582	0.585974165197806	0.12627599237440482	0.3590094566090896	-0.0804744	-0.477758	-0.162577	-0.24027	0.02932513170584566	0.5992792294691232	Shift to nuclear
ENSG00000286058	6.787162955613367	6.8487722023994095	6.6998694570526744	6.77860153835515	5.96742568511061	6.2902655690931075	6.2807547687042975	6.179482007636005	0.018469245906054418	0.599119530719145	Shift to nuclear
ZCCHC9	-0.110187	-0.147952	0.05643658089229611	-0.0672343	-0.678926	-0.566164	-0.753272	-0.666121	0.0021190677093855417	0.5988865693281612	Shift to nuclear
EEF1D	-0.111553	-0.0636179	-0.111307	-0.0954927	-0.701972	-0.687613	-0.692966	-0.694184	0.0003409343546425638	0.5986912364711177	Shift to nuclear
RRN3P2	2.9323149133570947	2.7369166401295786	2.777732011890419	2.8156545217923643	2.2767722723311303	2.4007719795195444	1.9735706127236337	2.217038288191436	0.02629192755860064	0.5986162336009282	Shift to nuclear
MRPL16	-2.27184	-2.48516	-2.5305	-2.42916	-2.998	-3.04244	-3.04257	-3.02767	0.014823761770576508	0.5985076415041859	Shift to nuclear
ENSG00000258317	1.0898242135343739	0.8767466820188485	1.3926743662612915	1.1197484206048378	0.5291162703364858	0.6724882999873718	0.362290458134663	0.5212983428195068	0.03635621330135904	0.598450077785331	Shift to nuclear
ZRANB1	1.3154651452910826	1.38425137094571	1.4278355252966874	1.37585068051116	0.7711074046682248	0.8029691179687594	0.7598030602319034	0.7779598609562958	0.0009583849892453206	0.5978908195548643	Shift to nuclear
PGBD2	2.016878550429196	1.7970782448331037	1.8241118821529674	1.879356225805089	1.3878367390918056	1.3678753703644362	1.08889278808356	1.2815349658466006	0.009428289986981472	0.5978212599584884	Shift to nuclear
HOXA3	1.9780283908190126	1.8653610329157002	2.0067655134641837	1.9500516457329653	1.4097555001735105	1.5225778013306628	1.12478589923452	1.3523730669128977	0.025984688088920332	0.5976785788200676	Shift to nuclear
SHD	-0.516765	-0.185865	-0.381117	-0.361249	-0.978453	-1.14246	-0.755552	-0.958822	0.01624339421726784	0.597572671493875	Shift to nuclear
FAM229A	4.775494954832039	4.624701177268555	4.611833098560746	4.670676410220447	4.087329378712399	3.9433745183863076	4.188633077866529	4.073112324988412	0.003358784973304694	0.597564085232035	Shift to nuclear
ALG13	0.21294311990495732	-0.0548504	0.22670935246565654	0.12826737384646839	-0.537318	-0.45025	-0.420315	-0.469294	0.013643196646239815	0.5975617471212977	Shift to nuclear
PDHA1	-1.24676	-1.48741	-1.25495	-1.32971	-1.84031	-1.96987	-1.97123	-1.92714	0.006230548677671182	0.5974289609415415	Shift to nuclear
LINC01474	1.9060978573740144	1.7781791333417107	1.5319040408896196	1.738727010535115	0.9408695993730083	1.2769968323179541	1.2066682271469888	1.1415115529459838	0.01658100235254077	0.5972154575891311	Shift to nuclear
RPS2P29	-1.40419	-1.87718	-1.79561	-1.69233	-2.37926	-2.29923	-2.18942	-2.2893	0.041439856832606155	0.5969742159529801	Shift to nuclear
FBH1	1.2033166861642464	1.3366142524171034	1.173694164912976	1.2378750344981084	0.6845257294675222	0.5167186930131409	0.721965639742116	0.6410700207409263	0.002153368172692303	0.5968050137571821	Shift to nuclear
TRAPPC1	-4.57243	-4.40887	-4.43337	-4.47156	-5.12475	-5.08308	-4.99501	-5.06761	0.0010302267070504505	0.5960561815577687	Shift to nuclear
RPS5P8	-1.03662	-1.13801	-0.834243	-1.00296	-1.65152	-1.53909	-1.6059	-1.59884	0.013400230873726507	0.5958816831148717	Shift to nuclear
ENSG00000269469	0.7884936168649515	1.0980691502693276	0.8918927486187095	0.9261518385843295	0.2526093275614002	0.6292568229346667	0.10899300148827348	0.3302863839947801	0.040619677613750155	0.5958654545895494	Shift to nuclear
ENSG00000275409	0.8723617140693295	0.7742578426133295	0.9016659000524243	0.8494284855783611	0.3214975304437508	0	0.43962739250395844	0.2537083076492364	0.03658772006867475	0.5957201779291248	Shift to nuclear
MTHFD1	-0.221002	-0.426794	-0.220203	-0.289333	-0.944559	-0.769138	-0.940799	-0.884832	0.0029723955727253685	0.5954987568508796	Shift to nuclear
RPL5	-2.83417	-2.77286	-2.80355	-2.80353	-3.40553	-3.33597	-3.45482	-3.39877	0.0006151688413709273	0.5952453868560554	Shift to nuclear
TRIM13	1.3397370407304643	1.5045518275256486	1.4143471803885501	1.4195453495482209	0.8747780175285398	0.8760804995006832	0.7223463055719233	0.8244016075337154	0.0010608223734530045	0.5951437420145055	Shift to nuclear
CDNF	0.5139566154312724	0.5619533453768406	0.38696643451524	0.48762546510778426	-0.15114	-0.088082	-0.0825182	-0.107247	0.0029376920648363403	0.5948721263551394	Shift to nuclear
CDC42	-1.43482	-1.3563	-1.31283	-1.36798	-1.70605	-2.19168	-1.99016	-1.96263	0.04455975501517033	0.5946483734232448	Shift to nuclear
HCG27	1.7937987783937956	1.7451866699536218	1.9050466152032606	1.8146773545168926	1.2989457065544427	1.3291747239770428	1.0335577740597002	1.2205594015303953	0.01144054145279443	0.5941179529864973	Shift to nuclear
PSMA7	-2.20992	-2.16824	-2.24595	-2.20804	-2.85007	-2.77996	-2.77619	-2.80207	5.704730101130692e-05	0.5940364537874046	Shift to nuclear
THUMPD3-AS1	0.26897228812327745	0.6407985821484777	0.35280260815909964	0.4208578261436183	-0.243337	-0.305258	0.029549696799098777	-0.173015	0.017901709912967023	0.5938729500670359	Shift to nuclear
ETNK2	-2.17943	-2.1486	-2.09886	-2.14229	-2.84922	-2.59181	-2.76664	-2.73589	0.010521985325642904	0.593597711329382	Shift to nuclear
C1QTNF3-AMACR	1.8747104212690795	1.7098420186274939	1.950688626823194	1.8450803555732558	1.342470675507091	1.286443542737373	1.125887402351663	1.251600540198709	0.0036094201824979797	0.5934798153745469	Shift to nuclear
BPIFB2	-0.116991	-0.0760225	-0.110997	-0.101337	-0.742356	-0.660538	-0.680359	-0.694418	0.00022307493068146047	0.5930811267313171	Shift to nuclear
PNPLA2	0.9815759500672543	1.137651267013399	1.0002154435483968	1.0398142202096834	0.439330878805047	0.4270040125963256	0.47396118625038164	0.4467653592172514	0.004163371608165819	0.593048860992432	Shift to nuclear
NKAP	-1.45429	-1.5722	-1.45437	-1.49362	-1.99078	-2.17172	-2.09726	-2.08659	0.001174202423237465	0.5929664755436268	Shift to nuclear
MRPL17	-2.53533	-2.32506	-2.53887	-2.46642	-3.0405	-2.99814	-3.13921	-3.05928	0.004187348967587623	0.592862004947547	Shift to nuclear
PHF2	1.308809763693659	1.273049367897983	1.3124648156678835	1.298107982419842	0.7544155441342619	0.624957296976576	0.7380740237316732	0.7058156216141703	0.0024730488902421233	0.5922923608056717	Shift to nuclear
RPS4XP2	-1.16114	-1.11356	-0.971387	-1.08203	-1.82014	-1.61585	-1.58666	-1.67422	0.0038082156277665052	0.592188410134328	Shift to nuclear
CTDNEP1P1	-0.70177	-0.582175	-0.580541	-0.621495	-1.12533	-1.29082	-1.22411	-1.21342	0.000811209919088477	0.5919251148858538	Shift to nuclear
ENSG00000307361	0.39465242332801265	0.2390281323918341	0.30330337779516414	0.31232797783833693	-0.449133	-0.334528	-0.0547222	-0.279461	0.025107988226155762	0.5917890817072481	Shift to nuclear
CIBAR1P1	-1.14261	-0.906305	-0.62328	-0.890731	-1.56491	-1.52801	-1.35426	-1.4824	0.042504688834537986	0.5916663707689288	Shift to nuclear
NLGN2	3.721707754495269	3.717333147291528	4.015922705575473	3.81832120245409	3.2236682014889286	3.2583188838032875	3.1988008793960416	3.226929321562752	0.023979327562732813	0.5913918808913379	Shift to nuclear
METTL26	-1.24254	-1.0219	-1.23273	-1.16572	-1.89737	-1.74984	-1.62369	-1.75697	0.005363014027629548	0.5912421757060089	Shift to nuclear
MAGOHB	-1.13734	-1.22824	-0.917132	-1.09424	-1.62187	-1.68654	-1.74751	-1.68531	0.013980753770155471	0.5910686829704721	Shift to nuclear
NPIPB3	4.361782765478132	4.315193552825242	4.348165651193446	4.341713989832273	3.7297102692989657	3.706750125655484	3.8166528314486423	3.7510377421343644	0.00095906592696854	0.590676247697909	Shift to nuclear
GPRIN1	1.5554027503629768	1.4652243772331974	1.4803829577464187	1.5003366951141974	0.8145130143890921	0.9211475988761266	0.9967087226884247	0.9107897786512145	0.002113491747156338	0.589546916462983	Shift to nuclear
ENSG00000228187	-0.0515349	0.18685760640494628	0.2594861799531694	0.13160294723166416	-0.526223	-0.189509	-0.657939	-0.457891	0.030688366409779105	0.5894935308210207	Shift to nuclear
GATD1-DT	2.3388768051585114	2.30740580857612	2.2432382146012024	2.296506942778611	1.6820870758842987	1.675556480504627	1.763400997500577	1.7070148512965009	0.00012193384396950473	0.5894920914821102	Shift to nuclear
OBSL1	1.1358991356714614	1.1123588002448717	1.1500816594165109	1.132779865110948	0.5526449152918733	0.495422045095709	0.5826492899328988	0.5435720834401604	0.00042984578912809207	0.5892077816707876	Shift to nuclear
EXO5	0.3292244855153291	0.5008721529119182	0.520714684161959	0.4502704408630687	0.021116003042024545	-0.257044	-0.180025	-0.138651	0.005964757830168611	0.5889214350238806	Shift to nuclear
PDIA3P1	-2.30428	-2.25707	-2.43607	-2.33247	-2.9167	-2.90983	-2.93717	-2.92124	0.007108543280564381	0.5887617648003878	Shift to nuclear
ISCU	-0.710515	-0.760361	-0.712045	-0.72764	-1.3755	-1.29128	-1.2822	-1.31633	0.000335227181639559	0.5886857729548925	Shift to nuclear
COPS8-DT	0.46231998035920996	0.6465422094083124	0.4018168031443174	0.5035596643039466	-0.202773	0.08481483344523977	-0.137088	-0.0850153	0.0071840953546840934	0.5885749603907174	Shift to nuclear
NDUFA12	-4.11055	-4.09961	-4.21181	-4.14066	-4.8779	-4.48273	-4.82672	-4.72911	0.03347644977675734	0.5884585016504822	Shift to nuclear
PLIN5	2.8142127391300975	2.767515454177596	2.7641924013601082	2.781973531555934	2.1359817013151883	2.3831748981001915	2.0614937566367795	2.1935501186840534	0.02368749586605141	0.5884234128718808	Shift to nuclear
ENSG00000287236	-0.037757	-0.217641	-0.147238	-0.134212	-0.899522	-0.712609	-0.55435	-0.72216	0.01341612717529866	0.5879482532904935	Shift to nuclear
ENSG00000299827	0.2761976156568949	0.08828078686758983	0.3670052337026799	0.2438278787423882	-0.488653	-0.0541368	-0.488579	-0.34379	0.03548251403068995	0.5876175269629933	Shift to nuclear
AMY2B	3.3862069574023246	3.3201780667110867	3.2853133630444336	3.330566129052615	2.7486780503388877	2.8169784488567347	2.663192346953749	2.742949615383124	0.000797084236448028	0.5876165136694911	Shift to nuclear
NIFK	-1.30535	-1.55895	-1.24558	-1.36996	-1.77232	-2.23677	-1.86323	-1.95744	0.03268846089251239	0.587475352643396	Shift to nuclear
IGBP1	-2.33578	-2.34071	-2.23091	-2.30246	-2.79466	-2.87968	-2.99523	-2.88986	0.002195603315909507	0.5873949371206257	Shift to nuclear
PWWP2B	1.3680405379172915	1.2922045340823092	1.3072836189848194	1.3225095636614734	0.6724103698719708	0.7612315297875224	0.7717236595998189	0.7351218530864374	0.00019690247688812528	0.587387710575036	Shift to nuclear
MARS1	2.16050292893259	2.1190744835988826	2.1040464950143383	2.127874635848604	1.5016824313088042	1.4472969179249109	1.6735032327036836	1.5408275273124665	0.009815376052059817	0.5870471085361373	Shift to nuclear
NUDCP1	1.1297919804896508	1.0742664269625775	1.4598092023164113	1.2212892032562133	0.6643626237242275	0.39583045316421755	0.8426037007949783	0.6342655925611411	0.02974580301103791	0.5870236106950721	Shift to nuclear
BRMS1L	-0.382615	-0.162681	-0.452194	-0.332497	-0.849184	-1.2025	-0.706766	-0.919482	0.03681048033655365	0.5869858707806215	Shift to nuclear
SDF2	-1.4863	-1.59053	-1.46265	-1.51316	-2.06549	-2.01938	-2.21498	-2.09995	0.0020789157529608124	0.5867876939483339	Shift to nuclear
GPR160	-2.09704	-1.82204	-2.20279	-2.04062	-2.34916	-2.74413	-2.78892	-2.6274	0.03300664985731431	0.5867780935471041	Shift to nuclear
WSB2	-2.06205	-2.07649	-1.80511	-1.98122	-2.54368	-2.49406	-2.66624	-2.56799	0.00862494599638275	0.5867755230027558	Shift to nuclear
TCF20	0.10255465171832182	0.08288962033033846	0.1109448850336253	0.0987963856940952	-0.266973	-0.682141	-0.514432	-0.487848	0.03918201182937627	0.5866447608875314	Shift to nuclear
COX6A1	-3.98845	-4.15319	-4.11037	-4.084	-4.53664	-4.73626	-4.73866	-4.67052	0.0029034797179863453	0.5865193728533962	Shift to nuclear
ENSG00000215840	-0.654324	-0.714666	-0.410387	-0.593126	-1.00242	-1.15888	-1.37737	-1.17956	0.015606877338686664	0.5864313464538973	Shift to nuclear
ELP5	-0.790563	-0.920308	-1.13711	-0.949326	-1.64664	-1.43679	-1.52335	-1.53559	0.012613253622830953	0.5862678471501911	Shift to nuclear
TMEM138	-0.186181	-0.0244895	-0.111985	-0.107552	-0.629962	-0.726348	-0.724604	-0.693638	0.0009130717253294174	0.5860863666613916	Shift to nuclear
EPB41L4A-AS1	-1.63326	-1.8139	-1.49924	-1.6488	-2.23472	-2.39615	-2.07248	-2.23445	0.010952322717975286	0.5856501615979319	Shift to nuclear
UTP6	0.8772352318224585	1.0837587226257088	1.03222075410075	0.9977382361829724	0.5264609324951968	0.2753976512766944	0.4347347849865114	0.4121977895861342	0.00400165137853286	0.5855404465968382	Shift to nuclear
ENSG00000274515	0.8732805987579949	0.6697170977584634	0.7844562412877815	0.7758179792680799	0.2715798581274918	0.16275587527458013	0.13753824375737234	0.1906246590531481	0.001970514940228367	0.5851933202149319	Shift to nuclear
NDUFA7	-3.16829	-3.09798	-3.49812	-3.2548	-3.79388	-3.70375	-4.02143	-3.83969	0.02217565334996038	0.58489069510687	Shift to nuclear
ENSG00000304957	0.8401852428082625	0.804251027763338	0.8333167862841181	0.8259176856185729	0.15371715067578634	0.29135012120127707	0.2796840440455429	0.2415837719742021	0.003755880966108647	0.5843339136443708	Shift to nuclear
CTSD	-3.20959	-3.13554	-3.11137	-3.15217	-3.75614	-3.72569	-3.72758	-3.73647	0.0010686784806648272	0.5842987774811981	Shift to nuclear
MMP24OS	2.008589486058002	2.3878559007653353	2.1284415724073975	2.1749623197435786	1.489931793846584	1.578270438199283	1.7062305285941086	1.5914775868799917	0.01798546655018585	0.5834847328635868	Shift to nuclear
ZC3HC1	-0.0419995	-0.120148	-0.175279	-0.112475	-0.561975	-0.815456	-0.710447	-0.69596	0.005754977169136485	0.583484198566209	Shift to nuclear
KXD1	-0.402246	-0.370754	-0.567526	-0.446842	-0.982112	-1.02763	-1.08102	-1.03025	0.004004445574759889	0.5834126757193756	Shift to nuclear
DUSP15	-0.0544902	-0.267888	-0.221451	-0.181276	-0.777483	-0.867703	-0.648149	-0.764445	0.0030332529842143985	0.5831685118858757	Shift to nuclear
EIF2AK3-DT	0.2943323577342756	0.3294196124269489	0.604362554243112	0.40937150813477885	-0.261169	-0.0452448	-0.214835	-0.17375	0.010988861342144086	0.5831213079860809	Shift to nuclear
FASN	1.188247345093504	1.197840807792743	1.209394906909053	1.1984943532651	0.6840858454968133	0.6018674127875376	0.560685836813628	0.6155463650326597	0.003119113488858174	0.5829479882324403	Shift to nuclear
KATNIP	2.107212579663209	1.8865357652034822	2.319731204599397	2.1044931831553626	1.7168357257036555	1.4040069623851847	1.444150647684536	1.521664445257792	0.023625983169289343	0.5828287378975705	Shift to nuclear
MYO1C	1.0265978879502868	1.1387096550683204	1.1489934445269288	1.104766995848512	0.5532105747574505	0.47780417060128666	0.5354929533664466	0.5221692329083947	0.0007187920042137419	0.5825977629401173	Shift to nuclear
NDUFC2	-4.21334	-4.02886	-3.96356	-4.06859	-4.59126	-4.69003	-4.67039	-4.65056	0.008355245560901203	0.5819755319816622	Shift to nuclear
EME2	4.497990548750045	4.496264687796711	4.506596173680211	4.50028380340899	3.9133714763345733	3.970532216368865	3.8713703743465633	3.918424689016667	0.002190913331477039	0.5818591143923224	Shift to nuclear
TPD52L2	-0.314091	-0.327673	-0.27682	-0.306195	-0.881039	-0.889268	-0.89384	-0.888049	0.00035632959574135193	0.5818543971680907	Shift to nuclear
SPATA21	2.836009067452512	3.1896298669689758	2.762943275319493	2.9295274032469933	2.5046961325986077	2.377958381414559	2.1606988814280212	2.3477844651470625	0.027519222669390435	0.5817429380999308	Shift to nuclear
SNU13	-4.24118	-4.07256	-4.26162	-4.19179	-4.81045	-4.81036	-4.69931	-4.77337	0.002484517878596892	0.581588709081907	Shift to nuclear
OGFR-AS1	2.2233555688956916	2.0169755015621877	2.2324443492521464	2.1575918065700086	1.5005400094254688	1.548526910051024	1.6789456026269323	1.576004174034475	0.003510595738722484	0.5815876325355336	Shift to nuclear
NDUFA5	-2.07228	-1.75152	-1.92166	-1.91515	-2.54525	-2.50144	-2.44323	-2.49664	0.017081655747963807	0.5814910437321379	Shift to nuclear
C17orf75	0.5631388948946492	0.29203451708983147	0.5289486311125318	0.4613740143656708	-0.173779	-0.227409	0.042600378987256875	-0.119529	0.00808878562301265	0.5809032622855417	Shift to nuclear
CUTA	-2.62421	-2.70561	-2.47512	-2.60165	-3.37139	-3.14533	-3.03051	-3.18241	0.011865950849187188	0.5807643220735694	Shift to nuclear
RPL10AP2	-2.02838	-1.64416	-2.1082	-1.92691	-2.52572	-2.39924	-2.59792	-2.50763	0.04094953942223215	0.5807169907411094	Shift to nuclear
PARP6	1.2919276565390354	1.3997996618274438	1.7616299469297263	1.4844524217654016	0.9386554671040299	0.9911970792030667	0.7822257001299326	0.9040260821456764	0.03865581146629912	0.5804263396197252	Shift to nuclear
MT-ND6	-5.50235	-5.51986	-5.55869	-5.52697	-6.17529	-6.097	-6.04946	-6.10725	0.0010565653125834049	0.580281550205064	Shift to nuclear
SORD	-1.67019	-1.66752	-1.56322	-1.63365	-0.88764	-1.19256	-1.0785	-1.0529	0.013212949478041507	-0.58075	Shift to cytoplasm
CLCN5	0.45963637536791646	0.41865490552474044	0.4551340181036925	0.4444750996654498	0.9948515871162839	1.0261527550853233	1.055189032720989	1.0253977916408654	2.286524231846684e-05	-0.580923	Shift to cytoplasm
MKNK2	-0.921608	-0.991258	-0.914053	-0.942306	-0.323739	-0.405188	-0.355216	-0.361381	7.065121371710446e-05	-0.580926	Shift to cytoplasm
ENSG00000270165	0.8769966028253585	1.0897964216101002	0.7858518227981777	0.9175482824112121	1.6516005286441686	1.2966574162651916	1.5481998553128515	1.4988192667407372	0.014484857735933523	-0.581271	Shift to cytoplasm
RAB11FIP1	-1.04841	-0.851894	-1.10283	-1.00105	-0.434706	-0.502423	-0.321417	-0.419515	0.004826694824948366	-0.58153	Shift to cytoplasm
RELT	0.8982441285172489	0.7353456334743993	0.896562864631759	0.8433842088744691	1.3787063456657653	1.3299807770618597	1.56732820273134	1.4253384418196549	0.0038839327629448485	-0.581954	Shift to cytoplasm
SEMA4B	-0.045122	-0.0938738	-0.186446	-0.108481	0.4714587349985623	0.536634709430942	0.4133669378428645	0.473820127424123	0.000493668384660644	-0.582301	Shift to cytoplasm
SCGB1D2	-0.876223	-0.685623	-0.911879	-0.824575	0	-0.470285	-0.25486	-0.241715	0.031849826058036004	-0.58286	Shift to cytoplasm
ENSG00000224738	-0.830532	-0.907114	-0.991126	-0.909591	-0.134044	-0.28964	-0.556057	-0.32658	0.029687692937086885	-0.583011	Shift to cytoplasm
EXOC5	-0.687066	-0.999155	-0.905435	-0.863885	-0.372672	-0.167231	-0.301314	-0.280406	0.009266953295260198	-0.583479	Shift to cytoplasm
PGAP1	0.33917827459903815	0.4587449223530925	0.6531370628667765	0.4836867532729691	1.1143526038272455	1.071762086737339	1.0158437398111275	1.067319476791904	0.016693093143010804	-0.583633	Shift to cytoplasm
PKP2	-1.29206	-1.46749	-1.19195	-1.31717	-0.52614	-0.877479	-0.795584	-0.733068	0.013812347552376524	-0.584101	Shift to cytoplasm
ENSG00000235138	0.6668283840564335	0.5763973327501266	0.5545240210310836	0.5992499126125479	1.1791734449041278	1.288612525046136	1.08483721906919	1.1842077296731512	0.0025213109284384565	-0.584958	Shift to cytoplasm
BHLHE40	-0.40847	-0.509657	-0.493591	-0.470573	0.09353782589126942	0.10261880670003395	0.148988887039212	0.11504850654350514	0.00041249830785609497	-0.585621	Shift to cytoplasm
CDC42BPG	1.0670222295440839	1.019472090358152	1.0805170015678112	1.0556704404900157	1.5058806598828143	1.7644060834060225	1.656890999309236	1.642392580866024	0.012119243233765379	-0.586722	Shift to cytoplasm
SLC12A4	1.9474789460343396	1.8048205245589184	1.878341945959029	1.8768804721840955	2.451669014691121	2.4518048479612466	2.4882362154059656	2.4639033593527775	0.002732070450040153	-0.587023	Shift to cytoplasm
ARL5A	-2.0121	-1.8236	-1.96402	-1.93324	-1.19206	-1.28444	-1.55894	-1.34515	0.01791196313628705	-0.588092	Shift to cytoplasm
HSPA2-AS1	0.4999453522439792	0.2271520502061216	0.30859503345666883	0.3452308119689232	0.6231645356525939	1.1285243721193536	1.048347801841127	0.9333455698710248	0.04475147896680567	-0.588115	Shift to cytoplasm
ENSG00000273445	0.22085881402636365	0.3461558472222921	0.4270321985103946	0.3313489532530168	0.9992158690308797	0.972819091035402	0.7865930315500335	0.919542663872105	0.0029336161600340676	-0.588194	Shift to cytoplasm
LINC01547	-0.936556	-1.11392	-0.846574	-0.965683	-0.46611	-0.395622	-0.27066	-0.377464	0.005000590585890267	-0.588219	Shift to cytoplasm
MRPL23-AS1	1.3612451726413386	1.4614895505609273	1.1831991807776125	1.335311301326626	1.9501461205487096	2.066849311666573	1.7542459459305773	1.92374712604862	0.008836588347861418	-0.588436	Shift to cytoplasm
SLC7A2	-0.934639	-0.804886	-0.904979	-0.881502	-0.220325	-0.346856	-0.311506	-0.292896	0.00041813918873408244	-0.588606	Shift to cytoplasm
CIRBP-AS1	0.8428840699099998	0.8450680953596442	0.967089986154751	0.8850140504747982	1.26686978858255	1.7262083402739306	1.4290968996336648	1.4740583428300484	0.03884157771151715	-0.589044	Shift to cytoplasm
TIE1	0.5212148066836049	0.29212543552169956	0.2699060811255458	0.3610821077769501	0.9306975113100038	0.9379813152959389	0.9843390788614366	0.9510059684891264	0.014923989269871894	-0.589924	Shift to cytoplasm
TBC1D9	0.10550583556043319	0.172704260308865	0.06478773653565226	0.11433261080165014	0.8759421373888802	0.6494840356153548	0.5877779835923281	0.7044013855321877	0.01329504925525815	-0.590069	Shift to cytoplasm
ZNF227	0.7246040589847984	0.6745506296980004	0.6320718825496391	0.677075523744146	1.3797867121356258	1.3620944893322664	1.0606747794564615	1.267518660308118	0.023545012077758415	-0.590443	Shift to cytoplasm
PHB1P9	0.4431615753632321	0.23895709479488797	0.7644446102456318	0.48218776013458403	1.113391523333355	1.291381436789633	0.8148272116668727	1.0732000572632867	0.04644788086061095	-0.591012	Shift to cytoplasm
KLHL25	-0.546612	-0.205683	-0.530969	-0.427755	0.20049267500684312	0.18910910318840454	0.10182967339167613	0.16381048386230793	0.02637417586550406	-0.591565	Shift to cytoplasm
MAP1LC3B	-3.82614	-3.85933	-3.74053	-3.80867	-3.22262	-3.17647	-3.25077	-3.21662	0.0004332483583103857	-0.592045	Shift to cytoplasm
FNIP2	0.3043583388995509	0.18871006815689728	0.18688790856039328	0.22665210520561382	0.8621089067038158	0.8288857621286709	0.7655810390662089	0.8188585692995652	0.0004142393240664263	-0.592206	Shift to cytoplasm
CCDC9	0.3570013904057137	0.49063427949839666	0.5845024066127762	0.47737935883896215	1.093253705312746	1.1102526947707287	1.0105945493153319	1.0713669831329355	0.0047602131281509665	-0.593988	Shift to cytoplasm
ENSG00000248636	-1.89828	-1.82388	-1.79138	-1.83785	-1.4544	-1.23157	-1.04545	-1.24381	0.030418202097255088	-0.594039	Shift to cytoplasm
LETM1	0.903226667316711	0.804415611003755	0.7253210179488072	0.810987765423091	1.4250061964013014	1.490719973513995	1.2995417264415252	1.4050892987856072	0.0014979892683048967	-0.594102	Shift to cytoplasm
BIN1	-1.30464	-1.41544	-1.3102	-1.34343	-0.71384	-0.744154	-0.789865	-0.749286	0.00045270568361548846	-0.594142	Shift to cytoplasm
DENND11	1.365518838461184	1.3050396568828146	1.2430297509399955	1.304529415427998	1.9511181563099276	1.9376591102327028	1.8091921663153279	1.899323144285986	0.0006528648757926723	-0.594794	Shift to cytoplasm
POLR3D	-3.18372	-2.93666	-3.46796	-3.19611	-2.74321	-2.59115	-2.46746	-2.6006	0.0410231046545296	-0.59551	Shift to cytoplasm
ENSG00000261012	-0.934031	-0.903514	-0.876456	-0.904667	-0.341626	-0.307479	-0.277689	-0.308931	1.9682567963575353e-05	-0.595736	Shift to cytoplasm
ENSG00000302895	1.9562276834388075	1.982216683622234	1.8543076619639227	1.9309173430083213	2.497037472189398	2.5050094110400014	2.5780125579793998	2.5266864804029328	0.0004944032658070921	-0.595769	Shift to cytoplasm
DNAJB9	-3.12554	-3.22605	-3.04984	-3.13381	-2.48794	-2.55675	-2.56923	-2.53797	0.0020797265987363106	-0.59584	Shift to cytoplasm
TNFSF4	-1.31915	-1.44112	-1.19416	-1.31814	-0.647306	-0.812724	-0.704964	-0.721665	0.0036073233015341526	-0.596475	Shift to cytoplasm
ENSG00000269680	1.8042642464664504	1.5526377459311864	1.5105518318821571	1.6224846080932647	2.2674938499395325	2.151754928555225	2.238274992368351	2.2191745902877034	0.013830875059222784	-0.59669	Shift to cytoplasm
PITHD1	-1.93596	-1.98245	-1.89349	-1.9373	-1.32352	-1.25355	-1.44098	-1.33935	0.00274835539700457	-0.597947	Shift to cytoplasm
OTULIN	-0.622798	-0.668519	-0.292641	-0.527986	0.009183881629090741	0.18374892705154727	0.01785721277174225	0.07026334048412675	0.021738560906484128	-0.598249	Shift to cytoplasm
TASP1	0.13627961529538976	0.07152819865613509	0.2797729307569566	0.16252691490282714	0.7332595104001425	0.6975871441007152	0.852226273849555	0.7610243094501375	0.00197804405454992	-0.598497	Shift to cytoplasm
ENSG00000282221	-1.62215	-1.46377	-1.59882	-1.56158	-1.05814	-0.964592	-0.865826	-0.962853	0.001363386065713951	-0.598727	Shift to cytoplasm
PSKH1	-2.23971	-2.39012	-2.22875	-2.28619	-1.71691	-1.69949	-1.64472	-1.68704	0.002902905178669388	-0.59915	Shift to cytoplasm
TVP23C	1.6755475534884208	1.3344223171443825	1.4580215758410375	1.489330482157947	2.0537614290974138	2.0620614693157497	2.15548693841022	2.0904366122744613	0.018433741359563115	-0.601106	Shift to cytoplasm
FTO	-2.60506	-2.63601	-2.62269	-2.62126	-2.0209	-1.99788	-2.04123	-2.02	6.887417498667902e-06	-0.601253	Shift to cytoplasm
KAT6A	0.7625698771780303	0.7166059322537853	0.864600444322987	0.7812587512516008	1.2264184019282776	1.4552401873212917	1.466053337391408	1.3825706422136592	0.0058229948718641076	-0.601312	Shift to cytoplasm
NRBF2P5	0.46708536882859586	0.42640539383783216	0.5890280523274922	0.4941729383313067	1.062943703315946	1.0594245031648086	1.1654939388763432	1.0959540484523658	0.0009121982451406054	-0.601781	Shift to cytoplasm
RAPGEF5	2.118927770166264	2.2353080187475847	2.252380096800748	2.202205295238199	2.8702510816293145	2.6702727449756183	2.871537813180349	2.804020546595094	0.0031087912245227303	-0.601815	Shift to cytoplasm
B3GNT3	-2.46574	-2.51281	-2.68797	-2.55551	-1.82849	-2.12251	-1.90863	-1.95321	0.00664649783255231	-0.602296	Shift to cytoplasm
RPS6KA3	-1.75539	-1.8954	-1.7373	-1.79603	-1.24113	-1.11908	-1.21811	-1.19277	0.0009225064772756136	-0.603259	Shift to cytoplasm
MRFAP1	-4.18315	-4.04064	-4.10754	-4.11044	-3.44596	-3.48172	-3.59363	-3.5071	0.0005890252161555028	-0.603339	Shift to cytoplasm
TIMM10B	-2.26771	-2.33967	-2.48558	-2.36432	-1.70785	-1.96362	-1.61074	-1.76073	0.012946806083033132	-0.603583	Shift to cytoplasm
PKD1P1	3.3020306385020657	3.219910010925995	3.3835809429048576	3.301840530777639	3.96131810890456	3.9220909135553916	3.8342889561537747	3.9058993262045756	0.0007162975777573511	-0.604059	Shift to cytoplasm
HCFC1R1	-0.752247	-0.641863	-0.652853	-0.682321	-0.0836069	-0.0317684	-0.11862	-0.0779985	0.0002742377880164895	-0.604322	Shift to cytoplasm
UQCC1	-0.381609	-0.286377	-0.320038	-0.329341	0.08447052447011456	0.2672201472061908	0.47678006821055297	0.2761569132956194	0.02754905888807182	-0.605498	Shift to cytoplasm
TNIP1	-1.92085	-1.82237	-1.79	-1.84441	-1.24938	-1.21237	-1.25491	-1.23889	0.0019123138921898735	-0.605519	Shift to cytoplasm
ADAM9	-1.46737	-1.37236	-1.39564	-1.41179	-0.776321	-0.805546	-0.835391	-0.805753	0.00021511455734416458	-0.606036	Shift to cytoplasm
FGFR3	2.766654756540475	2.7476330778677287	2.8479455607371182	2.7874111317151073	3.45443200248085	3.264245443242279	3.463943991687056	3.3942071458033953	0.004222313273303753	-0.606796	Shift to cytoplasm
RPRD1B	0.5874415745832391	0.39081787989006755	0.4795118591357618	0.4859237712030228	1.0522329796469372	1.051394931453251	1.1765037512903878	1.0933772207968586	0.0014591632476011912	-0.607453	Shift to cytoplasm
DPY19L1	-1.09336	-1.01178	-0.993169	-1.03277	-0.4072	-0.458878	-0.407058	-0.424379	0.00032138727357352876	-0.60839	Shift to cytoplasm
MFN1	1.8562100294883663	2.03958239968823	1.7034177626096365	1.8664033972620775	2.32757619140025	2.5621274743242286	2.536238035045662	2.4753139002567135	0.009030942558625398	-0.608911	Shift to cytoplasm
BTN3A1	1.571722739476782	1.4814440075203699	1.8737980826298815	1.6423216098756779	2.3119253511160243	2.3002145791630086	2.142122842807098	2.2514209243620438	0.0214201603447871	-0.609099	Shift to cytoplasm
MYH9	-0.391766	-0.412052	-0.343398	-0.382405	0.17953705436370693	0.2695853652667643	0.23120075024077757	0.22677438995708296	7.74943005081063e-05	-0.60918	Shift to cytoplasm
BCL2L11	-0.333889	-0.415403	-0.475404	-0.408232	-0.0138225	0.2621167415980941	0.35552407603461944	0.20127276855552245	0.021105842930099095	-0.609505	Shift to cytoplasm
MED29	-2.24907	-2.42907	-2.24385	-2.30733	-1.77553	-1.68923	-1.62823	-1.69767	0.0019055695716574611	-0.609663	Shift to cytoplasm
ENSG00000288792	1.4563751158366598	1.1528583580433989	1.3255578155588175	1.3115970964796253	1.7675885428877993	2.02276904840291	1.9738977657561105	1.9214184523489397	0.00683607594311513	-0.609821	Shift to cytoplasm
DOT1L	1.5988206997350263	1.5849886474205364	1.5072595156842543	1.5636896209466056	2.2349902978351093	2.209133287382663	2.0772826252177246	2.173802070145166	0.0012309043723880049	-0.610112	Shift to cytoplasm
ARHGAP5	-0.477071	-0.284542	-0.317368	-0.35966	0.30912435407044614	0.19126737368601163	0.2515171736438585	0.2506363004667721	0.0023560749600306783	-0.610296	Shift to cytoplasm
ENSG00000270184	0.8268815779250991	0.8087425393503991	0.9400441866882865	0.8585561013212616	1.2692007527403089	1.5070436091756838	1.6304241108327266	1.4688894909162398	0.018292158385313055	-0.610333	Shift to cytoplasm
HRCT1	-2.45784	-3.00147	-2.56351	-2.67427	-2.22923	-1.9462	-2.01546	-2.06363	0.04734520450663884	-0.610644	Shift to cytoplasm
EBLN2	1.5211562960908611	1.5684845486203964	1.4734284658008159	1.5210231035040245	2.164203805976348	2.16786812397919	2.0634323248597335	2.13183475160509	0.0002050489938512904	-0.610812	Shift to cytoplasm
STK38	1.3226102992363287	1.2716958454797198	1.3030589041046066	1.2991216829402183	1.9378216023152721	1.8812796392063893	1.9108222343721981	1.9099744919646195	1.0974969338505953e-05	-0.610853	Shift to cytoplasm
RPL7AP21	1.4112364049418118	1.7409577735109703	1.7157861397490937	1.6226601060672918	2.121457097976864	2.37832572557018	2.200877816351799	2.2335535466329475	0.011894186408483923	-0.610893	Shift to cytoplasm
IVD	-0.663081	-0.795584	-0.685343	-0.714669	-0.180439	-0.147085	0.016948926305590913	-0.103525	0.002001041545231513	-0.611144	Shift to cytoplasm
SPPL2B	3.145039033308271	2.697871230914396	3.1040149101699557	2.982308391464207	3.6126431296367785	3.6025465399500662	3.5658475047269835	3.5936790581046094	0.0491318510784975	-0.611371	Shift to cytoplasm
ENSG00000288043	0.4130654306232387	0.45476425957848954	0.30416989463473815	0.39066652827882214	0.8961827251852632	1.0905824763624423	1.0200647662045867	1.0022766559174308	0.0013494579633149993	-0.61161	Shift to cytoplasm
AFF4	0.5523787231694508	0.48904447154876207	0.49502505846049694	0.5121494177262366	1.1467611197714167	1.165592083471079	1.059080638682952	1.123811280641816	0.0002999397132386194	-0.611662	Shift to cytoplasm
H2BC15	-2.08358	-2.03946	-1.916	-2.01301	-1.32299	-1.45534	-1.42528	-1.40121	0.00084928670670634	-0.611806	Shift to cytoplasm
ENSG00000285583	1.9328711534616072	2.06082574991283	2.2694371642158053	2.0877113558634144	2.5447431714227755	2.873989624014726	2.681608724878954	2.700113840105485	0.011062173604055404	-0.612402	Shift to cytoplasm
TRIM56	1.228241769966457	1.0964942404528792	1.2326100619316702	1.185782024117002	1.777232029253163	1.7081518194116727	1.9107462260206376	1.7987100248951577	0.0016209664569562827	-0.612928	Shift to cytoplasm
NCOA3	0.19849512069829556	0.11096835151267918	0.14527382025492647	0.15157909748863374	0.7769928123751734	0.7426664736806123	0.7760089928288623	0.765222759628216	0.0003511919270497878	-0.613644	Shift to cytoplasm
ENSG00000290226	-0.38974	-0.431285	0	-0.273675	0.2400248974281247	0.45925638612526865	0.3211026372205683	0.3401279735913206	0.0302507517741318	-0.613803	Shift to cytoplasm
SLC25A20	-1.80046	-1.78975	-1.97583	-1.85535	-1.32037	-1.23258	-1.17083	-1.24126	0.0017555830698342582	-0.614086	Shift to cytoplasm
SNX11	-1.47942	-1.56065	-1.66663	-1.5689	-0.779781	-0.956368	-1.1259	-0.954016	0.011541115885061298	-0.614885	Shift to cytoplasm
PURB	-0.924759	-0.866159	-0.953261	-0.914726	-0.259459	-0.310369	-0.329377	-0.299735	6.59903587573346e-05	-0.614992	Shift to cytoplasm
ANGPTL4	-1.24601	-1.42094	-1.36176	-1.3429	-0.688042	-0.662457	-0.833023	-0.727841	0.0011433392540787333	-0.615063	Shift to cytoplasm
GALNT1	-2.86368	-2.68533	-2.70992	-2.75298	-2.08844	-2.09831	-2.22648	-2.13774	0.0012329947055625518	-0.615236	Shift to cytoplasm
NT5CP1	0.5920287997692678	0.4963028082951275	0.9094889525861416	0.6659401868835123	1.59411376467477	1.0032496147520522	1.2462803825602828	1.2812145873290348	0.049156044114409395	-0.615274	Shift to cytoplasm
FLNA	1.8303830334108078	1.7633168143412892	1.8924003387848027	1.8287000621789666	2.4747014473154123	2.483749970977107	2.375150145063387	2.4445338544519686	0.00027685906784522863	-0.615834	Shift to cytoplasm
ENSG00000288530	0	0.33032892730232594	0	0.11010964243410865	0.7467255202635685	0.9593932992699	0.4720218747097289	0.7260468980810658	0.028741915064522346	-0.615937	Shift to cytoplasm
ENSG00000280063	1.8917735469662154	1.7064312924924807	1.7895302261562862	1.7959116885383277	2.387258531978707	2.4790440682940336	2.370155081877669	2.4121525607168035	0.0013904169946764298	-0.616241	Shift to cytoplasm
ENSG00000285303	0.094046716365925	0.24097857944171353	0.26289133148135174	0.1993055424296634	0.822482982407255	0.6887971495342229	0.9360910009237517	0.8157903776217431	0.0030538446425163557	-0.616485	Shift to cytoplasm
ENSG00000292277	1.5507909728374898	1.3972304851734274	1.696044606284944	1.5480220214319536	2.1250196795593057	2.2261017622042973	2.142698066041171	2.164606502601591	0.011475772980259811	-0.616584	Shift to cytoplasm
TNPO1	-1.61383	-1.564	-1.6415	-1.60644	-1.04444	-1.08517	-0.839227	-0.989612	0.009974059465287935	-0.616829	Shift to cytoplasm
CTPS2	1.3716480804660551	1.0455675849549453	1.4469307636665252	1.288048809695842	1.8352196871844124	1.9328117001142975	1.9507008383082598	1.9062440752023233	0.029480479533200096	-0.618195	Shift to cytoplasm
PLEKHA6	1.0001334814076501	0.8222637169522126	0.9492967242453973	0.9238979742017533	1.4851601567467312	1.5681340744274341	1.5785612677015757	1.5439518329585802	0.0016342450408308629	-0.620054	Shift to cytoplasm
YEATS2-AS1	0.8413227457687663	1.1011964885749144	1.0667602836844932	1.003093172676058	1.619826156199432	1.6618681476298027	1.5902759736893604	1.6239900925061983	0.012633509122482234	-0.620897	Shift to cytoplasm
TM7SF3-AS1	0.7692459210327903	0.6241017291175723	0.6513154399444747	0.6815543633649458	1.2676074928342276	1.3697872781864595	1.2702179445429542	1.302537571854547	0.0005448745650870037	-0.620983	Shift to cytoplasm
AK4P1	-4.15572	-4.38913	-4.08517	-4.21001	-3.59945	-3.60535	-3.55995	-3.58825	0.019141435502611354	-0.621756	Shift to cytoplasm
UBR1	0.35974038442583184	0.6454019163455913	0.7610525800124484	0.5887316269279571	1.3187068287091879	1.3554046504359412	0.9579777455646703	1.2106964082365996	0.02346121222532664	-0.621965	Shift to cytoplasm
LRP10	-3.15019	-3.13978	-3.01475	-3.10157	-2.41931	-2.54272	-2.47664	-2.47956	0.0004659025316177879	-0.622013	Shift to cytoplasm
AJUBA	-1.23908	-1.33803	-1.38202	-1.31971	-0.683351	-0.731991	-0.677373	-0.697572	0.0015763374024389313	-0.622135	Shift to cytoplasm
TRAK1	0.7990768066679248	0.7928046707625525	0.7748999071252703	0.7889271281852492	1.3679322904180193	1.473474311375255	1.3919164004094986	1.4111076674009244	0.0017346244826946726	-0.622181	Shift to cytoplasm
DAAM1	1.3503678967085453	1.3359449027167336	1.4517995527598817	1.3793707840617202	1.99565067575894	2.0960942858896523	1.9131296847341204	2.001624882127571	0.0011196997358247493	-0.622254	Shift to cytoplasm
ENSG00000265413	0.34911272723761627	0.3940234653825787	0.45663270005627354	0.3999229642254895	1.0661167521296073	0.936470977138504	1.067349598252218	1.0233124425067766	0.0005244880703681037	-0.623389	Shift to cytoplasm
SAMD4A	1.6208028478818581	1.4580117670695407	1.7192334913531833	1.599349368768194	2.28516610271378	2.1753038324328395	2.209270267646169	2.223246734264263	0.006879581794788487	-0.623897	Shift to cytoplasm
NDEL1	0.0806197959569696	0.10586932096142515	0.10565478700015585	0.09738130130618354	0.720447859106556	0.6863098407467532	0.7602701756145619	0.722342625155957	0.0002881479049641362	-0.624961	Shift to cytoplasm
RBM38-AS1	1.1339691350616892	1.3844647107437904	1.2970737068264664	1.2718358508773153	1.9628689083584185	1.8859072340308471	1.842789811275431	1.8971886512215654	0.0053402775222096775	-0.625353	Shift to cytoplasm
AKAP12	1.2160001317957474	1.2497831901799323	1.1853075377016271	1.2170302865591023	1.8390426628405656	1.8452285074547787	1.8429499297880232	1.8424070333611224	0.000802667109071509	-0.625377	Shift to cytoplasm
BZW1	-3.39039	-3.35503	-3.42886	-3.39143	-2.57033	-2.86319	-2.86284	-2.76545	0.01952805834254901	-0.625976	Shift to cytoplasm
ECE1	-1.24545	-1.36954	-1.14562	-1.25354	-0.727398	-0.537071	-0.616533	-0.627001	0.001995991550924901	-0.626536	Shift to cytoplasm
ENSG00000267197	1.40533891584755	1.3112008269835744	0.8605179065717516	1.1923525498009588	1.9240808776757232	1.6607004831152343	1.8723678113118385	1.8190497240342653	0.04659592141725666	-0.626697	Shift to cytoplasm
TUBA1C	-4.75958	-4.6903	-4.61821	-4.68936	-4.06914	-4.07047	-4.04759	-4.0624	0.003318833283404587	-0.626966	Shift to cytoplasm
CREB3	-2.57686	-2.45758	-2.47356	-2.50267	-1.7478	-1.88449	-1.99339	-1.87523	0.004215961895775734	-0.627439	Shift to cytoplasm
MTA1-DT	-1.05251	-1.34294	-1.374	-1.25648	-0.89411	-0.68042	-0.312327	-0.628952	0.0448117531834762	-0.627532	Shift to cytoplasm
ENSG00000290674	1.5864569831412398	1.4184051023347228	1.5751584008250785	1.5266734954336805	2.250594147711556	2.2225905993370674	1.9909675730526504	2.154717440033758	0.005009443616609833	-0.628044	Shift to cytoplasm
LRRC45	2.4188857145263136	2.395178438327464	2.601458354948189	2.471840835933989	3.1448830075527634	3.130469585051545	3.025705197758735	3.100352596787681	0.002821465816013169	-0.628512	Shift to cytoplasm
MTSS2	0.5897296754680912	0.4229247905018148	0.5749619229174273	0.5292054629624444	1.1740329652908321	1.2139519438254547	1.0854669216888826	1.1578172769350565	0.001062285582209379	-0.628612	Shift to cytoplasm
ATXN1L	0.058228559108556725	0.12873860430026945	-0.0163605	0.056868885081146646	0.7153243502637198	0.5842831814086447	0.7575037009445726	0.6857037442056457	0.0008846453416297887	-0.628835	Shift to cytoplasm
ADAM15	0.10053820017754385	0.005193733725134339	0.3302213293530799	0.14531775441858605	0.7605265039236753	0.7380015984916707	0.8245146069900656	0.7743475698018037	0.01728712527646171	-0.62903	Shift to cytoplasm
STXBP5	0.9503279491270357	1.1423319283223299	0.789264071919664	0.9606413164563431	1.5679516479499265	1.4609869462532	1.74387432224708	1.5909376388167356	0.00959753278086393	-0.630296	Shift to cytoplasm
GCC1	-1.25204	-1.49331	-1.42369	-1.38968	-0.81551	-0.651932	-0.809856	-0.759099	0.002842906686330742	-0.630583	Shift to cytoplasm
HPN-AS1	2.6053179498231174	2.3471454853963523	2.341176708314877	2.4312133811781154	3.0095458214642936	3.0190595853935256	3.156945047133528	3.061850151330449	0.007151498183490034	-0.630637	Shift to cytoplasm
ZNF234	1.1476324054114835	1.0526421126038172	1.4393692724047003	1.213214596806667	1.6305735760997735	1.954723195889675	1.9503997272296558	1.845232166406368	0.01643858115050356	-0.632018	Shift to cytoplasm
ENSG00000295970	0.07853634797311757	-0.0506417	0.2213423086294343	0.08307897911789462	0.6143442383252737	0.5757811986978065	0.9555530686807293	0.7152261685679365	0.016427912111944682	-0.632147	Shift to cytoplasm
CYCS	-5.34028	-5.13417	-5.25056	-5.24167	-4.45528	-4.82744	-4.54291	-4.60854	0.015038001344180806	-0.633128	Shift to cytoplasm
FKBP5	-1.64591	-1.74481	-1.81124	-1.73399	-1.01779	-1.14727	-1.13682	-1.10063	0.0006289352916790175	-0.633363	Shift to cytoplasm
POFUT2	0.6528253414179055	0.8720544336948267	0.8504745657952643	0.7917847803026654	1.4435180246814516	1.327200557613241	1.5056528440190178	1.4254571421045703	0.002535766307754269	-0.633672	Shift to cytoplasm
SDHCP4	-4.16965	-4.29903	-3.98043	-4.14971	-3.42933	-3.37235	-3.74414	-3.51527	0.014158129805870239	-0.634433	Shift to cytoplasm
ENSG00000297862	0.852201839195397	0.9475487168268166	0.913309560224168	0.9043533720821272	1.5902810388729676	1.5353184239403248	1.4908679697188458	1.5388224775107127	9.34040928529914e-05	-0.634469	Shift to cytoplasm
ENSG00000188365	0.14259330030566297	0.10138181475188547	0.5529003404985549	0.26562515185203445	0.7584524284312758	0.8808195045669975	1.0679484225466978	0.902406785181657	0.02733789977017435	-0.636782	Shift to cytoplasm
RND1	-1.1534	-1.32941	-1.06503	-1.18261	-0.636455	-0.438483	-0.561924	-0.545621	0.0036406217274753557	-0.636989	Shift to cytoplasm
CRYBG3	1.2585273114722557	1.635099330399306	1.839251192228968	1.5776259447001764	2.009618345464154	2.4222507349410654	2.2125560351163096	2.2148083718405096	0.043235849351784386	-0.637182	Shift to cytoplasm
CDC25A	-1.32761	-1.13865	-1.3102	-1.25882	-0.596854	-0.641006	-0.624518	-0.620792	0.006792855179338268	-0.638029	Shift to cytoplasm
ENSG00000297119	-0.0419248	-0.329234	0.07139214378879881	-0.0999222	0.8428461178478016	0.5373457714901125	0.23526245827569783	0.5384847825378707	0.04655019308810487	-0.638407	Shift to cytoplasm
WASHC4	1.656206182854699	1.5398010908127255	1.7948823433578334	1.6636298723417526	2.0438875680343993	2.3498605094089577	2.5125825832522777	2.3021102202318784	0.025297606077386597	-0.63848	Shift to cytoplasm
SETD7	-0.177185	-0.426981	-0.235799	-0.279988	0.35985400069019574	0.4352015521740883	0.2806415683695566	0.3585657070779469	0.004063131825288272	-0.638554	Shift to cytoplasm
ENSG00000298322	1.5000779749311735	1.210563423725283	1.1415962783838178	1.2840792256800915	2.090821804184739	2.0277804047765033	1.650476325630941	1.9230261781973945	0.02402084689901346	-0.638947	Shift to cytoplasm
CAB39	-1.33432	-1.35604	-1.45804	-1.3828	-0.791603	-0.640064	-0.799097	-0.743588	0.0008701373274727809	-0.639209	Shift to cytoplasm
ENSG00000267706	0.2508754942023367	0.10114646536034977	0.1539324173208856	0.1686514589611907	0.7707930943546968	0.8304692359001677	0.8260208347315279	0.8090943883287975	0.0014147900228285147	-0.640443	Shift to cytoplasm
CCDC88B	0.08852035681029358	-0.286213	-0.0824091	-0.0933672	0.5402701570813966	0.4433672788273858	0.658751320799031	0.5474629189026045	0.012306409589925496	-0.64083	Shift to cytoplasm
ENSG00000263847	0.29354470368583746	0.6859302838307757	0.15265461166070557	0.3773765330591062	0.823813750344907	1.340636324521675	0.8912675209050211	1.0185725319238677	0.04793170494546954	-0.641196	Shift to cytoplasm
GP6-AS1	0.6517514839317124	0.4707148101154841	0.40574240713928156	0.5094029003954926	1.1467916735109944	0.9690283816880094	1.3360627104848026	1.150627588561269	0.01026639017965898	-0.641225	Shift to cytoplasm
RPL23AP64	0.8953646713985144	0.6384835275715823	0.5950729837417346	0.7096403942372772	1.2833757362293803	1.352690738246531	1.4182223373679452	1.3514296039479523	0.011212220838993982	-0.641789	Shift to cytoplasm
ZNF195	2.416032849725356	2.2743554296748014	2.3984783476256863	2.3629555423419477	3.1182377606778333	2.84066414277546	3.0559077664798835	3.004936556644392	0.006365002005699322	-0.641981	Shift to cytoplasm
RPL7AP10	0.3259838637410868	0.09546565440948415	0.17042120319456902	0.19729024044837998	1.1081095700320094	0.6554589962636996	0.754411227326363	0.839326597874024	0.02611552628517449	-0.642036	Shift to cytoplasm
UBR3	1.353883013568016	1.3460012631258125	1.3039187987699064	1.3346010251545783	2.0073585207608695	2.024628470587563	1.8986501232712498	1.9768790382065609	0.0013025518634204325	-0.642278	Shift to cytoplasm
ADGRE5	-0.886005	-0.748083	-0.90702	-0.847036	-0.275692	-0.240836	-0.0965722	-0.204367	0.0010125350154568187	-0.642669	Shift to cytoplasm
CPA4	-0.0251964	-0.237442	-0.422823	-0.228487	0.3365877680189316	0.37528721192702696	0.5311998878121412	0.41435828925269985	0.015646387360671442	-0.642845	Shift to cytoplasm
SH3PXD2A	2.153746173415822	2.1553861347534378	2.209712091795355	2.172948133321538	2.8012774132506473	2.815978227414364	2.831868906009245	2.8163748488914186	9.606842804936805e-05	-0.643427	Shift to cytoplasm
ENSG00000290385	4.178428760550842	4.4074398452750385	4.028988101326827	4.2049522357175695	4.821216639414343	4.606671870549758	5.1186331587178	4.848840556227301	0.028767595912614536	-0.643888	Shift to cytoplasm
SAMD4B	-0.472533	-0.660893	-0.548305	-0.560577	-0.0812033	0.09560620510226144	0.23653566783864524	0.08364620366363296	0.00720765485787975	-0.644223	Shift to cytoplasm
KILH	-1.33723	-1.19133	-1.76626	-1.43161	-0.994031	-0.730753	-0.63701	-0.787264	0.043395912927743426	-0.644342	Shift to cytoplasm
LRRC57	-1.12316	-0.688495	-0.843764	-0.885138	-0.150152	-0.414004	-0.15593	-0.240029	0.01786904455716806	-0.645109	Shift to cytoplasm
RPL21P32	0	0	0.1910117442707446	0.06367058142358153	0.7228227195098144	0.8551038816668387	0.5501185415120924	0.7093483808962485	0.005441464414667136	-0.645678	Shift to cytoplasm
TUB	-0.164758	-0.15639	-0.164482	-0.161877	0.41801764332647096	0.511836784308426	0.5215836975697463	0.4838127084015478	0.0024599343937662804	-0.645689	Shift to cytoplasm
MTMR1	0.9660404814949686	0.8041249416287164	0.7924560408845522	0.8542071546694124	1.5442793317040677	1.4369107713409435	1.5185920807351676	1.499927394593393	0.0016149248062139491	-0.64572	Shift to cytoplasm
GPAM	1.478753371463208	1.455358828241669	1.4842185224495559	1.4727769073848112	2.0737272669727944	2.1209997926554487	2.161292039151983	2.118673032926742	0.0005247428523205557	-0.645896	Shift to cytoplasm
STK40	-1.51585	-1.54837	-1.67781	-1.58068	-0.844354	-0.97603	-0.983472	-0.934619	0.000672827227492739	-0.646059	Shift to cytoplasm
GABARAPL1	-1.84868	-1.88708	-1.81132	-1.84903	-1.21763	-1.18219	-1.20847	-1.20276	0.00015046013477646922	-0.646265	Shift to cytoplasm
VPS4A	-1.93132	-1.88873	-2.01783	-1.94596	-1.29866	-1.31552	-1.28367	-1.29928	0.0022101584324071655	-0.646676	Shift to cytoplasm
ENSG00000258168	1.4036245574400965	1.3849690156334094	1.415534718637951	1.4013760972371523	2.2077819034813366	2.0908153365899897	1.8461775367992042	2.0482582589568437	0.025387354480400814	-0.646882	Shift to cytoplasm
PART1	-2.07937	-2.01858	-1.92638	-2.00811	-1.19569	-1.40964	-1.47796	-1.3611	0.00653398261857346	-0.647014	Shift to cytoplasm
ENSG00000266980	0.21627604990142055	0.5514274229735288	0.34099287699845504	0.36956544995780144	0.7450402256518556	1.1125333375539759	1.1926991779920597	1.016757580399297	0.022528455243317425	-0.647192	Shift to cytoplasm
TBC1D9B	1.178496542055176	1.1488684108107083	1.1394226821873048	1.155595878351063	1.8362298268818142	1.7469318729788201	1.8274379980097093	1.8035332326234481	0.0004837168105179586	-0.647937	Shift to cytoplasm
TRAIP	1.1507840840277817	1.151967181069404	0.8194373562990218	1.0407295404654027	1.678842200383536	1.6510973776107045	1.7364008333258332	1.688780137106691	0.023341734826466034	-0.648051	Shift to cytoplasm
ENSG00000301717	0.6656992884330817	0.43401456348859974	0.7278348987115701	0.6091829168777505	1.0065822799840847	1.319170917106659	1.4469159045188154	1.2575563672031862	0.01916644766915431	-0.648373	Shift to cytoplasm
ENSG00000290453	0.7244060032042942	0.549776222416798	0.7131643869797712	0.6624488708669545	1.579891673734179	1.1664872060239893	1.1875353632116088	1.3113047476565924	0.026586407176192987	-0.648856	Shift to cytoplasm
NRAV	-2.58505	-2.51682	-2.50671	-2.53619	-2.06232	-1.60378	-1.99255	-1.88622	0.041466310823425584	-0.649976	Shift to cytoplasm
BATF	-1.49906	-1.26064	-1.28153	-1.34708	-0.738235	-0.918219	-0.433889	-0.696781	0.02591718564485167	-0.650298	Shift to cytoplasm
BSDC1	-0.818084	-0.732574	-0.742247	-0.764302	-0.043982	-0.169011	-0.127927	-0.11364	0.00023909203975111502	-0.650662	Shift to cytoplasm
ENSG00000287733	-0.0240214	-0.493954	-0.478903	-0.332293	0.5518469831927345	0.2933189532666047	0.11009449396498511	0.3184201434747747	0.03304616393931152	-0.650713	Shift to cytoplasm
ZNF765	0.9174971825700847	0.8808793117523392	0.9383049115973157	0.9122271353065798	1.5980584929410302	1.6427150326363351	1.4512135112258264	1.5639956789343972	0.004788069508758806	-0.651769	Shift to cytoplasm
ZNF45	1.7293250058869267	1.6379488386793042	1.81435592348829	1.7272099226848405	2.2347806926854643	2.399796208915564	2.503349456372207	2.3793087859910784	0.0038040644057757214	-0.652099	Shift to cytoplasm
SRCAP	0.8351548981125572	0.7710841712594937	1.1256616630239822	0.9106335774653443	1.5025608353521835	1.435506410726996	1.7523871285090555	1.5634847915294117	0.011337365025811513	-0.652851	Shift to cytoplasm
WDR24	1.222316056894846	1.3280405858212099	1.4398558062361133	1.3300708163173898	1.7440141033389227	2.1675999484960684	2.0399448700423886	1.9838529739591266	0.01945063733591951	-0.653782	Shift to cytoplasm
ENSG00000260855	0.8414142787392915	0.6311101992527344	0.8052093949889297	0.7592446243269851	1.5226406126918333	1.4020787418834897	1.3148517923524898	1.4131903823092709	0.0018323785671039994	-0.653946	Shift to cytoplasm
TCOF1	-0.112995	-0.265765	-0.213793	-0.197518	0.4673994750276863	0.45808363127945373	0.44442509393956464	0.45663606674890156	0.003992484339947335	-0.654154	Shift to cytoplasm
SLC39A6	-2.79043	-2.84188	-2.83518	-2.8225	-2.20474	-2.09496	-2.20467	-2.16813	0.000800977372090701	-0.65437	Shift to cytoplasm
DUSP5	-1.46468	-1.47004	-1.49983	-1.47819	-0.757677	-0.903184	-0.808759	-0.823207	0.002643595418346052	-0.654978	Shift to cytoplasm
HTT	1.529378701202324	1.4621792979221442	1.3824623527676827	1.4580067839640503	2.3655703582727146	1.991207433996363	1.9869858163186305	2.114587869529236	0.02498369459354805	-0.656581	Shift to cytoplasm
ENSG00000309625	0.29842840437759743	0.24107257543369032	0.2775956133578021	0.2723655310563633	0.8637220299358956	1.0285620801449233	0.8948906963666426	0.9290582688158205	0.002973517521681713	-0.656693	Shift to cytoplasm
C2-AS1	0.7949323367016251	0.5378457020465628	0.5485983947622358	0.6271254778368079	1.2741754610269589	1.3737094532396457	1.203796282320271	1.2838937321956252	0.005234339581256137	-0.656768	Shift to cytoplasm
ENSG00000272871	1.6165553129193184	1.658595388526392	1.4288231009319163	1.567991267459209	2.328305508215723	2.106309615852847	2.2400700428257583	2.2248950556314426	0.0024271992686881543	-0.656904	Shift to cytoplasm
FIS1	-3.28488	-3.07783	-3.18791	-3.18354	-2.58917	-2.28781	-2.70109	-2.52602	0.018783063885960394	-0.657518	Shift to cytoplasm
PROSER1	0.4425507217864121	0.6184775801734419	0.3480216891745166	0.46968333037812354	1.0641687440660061	1.1709305217788106	1.1488198967386563	1.127973054194491	0.006937452351350286	-0.65829	Shift to cytoplasm
PLEKHA7	1.8625713267012451	1.7835758607866923	1.64175743502684	1.7626348741715923	2.3826105219250313	2.6213381212620086	2.2610657425257057	2.4216714619042485	0.010091838401020454	-0.659037	Shift to cytoplasm
ENSG00000295087	3.0044746432739866	2.8630237989481753	2.6447695185053277	2.83742265357583	3.525709426493682	3.532098046157713	3.4335473561065792	3.4971182762526585	0.01739531483366438	-0.659696	Shift to cytoplasm
TTBK2-AS1	0.04339444204237282	0.28654528438061916	-0.135354	0.0648618720142854	0.6783332262844004	0.8307993115307807	0.6676639920075655	0.7255988432742488	0.01976504476503426	-0.660737	Shift to cytoplasm
FAM13A-AS1	2.3127668091216584	2.3172242741766538	2.2186695909207366	2.2828868914063496	2.98301500833948	2.9008864535049237	2.949556973249635	2.9444861450313464	0.0001351560197249658	-0.661599	Shift to cytoplasm
TTPAL	-0.0206232	-0.0839924	-0.067237	-0.0572842	0.6088929243488717	0.6085908000097406	0.5954915202742601	0.6043250815442908	0.00046733379083244435	-0.661609	Shift to cytoplasm
TXNRD1	-2.05501	-1.9949	-1.90557	-1.98516	-1.3049	-1.33536	-1.32992	-1.3234	0.003067444308807489	-0.661766	Shift to cytoplasm
DBH	2.4931892721094195	2.219888261383118	2.342425729775087	2.351834421089208	2.9568685977301246	2.9512873407247504	3.1329489133025255	3.013701617252467	0.00335977631503039	-0.661867	Shift to cytoplasm
IQGAP1	4.106848043180171	4.271789905416297	4.215011653624975	4.19788320074048	5.086010004414564	4.800413733552179	4.693083327106644	4.859835688357795	0.01831550824990161	-0.661952	Shift to cytoplasm
TPX2	-1.66934	-1.59573	-1.68695	-1.65067	-0.970316	-1.00586	-0.98728	-0.987817	0.0005703504490293653	-0.662856	Shift to cytoplasm
CSF1	-0.915403	-0.968473	-0.894861	-0.926246	-0.21869	-0.249902	-0.318653	-0.262415	9.780817964327374e-05	-0.663831	Shift to cytoplasm
GOLGA4-AS1	-0.982695	-1.20067	-1.4385	-1.20729	-0.514925	-0.518968	-0.596172	-0.543355	0.032881096136637394	-0.663934	Shift to cytoplasm
TRPV3	2.1321054772375745	2.25759699186813	2.036937312627735	2.142213260577813	2.7920093944522164	2.8407880997618666	2.7859634743529624	2.8062536561890155	0.006082184232914889	-0.66404	Shift to cytoplasm
S100A14	-2.83893	-2.92195	-2.72574	-2.82887	-1.8884	-2.44034	-2.1655	-2.16475	0.040640690892022435	-0.664127	Shift to cytoplasm
PRRT2	2.121829660710273	1.637852238591723	2.1126025557434276	1.957428151681808	2.5508822269855718	2.640592906912439	2.673294583649835	2.621589905849282	0.047170818344742876	-0.664162	Shift to cytoplasm
SLC25A44	-1.03641	-1.0952	-1.0393	-1.05697	-0.188724	-0.538541	-0.449977	-0.392414	0.021192731272383348	-0.664555	Shift to cytoplasm
ENSG00000307098	0.7722606518365284	0.43644258438696243	0.6966290642280695	0.6351107668171868	1.352915506796161	1.498271294923609	1.050202156941709	1.300462986220493	0.018344403563822217	-0.665352	Shift to cytoplasm
KIF3C	-1.02692	-1.28952	-1.00891	-1.10845	-0.324808	-0.522039	-0.480503	-0.44245	0.005656260312018947	-0.666	Shift to cytoplasm
TATDN2	-1.54281	-1.06011	-1.39534	-1.33275	-0.933995	-0.574666	-0.489969	-0.66621	0.027920872119759868	-0.666542	Shift to cytoplasm
PDE8A	2.8162528718668254	2.741743366105615	2.742047112335602	2.7666811167693477	3.4644039198549472	3.3441604552313136	3.4962600317662726	3.4349414689508446	0.0009510888842407571	-0.66826	Shift to cytoplasm
PFAS	2.405830534287826	2.5257201017968876	2.612213240195344	2.514587958760019	3.2730862261618223	3.087085026762942	3.188669101943139	3.182946784955968	0.001203624826668992	-0.668359	Shift to cytoplasm
ITGA2	-0.278917	-0.280248	-0.0680026	-0.209056	0.49503133362730056	0.46316319753063795	0.4199171995898247	0.4593705769159211	0.0067595375447927816	-0.668426	Shift to cytoplasm
ENSG00000293104	0.5074119914782419	0.7235765641195187	0.5569377781835148	0.5959754445937585	1.345508248392875	1.2004193953872433	1.248008815230643	1.2646454863369205	0.0019382242545246792	-0.66867	Shift to cytoplasm
HMG20A	-0.486023	-0.561231	-0.420052	-0.489102	0.1480187556903748	0.21405371357241487	0.1791111701392855	0.18039454646735842	0.0008910639108334233	-0.669496	Shift to cytoplasm
CLIP1	0.89705861938981	0.7715787604949974	1.0553437359707236	0.9079937052851771	1.658896530795476	1.6294894821878851	1.444545785383686	1.5776439327890157	0.0036611126464195804	-0.66965	Shift to cytoplasm
MOCS2-DT	-1.48885	-1.35318	-1.33603	-1.39269	-0.624886	-0.875822	-0.667424	-0.722711	0.0035659866969910137	-0.669979	Shift to cytoplasm
ARHGAP35	-0.341034	-0.664798	-0.631431	-0.545754	0.056435474929101496	0.2548408656271109	0.0617244143819498	0.1243335849793874	0.008526229841664588	-0.670088	Shift to cytoplasm
ZNF816	0.18886394246000934	0.42151779876486056	0.3513005587215929	0.3205607666488209	1.0292344725654867	1.049797480737316	0.896425831418151	0.9918192615736512	0.002105392524816525	-0.671258	Shift to cytoplasm
GALNT10	-0.565559	-0.52307	-0.401501	-0.49671	0.1886364281040894	0.24737402159406127	0.08916613321926337	0.17505886097247134	0.0005819200512498427	-0.671769	Shift to cytoplasm
SH3BGRL2	-1.67976	-1.80811	-1.67405	-1.72064	-1.06608	-1.02838	-1.04827	-1.04757	0.0027107201383745174	-0.673067	Shift to cytoplasm
ENSG00000273784	-0.18198	-0.654635	-0.648021	-0.494879	0.13062209824061355	0.3554875547304622	0.05274677964223807	0.17961881087110462	0.02992729382757268	-0.674497	Shift to cytoplasm
MGAT5	-0.780611	-0.830396	-0.83928	-0.816762	-0.147407	-0.102974	-0.174604	-0.141662	1.9592824582021385e-05	-0.6751	Shift to cytoplasm
ENSG00000289401	1.034423048704993	0.7903152609329758	1.0850846786286492	0.9699409960888726	1.743318401246783	1.7056274379716703	1.4862921846134953	1.645079341277316	0.00534031761986162	-0.675138	Shift to cytoplasm
ZDHHC18	-1.27618	-1.58851	-1.24833	-1.371	-0.909319	-0.772098	-0.405125	-0.695514	0.025861788529286747	-0.675491	Shift to cytoplasm
AZIN1	-1.8031	-1.81491	-1.85927	-1.82576	-1.13289	-1.06518	-1.24917	-1.14908	0.003359872302200897	-0.676679	Shift to cytoplasm
EARS2	-1.50429	-1.36127	-1.56438	-1.47665	-0.682087	-0.757895	-0.950774	-0.796919	0.0031938025516322056	-0.679728	Shift to cytoplasm
ENSG00000290945	1.6819014815627376	1.4766786405324048	1.295753946949601	1.4847780230149146	2.3607870814875724	1.9339760860569897	2.199902286519226	2.1648884846879293	0.015595113900382297	-0.68011	Shift to cytoplasm
ENSG00000223612	-2.49248	-2.34576	-2.41872	-2.41899	-1.85158	-1.5843	-1.7805	-1.73879	0.004648775421561577	-0.680192	Shift to cytoplasm
ZCCHC3	-3.37853	-3.33107	-3.47461	-3.39474	-2.72963	-2.62325	-2.79022	-2.71437	0.0005089487938499524	-0.680369	Shift to cytoplasm
ENSG00000225680	-0.269815	0.19183767896229853	-0.401325	-0.159767	0.6185828645229527	0.3697583778770216	0.5774323092440183	0.5219245172146643	0.046760664455448846	-0.681692	Shift to cytoplasm
PTPN4	1.0933279227594161	0.8366900267864769	1.0936782992564213	1.0078987496007714	1.8631479875229449	1.6918486914544735	1.5140420185970214	1.6896795658581467	0.007202558341065177	-0.681781	Shift to cytoplasm
ENSG00000287299	1.1850165317202035	1.398777204820417	1.452205321923004	1.3453330194878748	1.9791895338174839	2.003743188425646	2.0987244545884542	2.0272190589438615	0.006170066733914252	-0.681886	Shift to cytoplasm
KLF2P1	2.452268590621451	2.3784866533157816	2.473755745948327	2.43483699662852	3.160904057779648	3.2133488371989536	2.9764919510591814	3.116914948679261	0.005057270106873957	-0.682078	Shift to cytoplasm
ENSG00000309188	-0.853184	-0.671604	-0.872657	-0.799148	-0.0468964	-0.347836	0.045000222250707274	-0.116577	0.01401735156203451	-0.682571	Shift to cytoplasm
CEP85	0.9847002312510705	0.9401995131348769	0.9619567636506685	0.962285502678872	1.5291486327590378	1.6917132993585318	1.7162474944823114	1.6457031421999604	0.0054591898221463125	-0.683418	Shift to cytoplasm
YRDC	-2.37547	-2.69774	-2.8592	-2.64414	-1.97519	-1.98747	-1.9157	-1.95945	0.03775772688460617	-0.684681	Shift to cytoplasm
LPIN2	0.24914066744522742	0.21615745203084297	0.24837895031040633	0.23789235659549224	0.9925511053587011	0.8456832594593708	0.9313183537163716	0.9231842395114812	0.002396054053338988	-0.685292	Shift to cytoplasm
PPM1H	-0.928515	-0.95975	-0.971443	-0.953236	-0.214958	-0.240084	-0.348434	-0.267825	0.0017484000148530665	-0.68541	Shift to cytoplasm
BCL7B	-1.77823	-1.86434	-1.90199	-1.84819	-0.937551	-1.39805	-1.15216	-1.16259	0.02850610820559553	-0.685602	Shift to cytoplasm
ZNF519	0.9041382468952435	1.3626758813886817	1.1582348515842995	1.1416829932894081	1.959805604338951	1.771464040195923	1.7507738846638	1.8273478430662244	0.019847192615377072	-0.685665	Shift to cytoplasm
ZNF138	0.7922793753375658	0.5721706088374496	0.542231920206325	0.6355606347937801	1.5216680732200714	1.1848978673320092	1.2572945278825125	1.3212868228115309	0.0072134232329134195	-0.685726	Shift to cytoplasm
LYPLA1P3	-2.86214	-2.79153	-2.35986	-2.67118	-1.88009	-2.11375	-1.96178	-1.98521	0.033113895173013275	-0.685969	Shift to cytoplasm
MAPK6	-1.49687	-1.46542	-1.4864	-1.4829	-0.793913	-0.813399	-0.782749	-0.796687	7.495706207075432e-07	-0.68621	Shift to cytoplasm
LCORL	-1.28273	-1.13415	-1.07262	-1.16317	-0.441042	-0.659919	-0.325627	-0.475529	0.006764544026235696	-0.687637	Shift to cytoplasm
SH3RF1	-0.182333	-0.0566851	0.07478598196135196	-0.054744	0.6488192354393106	0.6110902595353176	0.6397033108191372	0.6332042685979219	0.010108382293339171	-0.687948	Shift to cytoplasm
ENSG00000304366	2.0731931442909315	1.694055560001153	1.9114998488611081	1.8929161843843978	2.662702266437885	2.703180453268041	2.377068206384061	2.5809836420299956	0.01031528482016695	-0.688067	Shift to cytoplasm
AP3M1	-1.68286	-1.65405	-1.64385	-1.66025	-0.986281	-0.909805	-1.01961	-0.971898	0.000792181426912489	-0.688354	Shift to cytoplasm
PARP11	-0.262693	-0.372937	-0.584043	-0.406558	0.18626338351384492	0.26840259439566694	0.39260669328145287	0.28242422373032156	0.0059438614886121715	-0.688982	Shift to cytoplasm
PDLIM1P4	1.8316559205471896	1.91466745575309	1.6719209129940968	1.8060814297647922	2.689866252734173	2.4344523529309727	2.36351835897005	2.4959456548783985	0.006421521856164927	-0.689864	Shift to cytoplasm
ZNF584-DT	0.3013213786122225	0.395162131696035	0.1349781247846347	0.2771538783642974	1.292443486129468	0.8583895579936963	0.7517485278058296	0.9675271906429979	0.036003055335540934	-0.690373	Shift to cytoplasm
TCAF1P1	-0.761643	-0.888572	-0.802594	-0.817603	-0.00378186	0.03440682731769501	-0.412079	-0.127151	0.03331624757063875	-0.690452	Shift to cytoplasm
PECR	-3.73971	-3.68075	-3.36179	-3.59408	-2.96617	-2.83128	-2.91277	-2.90341	0.019233400231824533	-0.690677	Shift to cytoplasm
CLASP1	1.5995887978062298	1.570885987172394	1.574056251496219	1.5815103454916144	2.2653490648108385	2.2563116332607613	2.2964904142241864	2.2727170374319283	3.180372011442963e-06	-0.691207	Shift to cytoplasm
ENSG00000279345	0.5981460209998402	0.5398456806686578	0.5466973999584511	0.5615630338756498	1.154427668007756	1.316926257903388	1.2894272667855795	1.2535937308989078	0.0022422729154104653	-0.692031	Shift to cytoplasm
NFE2L1	-1.23611	-1.22184	-1.23226	-1.23007	-0.509451	-0.576092	-0.527953	-0.537832	0.0005097069841101087	-0.692239	Shift to cytoplasm
ENSG00000253476	0.16198697506554105	0.5973070951398118	0.734316231752163	0.49787010065250525	1.1900551263001744	1.1116592010656752	1.271718488368599	1.1911442719114829	0.048564673999780185	-0.693274	Shift to cytoplasm
ENSG00000260618	0.2329959142361837	0.3603541621902999	0.42950027617452247	0.3409501175336687	1.135797512223391	0.9212771228331802	1.049379842419004	1.0354848258251916	0.0012448576947462668	-0.694535	Shift to cytoplasm
MTUS1-DT	1.2677112017114867	0.931047785784839	1.019828391899055	1.0728624597984602	1.9316049285858947	1.6721526081212936	1.6987121210094094	1.7674898859055326	0.0066141313264274654	-0.694627	Shift to cytoplasm
LINC00239	-1.84458	-1.32994	-1.41525	-1.52992	-0.861512	-0.794926	-0.847882	-0.834774	0.04665041476314893	-0.695148	Shift to cytoplasm
STC2	-2.11331	-2.14906	-2.13902	-2.1338	-1.45799	-1.40206	-1.45503	-1.43836	3.3959628512001116e-05	-0.695441	Shift to cytoplasm
GOLGA2	2.4527964672528895	2.3325838383864386	2.435635770112706	2.4070053585840117	3.0852117819378875	3.2234682994040167	3.000183007448092	3.102954362929999	0.0020440160985790044	-0.695949	Shift to cytoplasm
WNT7B	-1.00901	-1.08032	-1.09315	-1.06083	-0.343135	-0.288792	-0.462052	-0.36466	0.0012508570962066888	-0.696167	Shift to cytoplasm
NDUFS2	-1.41129	-1.3373	-1.37322	-1.37393	-0.636507	-0.724652	-0.668838	-0.676666	4.058631237574621e-05	-0.697267	Shift to cytoplasm
RGS19	-1.66305	-1.61701	-1.5035	-1.59452	-0.811302	-0.958608	-0.920664	-0.896858	0.00043308379843606863	-0.697661	Shift to cytoplasm
DENR	-0.851266	-0.896368	-0.819569	-0.855734	-0.109944	-0.2448	-0.118941	-0.157895	0.000771405888721138	-0.697839	Shift to cytoplasm
ENSG00000279278	1.644460840809861	1.632452928037118	1.6249792568658865	1.6339643419042886	2.2910095838976527	2.3432056343823318	2.3639289187422428	2.3327147123407426	0.00048671717150369407	-0.69875	Shift to cytoplasm
SMC1A	-0.29608	-0.333975	-0.276717	-0.302257	0.34392668414164207	0.4696280529029674	0.3767552789363543	0.396770005326988	0.0007036167186698267	-0.699027	Shift to cytoplasm
BHLHA15	-2.16115	-2.20178	-1.93849	-2.10047	-1.2855	-1.5206	-1.39375	-1.39995	0.0030911489295848073	-0.700523	Shift to cytoplasm
LECT2	0.7529367344694449	1.0279352164791151	1.1886966488905855	0.9898561999463817	1.672533964332372	1.3897225545399547	2.0098201095002977	1.6906922094575414	0.03846965723755609	-0.700836	Shift to cytoplasm
PRICKLE2	0.4726468392741987	0.45594281320129704	0.2522567035389773	0.39361545200482434	1.0958338794869933	1.187572174690576	1.0011062852337087	1.094837446470426	0.0018588855152849328	-0.701222	Shift to cytoplasm
STAT3	-0.154291	-0.185018	-0.131439	-0.156916	0.5216693650398346	0.5793925494523924	0.5318648144756166	0.5443089096559478	9.038106896972167e-06	-0.701225	Shift to cytoplasm
TPM4P3	-2.51558	-1.95451	-2.12942	-2.19983	-1.33924	-1.568	-1.58596	-1.49773	0.03407070618612273	-0.702101	Shift to cytoplasm
CCN2	-1.03562	-1.06455	-1.03206	-1.04408	-0.28474	-0.425051	-0.314991	-0.341594	0.0023845927282335434	-0.702486	Shift to cytoplasm
SMG1	1.643728278261972	1.6912254975887229	1.6721834153168096	1.6690457303891681	2.3530343474003517	2.408561885848172	2.354407298439102	2.3720011772292087	1.3019165673156914e-05	-0.702955	Shift to cytoplasm
CBX6	-0.260447	-0.178889	-0.0869793	-0.175438	0.46736146398581624	0.5378549127256849	0.5776383432469578	0.527618239986153	0.0006922267800828978	-0.703057	Shift to cytoplasm
ENSG00000255885	2.8279307783554337	2.5220457025031355	2.581322320662428	2.6437662671736657	3.361129671135194	3.3960690437298546	3.2850766509414138	3.3474251219354874	0.010467584277725706	-0.703659	Shift to cytoplasm
JMJD7-PLA2G4B	2.809221633295791	2.7744658661894066	2.9445182809354087	2.842735260140202	3.589437044172944	3.501032399954152	3.549163139078183	3.54654419440176	0.001365726095509532	-0.703809	Shift to cytoplasm
WBP11	-2.01237	-1.7762	-1.72083	-1.83647	-0.980212	-1.38101	-1.03322	-1.13148	0.013000110358142832	-0.704984	Shift to cytoplasm
C2CD2	0.319809457721405	0.3042875422901855	0.2852785175800673	0.3031251725305526	1.080762877795288	0.9158370312719242	1.0278965981674966	1.0081655024115694	0.0035236117886930057	-0.70504	Shift to cytoplasm
ENSG00000262766	0.15468818977954785	0.6876573567997251	0.6413906535627496	0.49457873338067415	1.2727816739911524	1.3433850801277725	0.9855033448373771	1.2005566996521007	0.0326161195185741	-0.705978	Shift to cytoplasm
ZNF592	-0.714028	-0.857264	-0.80037	-0.790554	-0.0809006	-0.0856823	-0.0837132	-0.083432	0.0034200262685591177	-0.707122	Shift to cytoplasm
RGL1	0.572790059213117	0.5894057205685959	0.4277780574264059	0.5299912790693729	1.3076997779026631	1.2877289673514083	1.116212268168949	1.2372136711410067	0.0010029024627161264	-0.707222	Shift to cytoplasm
IMPDH1P8	0.8308746043537609	0.9875896215781146	0.46011494720171264	0.7595263910445293	1.5292612471701834	1.5127641306542985	1.3608810465516061	1.4676354747920293	0.03440221120712649	-0.708109	Shift to cytoplasm
ENSG00000309374	-0.0378301	0.22560193659247915	0.07477778271097427	0.08751652688011675	0.7856693939484654	0.9517426648628631	0.6497993765880734	0.7957371451331339	0.0038533204663363774	-0.708221	Shift to cytoplasm
GDI1	1.7894756229863986	1.7361672856534613	1.7592823989483213	1.7616417691960604	2.466209632970106	2.416174312476476	2.5276032242105173	2.4699957232190335	0.0003669160278188147	-0.708354	Shift to cytoplasm
ZBTB46-AS2	1.7350495524457188	1.9012385747988805	1.966512906548239	1.8676003445976128	2.62619675263584	2.7961823284098655	2.307663406281077	2.5766808291089274	0.022844202884977002	-0.70908	Shift to cytoplasm
NICN1	-0.441511	-0.059405	0.08943324832887138	-0.137161	0.7262918234638382	0.6505940996382872	0.340253861976768	0.5723799283596311	0.026046680603027395	-0.709541	Shift to cytoplasm
TFRC	-2.16865	-2.08631	-2.13919	-2.13139	-1.42806	-1.41745	-1.41673	-1.42075	0.0009137039785975523	-0.710638	Shift to cytoplasm
ENSG00000287296	1.681064681133956	1.8988065972384252	1.5383223734738354	1.7060645506154053	2.723030595747833	2.273411557270604	2.255517578779214	2.417319910599217	0.023206433631754803	-0.711255	Shift to cytoplasm
ATP9A	0.26388960374511516	0.33215165395597385	0.32640450419562234	0.30748192063223706	1.1236339322578328	0.9511175737161978	0.9815352485745502	1.0187622515161936	0.002007658077721871	-0.71128	Shift to cytoplasm
ENSG00000298413	-1.49023	-1.7957	-1.54173	-1.60922	-0.959475	-0.881091	-0.852771	-0.897779	0.01070355810839766	-0.711444	Shift to cytoplasm
ACADSB	-1.20906	-1.39076	-1.09582	-1.23188	-0.619152	-0.597312	-0.343711	-0.520058	0.004476087199383084	-0.711823	Shift to cytoplasm
ASAP2	1.5866835630658342	1.6688723373603702	1.6307703971696932	1.6287754325319659	2.36698231655591	2.3138313297222064	2.3455292164453714	2.342114287574496	5.100832257529313e-05	-0.713339	Shift to cytoplasm
LRRC51	-1.46384	-1.25098	-1.5755	-1.43011	-0.48021	-1.05452	-0.614506	-0.716411	0.03457277288365463	-0.713695	Shift to cytoplasm
ITPRIP	-1.55091	-1.70422	-1.49878	-1.58464	-0.951078	-0.728755	-0.932614	-0.870816	0.001764101793631548	-0.713821	Shift to cytoplasm
ANKRD10-IT1	2.6382776960056598	2.6750977915530596	2.739230289622576	2.6842019257270984	3.2445815651162353	3.4377577307559255	3.512593519644812	3.3983109385056576	0.00649656512512096	-0.714109	Shift to cytoplasm
ENSG00000279641	0.40398422044373583	0.4949241337454261	-0.0220005	0.29230262714975613	1.2115796250459978	0.7765284228130466	1.0311575613212272	1.006421869726757	0.026734999718056866	-0.714119	Shift to cytoplasm
CCDC134	-1.13512	-0.81817	-0.964294	-0.972527	-0.286748	-0.250193	-0.237631	-0.258191	0.014233052898048538	-0.714336	Shift to cytoplasm
LINC01124	-1.64319	-1.654	-1.34383	-1.54701	-0.833216	-0.829719	-0.833611	-0.832182	0.019610068505207398	-0.714825	Shift to cytoplasm
PTK2	0.3361946914380379	0.22806543534284204	0.2592531710544224	0.27450443261176743	0.9087160665718368	1.1491787239093503	0.9112676285552617	0.989720806345483	0.005827175513874911	-0.715216	Shift to cytoplasm
HGH1	-1.72801	-1.62832	-1.68322	-1.67985	-0.962033	-0.905664	-1.02241	-0.963368	0.0001009688430067351	-0.716481	Shift to cytoplasm
LINC02605	0.7387076298690576	0.8249065835952162	0.8669659859276038	0.8101933997972924	1.525668213387264	1.4622831833570042	1.592828791618381	1.5269267294542164	0.00017749592349671915	-0.716733	Shift to cytoplasm
SMG5	0.20669904779588671	0.2984460249743856	0.2224531822829686	0.24253275168441366	0.9669704729968638	0.9559366489621245	0.9571592195422192	0.9600221138337357	0.0013505692811339178	-0.717489	Shift to cytoplasm
EXOC3-AS1	-1.92169	-1.80506	-1.76854	-1.83176	-0.940067	-1.25635	-1.14412	-1.11351	0.0065598642450540685	-0.718251	Shift to cytoplasm
ENSG00000267632	0.7541768800202278	0.3859886794519314	0.5074770220839836	0.5492141938520475	1.2498215153514103	1.3100143139782034	1.2432649068257173	1.2677002453851103	0.01885974104470273	-0.718486	Shift to cytoplasm
SYNJ2BP	-1.85955	-1.71582	-1.7612	-1.77886	-1.17108	-0.874249	-1.13337	-1.05957	0.007475059481134249	-0.719294	Shift to cytoplasm
ZNF317	0.5622595629870482	0.8379714352933901	0.7299818712241128	0.7100709565015171	1.2619038376543532	1.6205206602674476	1.409837084860678	1.430753860927493	0.006443366080802536	-0.720683	Shift to cytoplasm
WDR3	-1.44918	-1.38111	-1.26074	-1.36368	-0.38825	-0.850417	-0.687756	-0.642141	0.02129509337445498	-0.721537	Shift to cytoplasm
ZNF268	-0.753138	-0.807681	-1.06212	-0.874312	-0.133201	-0.350046	0.025858485477723507	-0.152463	0.007905567767645354	-0.721849	Shift to cytoplasm
ZNF100	0.8505597336606971	1.0722936568753296	0.7466072870187479	0.8898202258515916	1.537503977863257	1.6794893322689954	1.6181020159273967	1.6116984420198832	0.008565273764063805	-0.721878	Shift to cytoplasm
AFAP1	-0.444419	-0.838267	-0.702363	-0.661683	-0.0181048	0.14730115295962024	0.05218744299855261	0.06046125750212389	0.014131687483527567	-0.722144	Shift to cytoplasm
ENSG00000306475	-0.551727	-0.856551	-0.352062	-0.58678	0.10298680717696089	0.33238439623451016	-0.0270437	0.13610917681815066	0.019458169871902395	-0.722889	Shift to cytoplasm
UCA1	-1.67328	-1.69276	-1.57766	-1.6479	-1.01307	-0.937502	-0.822295	-0.924289	0.0008888582164541463	-0.723614	Shift to cytoplasm
TOMM34	-2.31351	-2.2219	-2.3244	-2.2866	-1.5553	-1.53894	-1.59152	-1.56192	0.0003546079318969942	-0.724685	Shift to cytoplasm
ENSG00000291262	1.2495197201502952	1.154441990807677	1.0665040794711382	1.156821930143037	1.8443717669163675	1.9058312722552548	1.8974651553455537	1.8825560648390587	0.002282791262553475	-0.725734	Shift to cytoplasm
ENSG00000279735	1.4300925438843746	1.1495130181619888	1.082416474125645	1.220674012057336	2.071766101015898	1.9907915271846492	1.7771356199714752	1.946564416057341	0.0069063149031033996	-0.72589	Shift to cytoplasm
HOMER2	-1.55209	-1.3514	-1.49363	-1.46571	-1.03381	-0.650155	-0.533417	-0.739127	0.027866955749742395	-0.726582	Shift to cytoplasm
NME9	0.7228043623589709	0.6783459435745419	0.7856970108065241	0.7289491055800124	1.3809178065272563	1.5860489218180398	1.4000569510692258	1.4556745598048408	0.0025715252799458615	-0.726725	Shift to cytoplasm
SWAP70	-0.984685	-0.943949	-0.99138	-0.973338	-0.295053	-0.16636	-0.273626	-0.245013	0.0010713320094754295	-0.728325	Shift to cytoplasm
EHD2	-1.54759	-1.55075	-1.39825	-1.49886	-0.732011	-0.787894	-0.791062	-0.770322	0.0018604322263761626	-0.728542	Shift to cytoplasm
EXOC7	1.4011880358842717	1.3060737218770826	1.3871247681835988	1.3647955086483174	2.1353089998881143	2.0985154489455926	2.0490087187346533	2.0942777225227864	5.780217136914518e-05	-0.729482	Shift to cytoplasm
GOLGA4	1.3513064915073234	1.3052327377647628	1.4022247376172037	1.3529213222964298	2.0800034054590544	2.028115301303299	2.1408702762967593	2.0829963276863706	8.222275634161886e-05	-0.730075	Shift to cytoplasm
SEMA3B	1.5242286193527932	1.556386186254296	1.5075127838600728	1.5293758631557208	2.2664037914169293	2.255090391634722	2.2571610499337478	2.259551744328466	0.00019222855039240436	-0.730176	Shift to cytoplasm
LINC03037	-3.06208	-3.16962	-3.16937	-3.13369	-2.43274	-2.38851	-2.38788	-2.40305	0.0006476864659295348	-0.730643	Shift to cytoplasm
ENSG00000228010	0.19212850064490306	-0.0775278	0.38139052913445426	0.1653304040535068	1.0778308970159474	1.0131835202786839	0.5974615704052645	0.8961586625666319	0.022593907213270457	-0.730828	Shift to cytoplasm
UBN1	-0.336734	-0.378622	-0.340428	-0.351928	0.24567310166803252	0.4880732672428958	0.4030178109736231	0.3789213932948505	0.007615551680340363	-0.73085	Shift to cytoplasm
ZNF708	0.897991696760112	1.1952812162067448	0.8382564912482965	0.9771764680717178	1.7115039024829866	1.6991881610160302	1.7142805962641643	1.7083242199210602	0.021891572265083353	-0.731148	Shift to cytoplasm
ENSG00000289463	0.8569681662577553	0.7906536152585746	0.7618652231260872	0.8031623348808057	1.4724149850119983	1.5461857451314798	1.5845536792071213	1.5343848031168665	8.502892097291048e-05	-0.731222	Shift to cytoplasm
UNC13B	0.26004112280745006	0.20905520119085402	0.2564797758779778	0.24185869995876064	0.9201417307823251	1.0458218302733746	0.9535589985714881	0.973174186542396	0.0006512297170210237	-0.731315	Shift to cytoplasm
GCNT2	-0.741731	-0.901747	-0.874119	-0.839199	-0.04707	-0.157148	-0.118539	-0.107585	0.0005595475082097027	-0.731613	Shift to cytoplasm
ANO6	-1.80571	-1.68114	-1.56784	-1.6849	-0.963494	-0.979631	-0.9142	-0.952442	0.005495053328024076	-0.732456	Shift to cytoplasm
ACO1	-2.65339	-2.81138	-2.72467	-2.72981	-1.98506	-1.96999	-2.03583	-1.99696	0.0011066185085398656	-0.732849	Shift to cytoplasm
PODXL2	-2.65021	-2.57683	-2.52139	-2.58281	-1.8331	-1.95517	-1.76079	-1.84969	0.0008751821662747921	-0.733124	Shift to cytoplasm
ELP1	0.2738654554942062	0.15509889671391802	0.13221112149322647	0.18705849123378357	0.965382384166341	0.9311451120562461	0.8640850707462904	0.9202041889896257	0.0003434709706530328	-0.733146	Shift to cytoplasm
ARHGAP19	-0.0798173	-0.357128	-0.171051	-0.202666	0.425359660975213	0.6572867829170201	0.5152924943758229	0.5326463127560187	0.0025649400586561307	-0.735312	Shift to cytoplasm
ENSA	-3.27602	-3.35501	-3.30771	-3.31291	-2.5007	-2.61118	-2.61998	-2.57728	0.00029562930558779324	-0.735629	Shift to cytoplasm
ZNF33B	-0.398491	-0.266403	-0.435807	-0.3669	0.34170540590460285	0.19153682753763224	0.5750684125233183	0.3694368819885178	0.01115354151859691	-0.736337	Shift to cytoplasm
GTF2IP1	-0.757435	-1.08579	-0.752521	-0.865249	-0.214508	-0.00469518	-0.166149	-0.128451	0.008604704870143995	-0.736798	Shift to cytoplasm
TIMM23B	0.8908735209664094	1.1105388235643692	0.9328063256998207	0.9780728900768664	1.8101168051608978	1.6546081888836055	1.6806949079739635	1.715139967339489	0.0013728514977749226	-0.737067	Shift to cytoplasm
NISCH	2.1957771458007675	2.247965970800768	2.217435578853964	2.220392898485166	2.8910692518847285	3.0512524233244918	2.9328808152717976	2.9584008301603393	0.0021114656455859014	-0.738008	Shift to cytoplasm
PIPOX	-2.10702	-1.97481	-2.09506	-2.05897	-1.35535	-1.30305	-1.30425	-1.32089	0.0010075826176834052	-0.738079	Shift to cytoplasm
ENSG00000309382	2.0798720661068333	2.315791025184708	1.8810756989975668	2.0922462634297028	2.7901448567823386	2.900449512986454	2.8015628930376666	2.830719087602153	0.02131402346256494	-0.738473	Shift to cytoplasm
NDRG4	0.7724410659474943	0.6002238659075287	0.675704292950693	0.6827897416019053	1.4248772871726598	1.505728037580758	1.334089376649421	1.4215649004676127	0.0004636320598135663	-0.738775	Shift to cytoplasm
ENSG00000295115	0.0025380272923400966	0.5796175254983373	0.21898694247613695	0.26704749842227143	1.1333070530521347	0.9538507668161496	0.9330997193462053	1.0067525130714965	0.03514588690354804	-0.739705	Shift to cytoplasm
CRCP	-2.56243	-2.44309	-2.62759	-2.54437	-1.90574	-1.89525	-1.61287	-1.80462	0.005742938701156245	-0.739748	Shift to cytoplasm
OTUD3	1.4116820962763994	1.2835378577078203	1.481452053808055	1.3922240025974248	1.9490978792303437	2.300940259889983	2.1473977188128646	2.1324786193110636	0.006770369965962289	-0.740255	Shift to cytoplasm
SEC14L2	-1.41706	-1.37715	-1.36217	-1.38546	-0.733481	-0.357186	-0.844548	-0.645072	0.03605402185942799	-0.740385	Shift to cytoplasm
AHR	0.01859019152390143	-0.298377	-0.267948	-0.182578	0.2943444834031838	0.7299267415873176	0.650140408972032	0.5581372113208445	0.013572042303385415	-0.740715	Shift to cytoplasm
SLC25A53	-1.46247	-1.26644	-1.56136	-1.43009	-0.62585	-0.439467	-1.00196	-0.689092	0.028243633361692506	-0.740996	Shift to cytoplasm
ENSG00000303592	0	0.22935535016800668	0	0.07645178338933556	0.9312314587643749	0.6241832651321408	0.8977175011259488	0.8177107416741549	0.0046305227522102	-0.741259	Shift to cytoplasm
MAP4K4	-0.274945	-0.239456	-0.252915	-0.255772	0.46759456269873634	0.5215067607664865	0.46940293560624735	0.4861680863571567	2.53648524634325e-05	-0.74194	Shift to cytoplasm
ENSG00000285641	-0.158071	0.007026184827636038	-0.42479	-0.191945	0.42658825195823424	0.5263346165917933	0.6997348376989785	0.550885902083002	0.011563557901650366	-0.742831	Shift to cytoplasm
CGNL1	0.6808338318556713	0.5412562767469321	0.708832279505833	0.6436407960361455	1.2818590668720993	1.3740202973642734	1.503978792486052	1.3866193855741418	0.0010422456115549066	-0.742979	Shift to cytoplasm
EVI5L	-0.194379	-0.0965802	-0.524331	-0.271763	0.46796184414703024	0.3481029407051763	0.598565436988606	0.47154340728027083	0.01369807919740563	-0.743307	Shift to cytoplasm
UBA6-DT	-1.34768	-1.24928	-0.900934	-1.16596	-0.36402	-0.407122	-0.49669	-0.422611	0.02440283752262202	-0.743353	Shift to cytoplasm
VPS8	2.4881013961000553	2.6735494325067672	2.480444390160984	2.547365072922602	3.2448324437718847	3.375850804248206	3.2567388013635585	3.2924740164612167	0.001174377266898345	-0.745109	Shift to cytoplasm
HSDL2	-1.569	-1.70641	-1.59831	-1.62457	-0.93389	-0.903071	-0.798099	-0.878353	0.0002196105233521404	-0.746217	Shift to cytoplasm
RNPC3	0.9534033723851711	0.8252425588561791	0.7449361508060977	0.8411940273491494	1.5556160955767127	1.6152539177453595	1.592371905710811	1.5877473063442944	0.003966707797174039	-0.746553	Shift to cytoplasm
PDE7A	1.475242945336391	1.7192982319244534	1.5568872563518896	1.5838094778709113	2.2585150576581086	2.2541049573181837	2.4830641378926934	2.3318947176229954	0.002015212796444589	-0.748085	Shift to cytoplasm
ATP8A1	1.955833811984887	2.213782449587931	2.2175917399408336	2.129069333837884	2.934657498889696	2.819251633322591	2.878589954101004	2.877499695437764	0.006768596887936378	-0.74843	Shift to cytoplasm
NAA50	-2.62524	-2.50869	-2.66497	-2.59963	-1.77405	-1.94202	-1.83481	-1.85029	0.0003876682423420747	-0.74934	Shift to cytoplasm
BLTP2	0.9544484548766414	1.248233369137168	1.058165748775259	1.0869491909296893	1.952625579406127	1.6940907701387151	1.862361405271268	1.83635925160537	0.002988406630569068	-0.74941	Shift to cytoplasm
ACTG1P3	2.0920281051008645	1.8586345640939115	1.8958301191859763	1.9488309294602508	2.7923993636938826	2.5980430060182247	2.705322159247695	2.6985881763199338	0.0015638407581554375	-0.749757	Shift to cytoplasm
ENSG00000270124	0.8420348456754033	0.7474751832548443	0.9144749741260476	0.8346616676854318	1.616325126240076	1.646281994422168	1.4913232248196568	1.5846434484939669	0.000379363906334023	-0.749982	Shift to cytoplasm
PRMT6	-3.11181	-2.86155	-2.95772	-2.97703	-2.19028	-2.10606	-2.3842	-2.22685	0.002545686950851628	-0.750182	Shift to cytoplasm
SP140	-0.945424	-0.917461	-1.12197	-0.994953	-0.29506	-0.3878	-0.051425	-0.244762	0.005507352010549364	-0.750191	Shift to cytoplasm
RIT1	-1.43652	-1.35326	-1.4784	-1.42273	-0.856101	-0.615078	-0.546256	-0.672478	0.008082781318965972	-0.750249	Shift to cytoplasm
TRIM44	-1.6366	-1.84045	-1.3042	-1.59375	-0.811013	-0.92812	-0.786321	-0.841818	0.032814784270351206	-0.751933	Shift to cytoplasm
HNRNPCP7	0.3964894294631024	0.6069133274089202	0.3927240680658345	0.4653756083126191	1.194382124373977	1.284318681021816	1.1746492975593532	1.2177833676517154	0.0028991893998093926	-0.752408	Shift to cytoplasm
GNPDA1	-1.97072	-1.95262	-2.04403	-1.98912	-1.23666	-1.30712	-1.16489	-1.23623	0.0002457460187521806	-0.752898	Shift to cytoplasm
FAM32A	-2.72349	-2.72344	-2.69536	-2.7141	-1.85521	-2.01036	-2.01795	-1.96117	0.00396798410572406	-0.752926	Shift to cytoplasm
ENSG00000262848	0.5768915156953431	0.773509438846155	0.9207704350911184	0.7570571298775389	1.4625807746358328	1.6180632971488742	1.4501352919545236	1.5102597879130768	0.006369974376223768	-0.753203	Shift to cytoplasm
GLCCI1	0.6819107082105627	0.3660130596271259	0.8730012492587736	0.640308339032154	1.1120155050885299	1.5732014409057196	1.497433658972652	1.3942168683223006	0.021469576569039382	-0.753909	Shift to cytoplasm
HIP1R	2.480678399849144	2.290464179525455	2.486076471684225	2.419073017019608	3.3996693684431065	2.970689896666695	3.149120889710058	3.17316005160662	0.012574645400188154	-0.754087	Shift to cytoplasm
ENSG00000288670	0.07105417924642955	-0.284379	-0.199519	-0.137615	0.7139290364533188	0.6847607520404857	0.4522278598292596	0.6169725494410213	0.006091835220941366	-0.754587	Shift to cytoplasm
ENSG00000239906	1.786541998444731	1.692105769826121	2.022460142556558	1.8337026369424698	2.3616223984518863	2.863113817625933	2.5432607767418003	2.589332330939873	0.01709346576108027	-0.75563	Shift to cytoplasm
GK4P	-1.07519	-1.11028	-0.951474	-1.04565	-0.336596	-0.264054	-0.268135	-0.289595	0.0009153555704842802	-0.756052	Shift to cytoplasm
PFKL	0.834889999373569	0.8854974043754925	0.8328550518185056	0.8510808185225223	1.6269741927149481	1.5563331148454518	1.64158803957576	1.6082984490453864	5.79357289901462e-05	-0.757218	Shift to cytoplasm
LINC01521	-0.311862	-0.751983	-0.0984469	-0.38743	0.6467886347670511	0.09884491643082692	0.36384532185755974	0.36982629101847925	0.04028409303234136	-0.757257	Shift to cytoplasm
KDM2A	1.1780275678676735	1.1387855395696844	1.0990518007278511	1.1386216360550696	1.9117686884055116	1.9104497172661676	1.865698125524597	1.8959721770654252	3.3464058047730214e-05	-0.757351	Shift to cytoplasm
ENSG00000305049	0.7920532158032279	0.5203880509053547	0.28341688883010463	0.5319527185128957	1.3230933217921	1.2452096510593968	1.3032780914114825	1.2905270214209932	0.03281908011392474	-0.758574	Shift to cytoplasm
VARS2	2.482679580596386	2.3914736592060852	2.493218150769371	2.455790463523947	3.1485775853752003	3.480502010038278	3.016685656664287	3.2152550840259218	0.026317925049608656	-0.759465	Shift to cytoplasm
ENSG00000293187	2.254231894923206	2.4757916677967935	2.2194495107161423	2.316491024478714	2.9483903724958878	3.1717732583949525	3.111675384840407	3.0772796719104156	0.0021375830197662526	-0.760789	Shift to cytoplasm
RPL11P3	0.16457519937832038	0.3343142657573266	0.44214518275325804	0.31367821596296835	1.3286354377786016	0.864302249069844	1.032841401129501	1.0752596959926488	0.014008973924823078	-0.761581	Shift to cytoplasm
TSSK4	0.9094789844807228	0.9035295063611464	1.1044888322609274	0.9724991077009323	1.9714277860027183	1.5884591669463002	1.643899886130805	1.7345956130266078	0.010242645862492015	-0.762097	Shift to cytoplasm
ENSG00000291214	-1.71905	-1.60767	-1.32872	-1.55181	-0.730775	-0.840446	-0.79527	-0.78883	0.01681588161948682	-0.762982	Shift to cytoplasm
CDK8	0.5188536267416587	0.48308269153681904	0.22194277829253709	0.40795969885700495	1.1830808234823431	1.2264430590714304	1.1048797961414831	1.1714678928984188	0.007908502521847882	-0.763508	Shift to cytoplasm
ANKFY1	1.159210105732032	1.1324276126014654	1.1636518839882088	1.151763200773902	1.9454060173662868	1.9116508878370633	1.8894733142204703	1.9155100731412735	1.5805391278474592e-05	-0.763747	Shift to cytoplasm
P2RY6	-1.0976	-1.31435	-1.10259	-1.17151	-0.162354	-0.528651	-0.531995	-0.407666	0.010481045757879245	-0.763848	Shift to cytoplasm
RCC1L	-3.31583	-3.358	-3.31808	-3.33064	-2.5476	-2.49991	-2.64918	-2.56556	0.001609973730543701	-0.765073	Shift to cytoplasm
ENSG00000303657	0.1688935867836705	0.3425831894997753	0.16718577041861288	0.2262208489006862	1.0907247336040942	1.266186854500716	0.6205986087974011	0.9925033989674038	0.04789561093161453	-0.766283	Shift to cytoplasm
PACS1	-0.262171	-0.474115	-0.18195	-0.306079	0.34918217184740413	0.4190272608754384	0.613207761428864	0.4604723980505689	0.0029583074551294995	-0.766551	Shift to cytoplasm
DBT	-1.18917	-1.01386	-1.29616	-1.1664	-0.423211	-0.254112	-0.51364	-0.396988	0.002409495954399593	-0.769408	Shift to cytoplasm
MPPE1P2	-0.358779	-0.138467	-0.266195	-0.25448	0.5462455926317739	0.5270719525504096	0.4755062935470926	0.5162746129097587	0.003558389289479388	-0.770755	Shift to cytoplasm
C2orf88	-1.00023	-0.493364	-1.07308	-0.85556	-0.0476666	-0.447053	0.24079214766635698	-0.0846425	0.04668379512121986	-0.770917	Shift to cytoplasm
ZNF510	1.0767097619459784	0.9649018351476735	1.0086695909851888	1.01676039602628	1.597086617275027	1.8745706677240517	1.897440473346072	1.789699252781717	0.009293992719771934	-0.772939	Shift to cytoplasm
ITGAV	0.3480901902405893	0.24762211535873668	0.39124137443314944	0.32898456001082516	1.1371505228284469	1.1216954706593427	1.0471705524195043	1.1020055153024313	0.0002800880104364054	-0.773021	Shift to cytoplasm
ZNF616	-0.0014878	0.11287494955525611	0.19834615236820816	0.10324443555529493	0.9459337351127584	0.8513172099028481	0.842369728736551	0.8798735579173859	0.0010248142871047174	-0.776629	Shift to cytoplasm
EDEM1	-0.285708	-0.234622	-0.230764	-0.250365	0.2824742791726847	0.6899620563797519	0.6100483467576443	0.5274948941033603	0.022895657172478386	-0.777859	Shift to cytoplasm
ENSG00000288473	1.7320616282136962	1.8017956018744268	1.823384551758931	1.7857472606156846	2.5103694587392855	2.601724787144468	2.5787670093480046	2.563620418410586	3.686413902002963e-05	-0.777873	Shift to cytoplasm
ZNF528	0.7164420121628399	0.11045172322897598	0.4327861676979944	0.41989330102993677	0.9826717852691181	1.3407331495571626	1.275916985479758	1.1997739734353463	0.026649504053006187	-0.779881	Shift to cytoplasm
FAM3C	-1.36263	-1.16814	-1.16021	-1.23033	-0.265102	-0.33874	-0.744802	-0.449548	0.020960757171491533	-0.780778	Shift to cytoplasm
KDM2B	0.30461179008209693	0.11559631094052225	0.2673319416239577	0.2291800142155256	1.0132564482369029	1.0633731496621897	0.9556580698562204	1.0107625559184377	0.0011417754755892327	-0.781583	Shift to cytoplasm
SH2B1	2.530168598464987	2.491299544626563	2.5836235557769593	2.535030566289503	3.189358341039777	3.4024559197429425	3.3644892272949436	3.3187678293592207	0.0027378107267865726	-0.783737	Shift to cytoplasm
RABEP2	-0.117958	-0.458715	-0.321352	-0.299342	0.4778270369997285	0.5087684209678249	0.468918324547427	0.4851712608383268	0.01449093272443628	-0.784513	Shift to cytoplasm
PHLDA1-AS1	-5.94535	-6.1649	-6.04708	-6.05245	-5.32512	-5.22253	-5.25436	-5.26734	0.0018846056295165818	-0.785108	Shift to cytoplasm
GTF2H3	-0.72962	-0.0893677	-0.427451	-0.415479	0.30371051750065087	0.5984124110706154	0.20765620386789704	0.36992637747972107	0.03043371422123206	-0.785406	Shift to cytoplasm
ENSG00000299001	1.2507433342480165	1.0283499024677296	0.9765513388610911	1.0852148585256123	1.8702660703959828	1.759939833109341	1.9883756670246795	1.872860523510001	0.0022360368030199217	-0.787646	Shift to cytoplasm
RAB30	-0.79664	-0.679521	-1.06914	-0.848432	0.07499120711939779	-0.225928	-0.0282455	-0.0597274	0.006746083185875724	-0.788705	Shift to cytoplasm
MPZL3	0.07091218189741531	0.04611383100100884	0.038752329178741385	0.051926114025721844	0.8041065085918393	0.7926140095450414	0.925971533317517	0.8408973504847993	0.0019358555836554514	-0.788971	Shift to cytoplasm
CSTPP1	-0.766458	-0.700348	-0.69343	-0.720079	0.15941457428579614	-0.000219534	0.04776950271549918	0.06898818084068585	0.0007543346074931232	-0.789067	Shift to cytoplasm
TMC4	1.796321968515985	1.7521543500465036	1.3019996865318408	1.616825335031443	2.3665915601238967	2.3931240192473386	2.4607503027103874	2.406821960693874	0.034300676560694236	-0.789997	Shift to cytoplasm
SIPA1L1	0.6089756240741886	0.5838068118182868	0.4136466584922218	0.535476364794899	1.3604737040110642	1.3229667393765907	1.298989222269348	1.3274765552190009	0.003481717393663703	-0.792	Shift to cytoplasm
ADAM22	0.41472262159615747	0.37035548754505954	0.3526004371787642	0.3792261821066604	1.0995395508552983	1.1757191312466948	1.2416552480133602	1.1723046433717845	0.0006208743898523675	-0.793078	Shift to cytoplasm
TBC1D10B	-0.514044	-0.785159	-0.602436	-0.63388	0.1072165429695396	0.1568671488066141	0.2167812786300843	0.160288323468746	0.00456216281429869	-0.794168	Shift to cytoplasm
HEPACAM	0.024793722061508854	-0.636553	-0.448161	-0.353307	0.46602223775517704	0.23176615895545422	0.6249281887345399	0.44090552848172376	0.035694861508431576	-0.794212	Shift to cytoplasm
ENSG00000258199	1.4551549086582984	1.8605457162968493	1.617209134553381	1.6443032531695094	2.5248334762356444	2.2665347028540044	2.529978322858239	2.440448833982629	0.007033801691728848	-0.796146	Shift to cytoplasm
EIF2AK1P1	0.33885864647154157	0.0693161132982076	0.42259538319590373	0.27692338098855096	1.0068266985066736	0.8482080737420755	1.3642082108770133	1.0730809943752542	0.01634233152922748	-0.796158	Shift to cytoplasm
ENSG00000308286	0.8163400185350569	0.6835827558637959	0.8955321932453288	0.7984849892147272	1.3898770463927153	1.9376381748031168	1.4573797892282077	1.59496500347468	0.032183047751120984	-0.79648	Shift to cytoplasm
LRRC8A	-2.52934	-2.48852	-2.32367	-2.44718	-1.66646	-1.67747	-1.60647	-1.65013	0.002930898751448044	-0.797047	Shift to cytoplasm
COLEC11	-0.724623	-0.550338	-0.730157	-0.668373	0.11631041992421998	0.22952641885550742	0.04210648497265395	0.12931444125079378	0.0005964627412332192	-0.797687	Shift to cytoplasm
PPP1R9B	-0.131012	-0.150854	-0.0267836	-0.102883	0.664409065366246	0.7436918659754186	0.6766785212958288	0.6949264842124978	0.00018845553128201328	-0.79781	Shift to cytoplasm
ENSG00000227598	0.35787524581286034	0.2693850971667477	0.6146226506408577	0.4139609978734886	1.3283482085348224	1.0460558113867047	1.2617517829915494	1.2120519343043588	0.004483280655183255	-0.798091	Shift to cytoplasm
CPT2	-2.69048	-2.67877	-2.70553	-2.6916	-1.78095	-1.93655	-1.96287	-1.89346	0.0044126718574789715	-0.798139	Shift to cytoplasm
ENSG00000270808	0	0	0.644004837413543	0.21466827913784767	1.181401556886192	1.176227015367008	0.6816390633697493	1.0130892118743164	0.045595341837565764	-0.798421	Shift to cytoplasm
ENSG00000265205	0.6706509244132971	1.3161051840313451	1.1183065625583912	1.0350208903343445	2.0494774296683294	1.9076367568526005	1.5462153847793638	1.8344431904334313	0.032656629975398935	-0.799422	Shift to cytoplasm
ENSG00000258559	2.0970074012878674	2.1599728622860326	2.4611958735677213	2.2393920457138736	3.1229997489326538	2.9481597489416314	3.0466813814082414	3.039280293094176	0.009346328452564981	-0.799888	Shift to cytoplasm
VNN1	-1.82404	-1.80583	-1.57496	-1.73494	-0.914057	-0.901363	-0.988945	-0.934788	0.005427491013316227	-0.800153	Shift to cytoplasm
ATF3	-1.13247	-1.54244	-1.50184	-1.39225	-0.537705	-0.323707	-0.912239	-0.591217	0.02335916154831464	-0.801031	Shift to cytoplasm
PSG9	-1.61058	-1.51308	-1.19762	-1.44043	-0.743997	-0.605155	-0.568681	-0.639278	0.012796952510709074	-0.801151	Shift to cytoplasm
TSC22D1	-0.515573	-0.525306	-0.535144	-0.525341	0.24044675070268778	0.31853263286335176	0.2685310254333106	0.27583680299978336	0.000430823345592259	-0.801178	Shift to cytoplasm
VOPP1	-2.24556	-2.32124	-2.18434	-2.25038	-1.3705	-1.43633	-1.53823	-1.44835	0.00027690388868263134	-0.802024	Shift to cytoplasm
CHST14	-3.30873	-3.26298	-3.35326	-3.30832	-2.50843	-2.55492	-2.45343	-2.50559	3.750332637459185e-05	-0.802732	Shift to cytoplasm
GRIPAP1	1.809776766491444	1.7840826659568467	1.8898768653396711	1.8279120992626539	2.5955374438931345	2.635222257063545	2.664895997516485	2.6318852328243882	0.00010184276638539137	-0.803973	Shift to cytoplasm
ZBED6	0.36486660943441723	0.4078386536911982	0.27096585680085855	0.3478903733088247	1.0153223359659145	1.199514011076246	1.2430022626626438	1.1526128699016014	0.0016062077370428154	-0.804722	Shift to cytoplasm
AP3S2	-2.52951	-2.70351	-2.61506	-2.61603	-1.68281	-1.91956	-1.8276	-1.80999	0.0010632478670328782	-0.806041	Shift to cytoplasm
ENSG00000227627	-0.78266	-0.439092	-0.992795	-0.738183	-0.367476	0.3612427047900142	0.21093634637319086	0.06823435340120589	0.047582821858278515	-0.806417	Shift to cytoplasm
SPTLC3	-0.951589	-1.50381	-1.30358	-1.25299	-0.696889	-0.310835	-0.330627	-0.446117	0.018896031831434016	-0.806875	Shift to cytoplasm
ZNF780A	0.7582322340946672	0.5090080317267678	0.23897374787549036	0.5020713378989751	1.0995638395021796	1.4958883112213308	1.3350905580385846	1.3101809029206983	0.01480889136529981	-0.80811	Shift to cytoplasm
KIAA1217	0.6330020211007126	0.7669399465890647	0.7979891998542412	0.7326437225146728	1.4397679340053844	1.5884967108587593	1.5951602037318744	1.5411416161986728	0.00035169705630368187	-0.808498	Shift to cytoplasm
ENSG00000269815	1.725482508515255	1.2712941900230574	1.2785022399140926	1.425092979484135	2.4113611602715537	1.8234503658001737	2.4687579416101397	2.2345231558939553	0.03828212886003195	-0.80943	Shift to cytoplasm
ENSG00000280800	0.15246643095736054	0.17000366712294188	0.1419925534070576	0.15482088382912	0.9774492899369677	0.9668072234085501	0.9611764996296386	0.9684776709917188	1.5872669766301591e-06	-0.813657	Shift to cytoplasm
CTTN	1.9772973324085397	2.031133231200115	1.9873728328257718	1.9986011321448087	2.7840355507554424	2.8053061126230134	2.8508035726457246	2.813381745341393	7.80904142229278e-06	-0.814781	Shift to cytoplasm
H2BC11	-2.14996	-2.04758	-1.79975	-1.9991	-1.60272	-1.02523	-0.923358	-1.18377	0.04255604224402095	-0.815329	Shift to cytoplasm
ENSG00000261071	-1.36286	-1.78937	-1.95449	-1.70224	-1.06196	-0.59489	-1.00188	-0.886242	0.02493109517850381	-0.816001	Shift to cytoplasm
RFX5	0.24076814000819508	0.4072448127068332	0.4195892645836981	0.3558674057662421	1.0992210890340273	1.2747538209838132	1.1417536218176585	1.171909510611833	0.0004958357042409783	-0.816042	Shift to cytoplasm
THRB-AS1	2.0666076351510823	2.72833508049967	2.6478437511502695	2.480928822267007	3.302504263788849	3.169670825342328	3.4193958011536725	3.2971902967616167	0.047205743104691916	-0.816261	Shift to cytoplasm
ENSG00000280614	0.15484246390674625	0.17008099298180196	0.14376429276291322	0.15622924988382048	0.9827107498357889	0.9714533215565004	0.9641285556403456	0.9727642090108782	3.99354823419654e-07	-0.816535	Shift to cytoplasm
ENSG00000281181	0.15484246390674625	0.16996241652038158	0.14376429276291322	0.15618972439668036	0.9825934869746764	0.9715036873308865	0.964121269414642	0.9727394812400684	3.9681424829603094e-07	-0.81655	Shift to cytoplasm
ENSG00000281383	0.18344260577410623	0.20073911388045235	0.1641405319650274	0.18277408387319535	1.0091357472174685	1.0025808428744405	0.9878801723833902	0.9998655874917665	3.2500120181342335e-06	-0.817092	Shift to cytoplasm
ENSG00000280390	0.48458569690748465	0.33221984069205585	0.5608753536841157	0.4592269637612187	1.3112326207258669	1.124599442043745	1.404249184667338	1.2800270824789834	0.001764757516798255	-0.8208	Shift to cytoplasm
PSMC3IP	-0.0889114	0.3700103225860959	0.12242273186497965	0.1345072108380729	0.854722799680497	1.0035763313727473	1.0100408840281754	0.9561133383604732	0.015466005424505392	-0.821606	Shift to cytoplasm
DLG5	1.123628759991056	1.209750945263598	1.128254042567586	1.1538779159407466	1.9575666166809225	1.9923085011821493	1.97749425658141	1.9757897914814937	0.0003482391320672532	-0.821912	Shift to cytoplasm
CCL16	-2.23813	-2.55908	-2.42408	-2.4071	-1.651	-1.65638	-1.43924	-1.58221	0.0027332130068958398	-0.824889	Shift to cytoplasm
BCAN-AS2	-2.05837	-2.14536	-2.00754	-2.07043	-1.21123	-1.22771	-1.29736	-1.24543	0.00018330433007634052	-0.824994	Shift to cytoplasm
UGT2B4	-3.05554	-2.90437	-2.91698	-2.95896	-2.05138	-2.07521	-2.27421	-2.1336	0.001154302678081188	-0.825363	Shift to cytoplasm
SDHCP5	-4.8279	-4.2972	-5.01797	-4.71436	-3.99401	-3.96033	-3.71054	-3.8883	0.04623378011389525	-0.826064	Shift to cytoplasm
FLNB-AS1	0.5333200798720223	0.5572124793111508	0.5553651780937865	0.5486325790923199	1.4523793041677469	1.222801642827243	1.4520893221023923	1.375756756365794	0.00795120216245971	-0.827124	Shift to cytoplasm
ENSG00000291142	-1.78668	-1.30104	-1.24687	-1.44486	-0.480041	-0.600449	-0.77098	-0.617157	0.024131404446015327	-0.827705	Shift to cytoplasm
RRM2	-1.86437	-1.66122	-1.85255	-1.79271	-0.861501	-1.05111	-0.979885	-0.964165	0.0007475560750172629	-0.828549	Shift to cytoplasm
LINC02846	0.5662005344628975	0.4514458320603344	0.5157433962139755	0.5111299209124024	1.2231180491511853	1.456200784372101	1.3453152157831936	1.3415446831021598	0.0017892611560315478	-0.830415	Shift to cytoplasm
ENSG00000298218	0.9322834562841867	0.2366260901991099	0.4078693637366494	0.5255929700733154	1.5264094077890042	1.20804897901997	1.333790085946787	1.3560828242519205	0.041419819434804335	-0.83049	Shift to cytoplasm
ZNF721	1.145486534432266	0.6344743474933419	1.0011417963121163	0.9270342260792415	1.690484419482646	1.8343875687984472	1.7485343368227038	1.7578021083679325	0.025163967265175387	-0.830768	Shift to cytoplasm
ALPK2	2.1572806146570036	2.168289976175019	2.1106477552198415	2.1454061153506214	2.7127113876597675	3.176138659695721	3.0421240450447	2.976991364133396	0.0247675131850698	-0.831585	Shift to cytoplasm
DKK4	-2.30041	-2.63513	-2.63432	-2.52329	-2.02378	-1.32125	-1.72528	-1.6901	0.03509217675746089	-0.833183	Shift to cytoplasm
PPIAP53	2.2284831767984685	2.5145262844789897	2.708851583734022	2.4839536816704935	3.4708101508521567	3.246747057952775	3.235308893353297	3.317622034052743	0.01240607191030281	-0.833668	Shift to cytoplasm
FAM3C2P	-3.0928	-2.7324	-3.0946	-2.97327	-2.06121	-2.14846	-2.20357	-2.13775	0.012823980635611772	-0.835523	Shift to cytoplasm
PIGCP1	-0.198434	-0.255972	-0.410141	-0.288183	0.42510742311395994	0.3757493899971103	0.8424960056311838	0.5477842729140847	0.01783137941848289	-0.835967	Shift to cytoplasm
C3orf52	-0.212724	-0.374019	-0.178174	-0.254972	0.5225649636326373	0.5785132676397949	0.6439752629188662	0.5816844980637661	0.0008939509839951301	-0.836657	Shift to cytoplasm
LHFPL5	2.6130145129032867	2.251675901039518	2.4874592718564945	2.4507165619330995	3.245728801545957	3.3180979118159266	3.3016070110638034	3.288477908141896	0.012816493452251868	-0.837761	Shift to cytoplasm
SHTN1	1.2495901394439175	1.010002684852804	0.968099614196027	1.0758974794975829	1.8607460650850185	1.9706476871775802	1.9110941399405392	1.9141626307343793	0.005636192962464908	-0.838265	Shift to cytoplasm
LINC01291	-2.30657	-2.02718	-2.10809	-2.14728	-1.40062	-1.15334	-1.37293	-1.30896	0.0018493721255557682	-0.838317	Shift to cytoplasm
SERPINE1	-3.41521	-3.4031	-3.48091	-3.43308	-2.59807	-2.57776	-2.60501	-2.59361	0.0002635876152570655	-0.839462	Shift to cytoplasm
PRELID3BP4	0.7888685935013495	0.6424104622805175	0.8661064120802593	0.765795155954042	1.6458860756877258	1.746127848802293	1.426672677763537	1.606228867417852	0.002862124596086362	-0.840434	Shift to cytoplasm
ISY1-RAB43	-2.88259	-3.32936	-3.05958	-3.09051	-2.54433	-1.99136	-2.21446	-2.25005	0.016608317982583675	-0.840458	Shift to cytoplasm
BTG2	-2.22015	-2.09501	-2.09022	-2.13513	-1.41051	-1.21387	-1.2585	-1.29429	0.0005594744103165066	-0.840833	Shift to cytoplasm
STARD4-AS1	0.8077875547472005	0.7455073358418576	0.6795464636023552	0.7442804513971378	1.3561846448881614	1.7650501480120604	1.6347351042193161	1.585323299039846	0.01376054379091922	-0.841043	Shift to cytoplasm
EPHA2-AS1	-0.290661	-0.624659	-0.617314	-0.510878	0.42110159617762716	0.46299487283245244	0.10658250020301736	0.33022632307103233	0.005919574975110911	-0.841104	Shift to cytoplasm
MMP3	-1.59728	-1.83403	-1.75653	-1.72928	-1.12665	-0.720312	-0.814142	-0.887036	0.008077031481419614	-0.842242	Shift to cytoplasm
DNAJC10	1.3665319384954815	1.4542550556556115	1.2052867169584025	1.3420245703698317	2.050455768785291	2.2828366059689937	2.2223662952974954	2.185219556683927	0.0011273250936517398	-0.843195	Shift to cytoplasm
LYVE1	-0.966143	-1.30822	-1.04246	-1.10561	-0.293863	-0.114343	-0.374704	-0.26097	0.0037207570613234276	-0.844638	Shift to cytoplasm
C2orf74-AS1	-2.1181	-2.32426	-2.35663	-2.26633	-1.57904	-1.58438	-1.09984	-1.42108	0.019999321623745212	-0.845246	Shift to cytoplasm
ISG20L2	-2.51044	-2.48733	-2.3123	-2.43669	-1.71712	-1.7315	-1.31896	-1.5892	0.012714745124988833	-0.84749	Shift to cytoplasm
FIGNL2	-0.622105	-0.898208	-0.597854	-0.706055	0.021112953010565247	0.2585624960983168	0.14567833860344248	0.14178459590410816	0.002926143283711178	-0.84784	Shift to cytoplasm
ENSG00000274653	0.7710798173586645	0.06596280063254323	0.5911465180625354	0.4760630453512477	1.590830769308065	1.3021294239563606	1.083292801260809	1.3254176648417448	0.03556678567513585	-0.849355	Shift to cytoplasm
ENSG00000295821	1.7024972112044607	1.985217930425115	1.7521176636459868	1.8132776017585208	2.676462866924712	2.470209289413538	2.8456367641963674	2.664102973511539	0.004205035736376286	-0.850825	Shift to cytoplasm
DGKG	-1.71281	-1.58163	-1.40019	-1.56487	-0.68278	-0.85169	-0.606524	-0.713664	0.002205325979886222	-0.85121	Shift to cytoplasm
ENSG00000228463	-3.10502	-3.23382	-3.19581	-3.17821	-2.18053	-2.23321	-2.5617	-2.32515	0.012601065787780327	-0.853065	Shift to cytoplasm
TGFA	-1.00065	-0.993192	-1.23302	-1.07562	-0.296218	-0.329654	-0.0415335	-0.222469	0.0022548578129501554	-0.853154	Shift to cytoplasm
DDI2	0.3312334843316827	-0.0129442	0.2813702396584902	0.19988652401825538	0.9530749676260708	1.1126731268766827	1.0942621939512662	1.0533367628180066	0.006623479027378573	-0.85345	Shift to cytoplasm
EPDR1	-2.81532	-2.9143	-2.75609	-2.82857	-1.9595	-2.07047	-1.88977	-1.97325	0.00028348187486781684	-0.855324	Shift to cytoplasm
ENSG00000205414	2.7186698823625193	2.6007079961246236	2.790639326292828	2.7033390682599907	3.577016973264223	3.507946828571237	3.5947713855806604	3.559911729138707	0.0010005213075341482	-0.856573	Shift to cytoplasm
LETM2	-2.36686	-1.86949	-2.17137	-2.13591	-1.26749	-1.39464	-1.17454	-1.27889	0.015380227044297314	-0.857019	Shift to cytoplasm
NUDT5P1	0.22241632865617958	0.2386597012001796	0.5798192730149347	0.346965100957098	1.3859555582103469	1.027904227747294	1.1984510720663364	1.2041036193413257	0.0055427352394896755	-0.857139	Shift to cytoplasm
ENSG00000289926	2.1400634695444656	1.9919174313184853	2.3846030384919827	2.172194646451645	3.003697943797622	2.897318830420437	3.187221408109983	3.0294127274426805	0.004975775982352526	-0.857218	Shift to cytoplasm
LINC02708	0.6229497434801243	0.9476831655820952	1.256435283597032	0.9423560642197506	1.802737095036184	1.583927450607857	2.012373016744048	1.7996791874626963	0.02269146007828943	-0.857323	Shift to cytoplasm
SCARNA6	1.7480489755241937	1.822832101588666	2.039994630256046	1.8702919024563018	2.6365457413921347	2.6282183365116625	2.931516655375123	2.73209357775964	0.0030724901860126838	-0.861802	Shift to cytoplasm
SVIL	1.9049617273599135	1.7200081003019267	1.8330374533310847	1.819335760330975	2.67922878849824	2.7157990556622287	2.648638951997498	2.6812222653859887	0.0015810418506230245	-0.861887	Shift to cytoplasm
KIFC3	1.4697191772984448	1.4188970534832377	1.2646081525105937	1.384408127764092	2.2269317435121825	2.3201213712130837	2.1927853326463955	2.2466128157905536	0.0007644262306811968	-0.862205	Shift to cytoplasm
ADGRG6	0.09613560395564204	-0.00918777	0.07346969730352647	0.05347251044639286	0.8930127716026444	0.9774086425250813	0.885314575292135	0.9185786631399536	3.9766642747219935e-05	-0.865106	Shift to cytoplasm
RPL13P8	0.7085898540136772	0.7521696848604634	0.5868194962852338	0.6825263450531249	1.725754242113912	1.5188020002930365	1.4042219308387933	1.5495927244152472	0.003725950119399725	-0.867066	Shift to cytoplasm
ATP6AP1-DT	-2.76945	-2.18036	-2.13844	-2.36275	-1.32619	-1.55605	-1.59898	-1.49374	0.03593045700422844	-0.869009	Shift to cytoplasm
ENSG00000293322	-1.13502	-1.1157	-1.09058	-1.11377	-0.244858	-0.520696	0.0337311685551828	-0.243941	0.031530290253926854	-0.869827	Shift to cytoplasm
LPAL2	2.137969558852658	1.7155476930296714	1.630059793249894	1.8278590150440746	2.810388671818315	2.6622162168462946	2.6236431382534793	2.6987493423060296	0.020935558533394162	-0.87089	Shift to cytoplasm
PPFIA3	1.2479363202441998	1.208884672662549	1.0243821628819496	1.160401051929566	2.1447208846636547	1.9548857900636878	1.9959708351574452	2.0318591699615958	0.0007352195648696191	-0.871458	Shift to cytoplasm
RAD23A	-0.3538	-0.33432	-0.218185	-0.302102	0.6134884167514025	0.496424754914788	0.5988093144475766	0.5695741620379223	0.0001137343397600643	-0.871676	Shift to cytoplasm
NSF	-0.96875	-0.989777	-0.981549	-0.980025	-0.193691	0.048630427989986125	-0.174232	-0.106431	0.007534727196388916	-0.873595	Shift to cytoplasm
POLR2C	-2.39269	-2.25627	-2.32596	-2.32497	-1.41111	-1.44309	-1.49907	-1.45109	0.00014181304779446746	-0.873885	Shift to cytoplasm
ENSG00000279649	1.7633268286259376	1.8723248068689884	1.7640234247129454	1.7998916867359573	2.7413634322369718	2.658364605517573	2.625794681426451	2.675174239726999	6.347719463721919e-05	-0.875283	Shift to cytoplasm
ENSG00000250753	2.394898224156726	2.1399245630939854	1.7065219983470838	2.0804482618659317	2.818795354671804	2.8118593961478187	3.2368813665739626	2.9558453724645286	0.028132441163480914	-0.875397	Shift to cytoplasm
ENSG00000260121	3.058911861133325	3.315150613479753	3.1093296208668297	3.1611306984933023	4.04164763748861	4.129148124896304	3.964211417679765	4.045002393354893	0.001578232172504079	-0.883872	Shift to cytoplasm
ENSG00000298152	0.9310884609945667	1.2037649660186562	0.923863408733822	1.0195722785823482	2.1412104182555747	2.018869144817424	1.5602013614421828	1.9067603081717273	0.020960744472157896	-0.887188	Shift to cytoplasm
ENSG00000285728	1.2905774775298178	0.8509428409101096	0.9876237283885043	1.0430480156094772	2.2315267415825826	1.8040052609895967	1.7596909920913995	1.9317409982211926	0.011606950134718292	-0.888693	Shift to cytoplasm
RNF216	0.4722161604073495	0.28211918514001494	0.3859756819846707	0.3801036758440117	1.327110719154687	1.254767682528649	1.228498905330429	1.2701257690045884	0.0006671092451460674	-0.890022	Shift to cytoplasm
NSFP1	-1.32621	-1.15519	-0.927137	-1.13618	-0.232615	-0.162713	-0.341207	-0.245512	0.007594973336772317	-0.89067	Shift to cytoplasm
CXCL8	-1.21408	-1.3126	-1.12254	-1.21641	-0.118958	-0.438585	-0.418932	-0.325491	0.004478765785102518	-0.890916	Shift to cytoplasm
SS18L1	1.8067975288832328	1.8399021520298031	2.068412532986213	1.905037404633083	2.669328940235299	2.929827989951737	2.789236864398837	2.7961312648619576	0.0013726608476328597	-0.891094	Shift to cytoplasm
COMMD10	-2.28061	-2.00106	-1.95513	-2.07893	-1.2666	-0.96029	-1.33534	-1.18741	0.004610728507264693	-0.891521	Shift to cytoplasm
ZFP91	-0.524101	-0.657714	-0.625852	-0.602556	0.3121315051126684	0.27373279852983584	0.2862594745543525	0.2907079260656189	0.0010438985807637426	-0.893264	Shift to cytoplasm
IZUMO1	1.177298437109093	1.3175257099988213	0.9128681365778701	1.1358974278952616	2.0811508340000047	2.045061294620155	1.966172852626005	2.0307949937487213	0.01206691167933172	-0.894898	Shift to cytoplasm
UBP1	1.103963515477563	1.0596737423761415	1.0460394235498927	1.0698922271345326	1.9334705451952814	1.9962032888755326	1.967599896854809	1.9657579103085407	3.77994933308436e-06	-0.895866	Shift to cytoplasm
UPF3B	-0.202762	-0.0446657	-0.237153	-0.161527	0.6559680945837582	0.7106046862555535	0.8390367148205089	0.7352031652199402	0.0003826582980765428	-0.89673	Shift to cytoplasm
ENSG00000242261	0.1289608479700571	0.9617667207065549	0.443680494724645	0.5114693544670857	1.033152583864065	1.5685633969260446	1.623247644228487	1.4083212083395322	0.04657751051741775	-0.896852	Shift to cytoplasm
ENSG00000306756	0.5300297786956983	0.1387830201662532	0.5248219447969121	0.3978782478862879	1.662551887207826	0.9323492279145082	1.2945707591018472	1.2964906247413939	0.030330631753638884	-0.898612	Shift to cytoplasm
ENSG00000285935	-0.464475	-0.912374	-0.976709	-0.78452	0.3545116152548561	0.3483994364263466	-0.357269	0.11521410827716316	0.04115146874048129	-0.899734	Shift to cytoplasm
B4GALT1	-2.941	-3.05286	-3.03187	-3.00858	-2.03799	-2.10517	-2.1769	-2.10669	8.121633162600615e-05	-0.901892	Shift to cytoplasm
ENSG00000274292	1.2665504754653554	1.1401666175916925	1.202838543112994	1.2031852120566806	2.1167966626593073	2.137072216827483	2.061834273260577	2.105234384249122	0.00011758986678740421	-0.902049	Shift to cytoplasm
ENSG00000280067	0.8684354964415685	1.0546054032033603	1.0519657451572457	0.9916688816007247	1.9485392174784786	1.839863509606094	1.8947319552766968	1.8943782274537566	0.0010181522642429928	-0.902709	Shift to cytoplasm
ENSG00000240731	1.1343221401534558	1.5074910489571423	1.2367375905978777	1.2928502599028253	2.6200394282273463	1.9344097103620235	2.0398886773476996	2.1981126053123563	0.032496898065594325	-0.905262	Shift to cytoplasm
ENSG00000287713	0.8427737232796809	1.0962920698795133	0.7486741865543629	0.8959133265711857	1.8569460160110394	1.7005329895914088	1.8507754246718073	1.8027514767580852	0.00478090543469443	-0.906838	Shift to cytoplasm
CHST3	-0.502675	-0.541289	-0.5143	-0.519421	0.3692024483997968	0.35782006819585666	0.44184220663489654	0.38962157441018336	0.0001387939790617745	-0.909043	Shift to cytoplasm
ENSG00000294197	0.5873457868813134	0.13746902981068726	0.12649557819005397	0.2837701316273516	1.4326654950164377	0.9154681252563526	1.2322186718591503	1.1934507640439802	0.013112457558709191	-0.909681	Shift to cytoplasm
ACO2	-1.921	-1.87047	-1.94549	-1.91232	-0.978703	-1.02772	-0.997508	-1.00131	1.7634473401101432e-05	-0.911007	Shift to cytoplasm
TEX2	-0.893595	-0.747286	-0.876296	-0.839059	0.1166191782603826	0.10355275514999744	-0.00409124	0.07202689827445653	0.00013642596162715916	-0.911086	Shift to cytoplasm
MESD	-2.57086	-2.56801	-2.70792	-2.61559	-1.66028	-1.66724	-1.78128	-1.70293	0.00013384832264935778	-0.912663	Shift to cytoplasm
SMG1P3	-0.524263	-0.53502	-0.623459	-0.560914	0.6729862096554012	0.17041998078478585	0.2172355623924896	0.3535472509442255	0.025735579560342038	-0.914461	Shift to cytoplasm
ENSG00000307372	0.8520148225645036	0.5814871939802497	1.0770857297638883	0.8368625821028806	1.7183813551664078	1.5463536950852412	1.9963091971595264	1.753681415803725	0.009339323566474668	-0.916819	Shift to cytoplasm
TMEM30A	-1.56393	-1.60894	-1.65038	-1.60775	-0.66932	-0.678396	-0.723678	-0.690465	2.238563722924824e-05	-0.917286	Shift to cytoplasm
SNORD3D	3.982573820533395	4.508473022962395	4.17246351306378	4.22117011885319	4.691402341700987	5.426753454805621	5.298563012439471	5.138906269648693	0.034728923039427824	-0.917736	Shift to cytoplasm
ENSG00000288773	1.5010200848870354	0.9232178299466056	1.1294017252529707	1.1845465466955372	2.0319456304615477	2.180073294233502	2.0973235531647303	2.1031141592865934	0.026292741916540612	-0.918568	Shift to cytoplasm
ENSG00000279989	0.9049949960433246	0.835517476007972	1.104973988921623	0.9484954869909732	1.6544538723050586	2.2068557370629303	1.7478771667994444	1.8697289253891445	0.01849447475919348	-0.921233	Shift to cytoplasm
MRPL49	-3.79503	-3.75259	-3.84686	-3.79816	-2.85032	-2.89204	-2.873	-2.87178	0.00013724583290113362	-0.926376	Shift to cytoplasm
SKP1	-4.29516	-4.43888	-4.27813	-4.33739	-3.47886	-3.29357	-3.45164	-3.40802	0.00029555786122197503	-0.929368	Shift to cytoplasm
SCRN1	-1.01929	-1.08098	-1.06266	-1.05431	-0.07018	-0.195488	-0.103312	-0.122993	0.00024477447330736667	-0.931315	Shift to cytoplasm
CLIP2	-0.542313	-0.562781	-0.557596	-0.55423	0.44290816028537805	0.43730852219681465	0.25907089688465224	0.379762526455615	0.0038478773721866482	-0.933993	Shift to cytoplasm
ENSG00000309476	0.1772187526955576	0.35856280372123917	0.4728641228055691	0.3362152264074553	1.358300604278049	0.9130474150092195	1.5421738384999724	1.271173952595747	0.022868463084597373	-0.934959	Shift to cytoplasm
HNRNPA1P49	0.33796564612408214	0.484310367620167	0.7019162819912292	0.5080640985784928	1.457032127475839	1.452769369911039	1.4420889019979515	1.4506301331282767	0.012237092443525386	-0.942566	Shift to cytoplasm
PKD1P3	3.0718166549948376	3.000629295985939	3.0355383316753284	3.035994760885368	3.9513843792876733	4.023988948497055	3.9680778230089113	3.98115038359788	6.363978338208058e-06	-0.945156	Shift to cytoplasm
PTPN11	-1.20119	-1.36914	-1.21646	-1.26227	-0.388889	-0.118261	-0.443513	-0.316888	0.003439913524731575	-0.945378	Shift to cytoplasm
ENSG00000284946	1.5939125548999298	1.5104500902257303	1.6065037235717758	1.5702887895658122	2.436849132284588	2.5279089283820957	2.5892737148387	2.5180105918351283	0.00014325898924373036	-0.947722	Shift to cytoplasm
MRAS	-0.786987	-0.691655	-0.969647	-0.816096	-0.161857	0.304403906003761	0.25543743928795554	0.1326615036982539	0.010099715298510913	-0.948758	Shift to cytoplasm
NFKBIB	-2.79864	-2.74819	-2.85959	-2.80214	-1.8737	-1.96845	-1.71445	-1.8522	0.002040051974343574	-0.949939	Shift to cytoplasm
TP53TG1	-3.4856	-3.62799	-3.50429	-3.53929	-2.72444	-2.30071	-2.72426	-2.58314	0.014431154374806037	-0.956159	Shift to cytoplasm
LCOR	-0.281644	-0.636355	-0.119885	-0.345961	0.6304485526380494	0.5738156917427206	0.632708902532565	0.612324382304445	0.022945749787650446	-0.958286	Shift to cytoplasm
ENSG00000242798	1.2220360775518824	1.7245193101121479	1.5538273989146822	1.5001275955262374	2.4958921128647367	2.244407675111383	2.6396327276069984	2.459977505194373	0.007977810108572549	-0.95985	Shift to cytoplasm
KHNYN	0.29784569515197334	0.35134654447844527	0.2978050589116669	0.3156657661806952	1.3134993417112455	1.2522837696756899	1.2677230303407983	1.277835380575911	3.0268755055940316e-06	-0.96217	Shift to cytoplasm
ENSG00000237550	-4.23744	-4.20551	-3.95537	-4.13278	-3.07946	-3.23582	-3.19013	-3.16847	0.0023731616956786843	-0.964308	Shift to cytoplasm
ENSG00000296048	1.8814496770183282	2.2554826049292656	2.022875552325973	2.053269278091189	3.02252405953784	2.9835390725857636	3.048780002304724	3.018281044809443	0.010742925329481998	-0.965012	Shift to cytoplasm
EPB41L1	-2.1578	-2.19268	-2.22655	-2.19234	-1.16524	-1.30482	-1.21002	-1.22669	0.0002984493034026723	-0.96565	Shift to cytoplasm
LINC02873	-0.835976	-1.2156	-0.538622	-0.863398	0	0	0.30812085266656963	0.10270695088885655	0.02186190296668189	-0.966105	Shift to cytoplasm
SPTBN1-AS2	2.1211148937403363	2.2198128448943804	1.958905762774766	2.0999445004698276	3.0533762288188835	3.3350002224213546	2.8102985217389027	3.0662249909930472	0.01125622190214368	-0.96628	Shift to cytoplasm
TSSK3	1.9157090168571873	2.6375248767578605	2.0565539575778335	2.2032626170642935	3.2994590827378385	3.2549380886512274	2.9600700339774964	3.171489068455521	0.03117975952520093	-0.968226	Shift to cytoplasm
H2BC4	-3.37863	-3.15346	-3.50426	-3.34545	-2.55482	-2.31425	-2.25952	-2.3762	0.0022253302281538797	-0.969253	Shift to cytoplasm
ANKRD52	-0.328657	-0.329663	-0.341892	-0.333404	0.6570037943246178	0.6058912867605402	0.6476036438493618	0.6368329083115066	0.00010454841279977043	-0.970237	Shift to cytoplasm
MAP3K2	0.7655737032947736	0.9117466447054072	0.9528102799122189	0.8767102093041332	1.8178766355275802	1.8792122799586297	1.846508236055043	1.8478657171804176	0.0016707644356072561	-0.971156	Shift to cytoplasm
PLA2G1B	-1.97402	-2.01969	-1.82876	-1.94082	-1.23463	-1.0759	-0.598323	-0.969616	0.02831336120335964	-0.971208	Shift to cytoplasm
PHF10P2	0.4042003555049383	1.1119349515286676	0.7809105769748664	0.7656819613361575	1.4806792182858075	1.920693463940647	1.8117597532052756	1.7377108118105766	0.021942124981424817	-0.972029	Shift to cytoplasm
TLK2	-0.791343	-0.604061	-0.530391	-0.641932	0.24118221883362645	0.4825809104388441	0.2690018069774935	0.33092164541665464	0.0008679925427454099	-0.972853	Shift to cytoplasm
ENSG00000270059	0.28753683128063945	0.23030632286726324	0.41597112529532804	0.3112714264810769	1.186075800184861	1.0617761975866897	1.6232722478657586	1.2903747485457697	0.020713799969727144	-0.979103	Shift to cytoplasm
VN1R81P	0.6936523594192434	0.9155895317829408	0.8480818627614497	0.819107917987878	1.837192441588678	1.5688104148803244	2.0177914738268634	1.8079314434319553	0.006918907783945216	-0.988824	Shift to cytoplasm
PCNX3	1.0758801358059162	1.0951837078817068	0.989786648826456	1.0536168308380265	1.998540233351661	2.0645242331369253	2.0728572234171696	2.0453072299685853	3.362462839565137e-05	-0.99169	Shift to cytoplasm
AHNAK2	2.0050013806306173	1.887630073517744	1.817176570605191	1.9032693415845177	3.005702452290325	2.8668122268248215	2.814565195707921	2.895693291607689	0.00023423215608515954	-0.992424	Shift to cytoplasm
GAS2L3	1.3083348962306052	1.4309289325173093	1.2964597701719613	1.3452411996399587	2.3011710357026263	2.4002677466383475	2.3238283420866708	2.341755708142548	0.0001014763430203969	-0.996515	Shift to cytoplasm
DHX37	0.6201173557734487	0.7179174619152856	0.44109768310046743	0.5930441669297339	1.6257003000970807	1.4861283513054817	1.6634927597224838	1.5917738037083486	0.0010078762108224908	-0.99873	Shift to cytoplasm
ENSG00000273451	0.9392777388876933	0.8743455886298084	0.9317609567072059	0.9151280947415693	1.9354748347333672	1.9305405499990327	1.8766212269701414	1.9142122039008471	3.868076807949197e-06	-0.999084	Shift to cytoplasm
ENSG00000295221	-2.63275	-2.76561	-2.83787	-2.74541	-2.03637	-1.54902	-1.6531	-1.74616	0.011936546072741146	-0.999247	Shift to cytoplasm
ATM	1.635037185905661	1.8633470221746264	1.625749005066205	1.708044404382164	2.841748317441823	2.441279410059138	2.8444467656382355	2.709158164379732	0.006094777322948449	-1.00111	Shift to cytoplasm
MXRA7P1	-4.13168	-4.63491	-4.54256	-4.43638	-3.15412	-3.8226	-3.31952	-3.43208	0.01886306247474952	-1.00431	Shift to cytoplasm
ENSG00000262652	0.08164427035685179	0.14424480813727988	0.4704650213856273	0.23211803329325298	0.9986547812525357	1.467785508951914	1.2458789513670374	1.2374397471904957	0.005387026304858663	-1.00532	Shift to cytoplasm
AGR2	-3.08119	-2.8304	-2.75634	-2.88931	-1.69008	-1.75811	-2.20212	-1.88344	0.009888931693518043	-1.00588	Shift to cytoplasm
ENSG00000304541	0.8237881711568674	0.3195401215827605	0.8510036520466306	0.6647773149287529	1.842469506397523	1.8735893531171945	1.3014061484570398	1.6724883359905858	0.01667913967168781	-1.00771	Shift to cytoplasm
ENSG00000288849	-1.11939	-1.13664	-1.13698	-1.131	-0.115162	-0.123331	-0.119345	-0.11928	2.3684113984731603e-06	-1.01172	Shift to cytoplasm
ENSG00000231181	1.1970224200370094	0.8589437970967162	1.0465888430364458	1.034185020056724	2.06579976110882	2.2200420063197783	1.8631369129359034	2.049659560121501	0.0020617918452595107	-1.01547	Shift to cytoplasm
R3HCC1	-2.19732	-2.37713	-2.38612	-2.32019	-1.35882	-1.34676	-1.20582	-1.3038	0.0002745850170408795	-1.01639	Shift to cytoplasm
USHBP1	0.8691378715408342	0.9392708182268953	0.951437370094205	0.9199486866206449	1.9334636440130335	1.9708106123920865	1.9114073452180802	1.9385605338744003	1.682577693631821e-05	-1.01861	Shift to cytoplasm
ENSG00000293920	0.37972843484550955	0.819767501845859	0.23311573931996238	0.47753722533711035	1.4866364046688063	1.4766335827857007	1.5467179057356486	1.5033292977300519	0.02675524189839875	-1.02579	Shift to cytoplasm
CASP7	-1.50221	-1.54386	-1.5263	-1.52412	-0.518824	-0.48052	-0.492592	-0.497312	4.245115936476947e-07	-1.02681	Shift to cytoplasm
H4C14	-1.56571	-1.85626	-2.0893	-1.83709	-0.88444	-1.1369	-0.404378	-0.808572	0.021251155165323776	-1.02852	Shift to cytoplasm
ZFYVE27	1.118425489027105	1.1328450447223746	1.270304885869861	1.1738584732064468	2.2449530731699	2.2520846870872977	2.1146184872417018	2.2038854158329664	0.0001019378409207005	-1.03003	Shift to cytoplasm
COX6B2	0.4629659726652001	0.5600708658695188	0.3670896314451092	0.463375489993276	1.3921946674828316	1.635860759784061	1.4677563891525047	1.4986039388064658	0.0004747433705890422	-1.03523	Shift to cytoplasm
RAPGEF1	-0.73413	-0.794077	-0.753083	-0.76043	0.3205029308814136	0.30248873490571193	0.21017777370999038	0.2777231464990386	0.00011166489944892858	-1.03815	Shift to cytoplasm
SEMA7A	-0.309451	-0.169679	-0.27005	-0.249727	0.7655479247607674	0.7385755872780917	0.8615784548117398	0.7885673222835331	5.386591702428884e-05	-1.03829	Shift to cytoplasm
ZNF664	-0.76095	-0.766005	-0.787671	-0.771542	0.1742439183012861	0.2937539656504013	0.33339350282747765	0.2671304622597217	0.00164278899043268	-1.03867	Shift to cytoplasm
CAB39L	-0.70187	-0.65551	-0.605883	-0.654421	0.4181067257338108	0.3201101841335877	0.4149777896110717	0.3843982331594901	1.983772657895106e-05	-1.03882	Shift to cytoplasm
ITGA7	0.8600174833892358	1.143114539602686	1.1676138016038757	1.056915274865266	2.0930512256652496	2.167207695866396	2.0283691290665624	2.096209350199403	0.0038158664467467553	-1.03929	Shift to cytoplasm
NUDCD3	1.0774284882717877	1.1104439470451315	0.9302477533897711	1.0393733962355634	2.027099517261446	2.1395419905267117	2.0781125168043237	2.0815846748641604	0.0003305624111732232	-1.04221	Shift to cytoplasm
IL1R1	-0.692869	-0.618812	-0.66156	-0.657747	0.541103707125181	0.30723822594923283	0.31371025427720484	0.3873507291172062	0.0032304185996448595	-1.0451	Shift to cytoplasm
ZIM2	0.23402786115366306	0.21964869339102083	0.3503347753115876	0.26800377661875713	1.688001269732041	1.2755919089059298	0.978673763569778	1.3140889807359162	0.032320055074605426	-1.04609	Shift to cytoplasm
UGT1A3	-1.43179	-1.45235	-1.66021	-1.51478	-0.408062	-0.359531	-0.632937	-0.466843	0.0007840194098113599	-1.04794	Shift to cytoplasm
H2BC8	-0.614481	-0.163038	-0.220937	-0.332819	0.8261237825503088	1.0219183926599362	0.30717307353853707	0.7184050829162607	0.019587525377060183	-1.05122	Shift to cytoplasm
PLEKHB2	-1.52959	-1.46844	-1.51285	-1.50363	-0.463696	-0.500118	-0.386791	-0.450202	8.222936832766928e-05	-1.05343	Shift to cytoplasm
FOSB	0.6807694497756016	0.6356426379018963	0.744628271759296	0.6870134531455979	1.9064579830847372	1.800803701433514	1.5160804344131784	1.7411140396438098	0.008324729222551114	-1.0541	Shift to cytoplasm
WWC1	-1.01904	-1.01194	-0.893541	-0.974838	0.2134877585584747	0.05278689358440062	-0.0255079	0.08025558309684068	0.0007047177775803897	-1.05509	Shift to cytoplasm
RPL7AP22	0.7913169551493382	0.4074496606708076	0.45443702894513294	0.5510678815884262	1.5804542556684957	1.8267823501743683	1.419688848521985	1.6089751514549497	0.0033412948830139127	-1.05791	Shift to cytoplasm
TPM4P2	-2.75422	-2.44949	-2.98502	-2.72958	-1.90734	-1.3639	-1.73699	-1.66941	0.008993153318116311	-1.06017	Shift to cytoplasm
NARF-IT1	0.9922710139740425	0.9975684536139753	0.886063118971721	0.9586341955199128	1.9128635351971817	1.9136802670045419	2.2378512497432808	2.0214650173150015	0.0057311307966106265	-1.06283	Shift to cytoplasm
LAIR2	-3.3463	-3.4761	-3.34705	-3.38982	-2.03226	-2.72763	-2.21592	-2.32527	0.03169611247408214	-1.06455	Shift to cytoplasm
ZW10	-0.962964	-0.901297	-0.828037	-0.897433	0.20903728572744243	0.22338220251970975	0.0704201911688804	0.16761322647201085	9.627202111700237e-05	-1.06505	Shift to cytoplasm
CEP128	1.5328811986097977	1.228827316149444	1.6290973466871153	1.4636019538154523	2.835695616090284	2.2257754912426804	2.5292484264852364	2.530239844606067	0.010278533745503178	-1.06664	Shift to cytoplasm
ENSG00000302058	-1.54627	-1.61931	-1.01718	-1.39425	-0.270687	-0.459971	-0.23929	-0.323316	0.02005918161561172	-1.07094	Shift to cytoplasm
G3BP2	-2.41802	-2.61542	-2.43285	-2.48876	-1.44999	-1.34915	-1.4469	-1.41535	0.0006284083368523253	-1.07341	Shift to cytoplasm
ENSG00000260051	2.6109126243296172	2.5455038651097346	2.573090904281589	2.5765024645736467	3.668901998751165	3.692103537434999	3.5923972351979403	3.651134257128035	3.2087785797180796e-05	-1.07463	Shift to cytoplasm
H4C15	-1.6676	-2.07611	-2.2408	-1.99484	-0.989894	-1.32947	-0.429743	-0.91637	0.03324822112654489	-1.07847	Shift to cytoplasm
DDHD1	0.6051001209926368	0.9884324653619639	0.5625397643191261	0.7186907835579088	1.8315274797792358	1.8667895081219135	1.711849261114378	1.8033887496718426	0.009065798837160263	-1.0847	Shift to cytoplasm
ENSG00000302986	1.3901723963034822	1.6103362719426904	1.4218399742498349	1.474116214165336	2.5330674144297527	2.5460153053379724	2.6002602370195644	2.559780985595763	0.0021155005366002787	-1.08566	Shift to cytoplasm
MEP1A	-1.61769	-1.87809	-1.6335	-1.70976	-0.643571	-0.665416	-0.550573	-0.619853	0.0021364181306867858	-1.08991	Shift to cytoplasm
H2BC5	-2.36146	-2.76606	-2.76117	-2.62957	-1.67071	-1.30585	-1.63564	-1.5374	0.0037717591661180386	-1.09217	Shift to cytoplasm
ENSAP2	-4.74919	-4.5273	-4.52255	-4.59968	-3.36386	-3.177	-3.97705	-3.50597	0.0359814763370759	-1.09371	Shift to cytoplasm
UBE2HP1	-2.8654	-2.2753	-2.69352	-2.61141	-1.62401	-1.60959	-1.31829	-1.5173	0.010617307276332786	-1.09411	Shift to cytoplasm
NACC1	-1.9585	-2.38518	-2.24461	-2.1961	-1.05753	-0.961163	-1.27685	-1.09852	0.002909604816877068	-1.09758	Shift to cytoplasm
ENSG00000294496	1.4061774482982932	1.0933549883469913	1.3186723313524564	1.2727349226659137	2.325435488252923	2.366045190202806	2.4197832683076568	2.3704213155877953	0.004279286911066504	-1.09769	Shift to cytoplasm
CCN1	0.6329137052054503	0.45395913644757024	0.5841090563375393	0.5569939659968534	1.661147405957382	1.6515457058625138	1.6747021251198029	1.6624650789798998	0.0020347400805475428	-1.10547	Shift to cytoplasm
BHMT	-2.15251	-2.06861	-2.20181	-2.14097	-1.04763	-1.15063	-0.860982	-1.01975	0.0016940728135028426	-1.12123	Shift to cytoplasm
DUSP13A	-2.37904	-2.45108	-2.81588	-2.54867	-1.17557	-1.70677	-1.36554	-1.41596	0.005634230473554583	-1.13271	Shift to cytoplasm
ENSG00000255893	0.5902688787714372	0.6276824725860535	0.6569307666711188	0.6249607060095365	2.1157091397494066	1.3935344518458745	1.7711674874382881	1.760137026344523	0.031213908428548102	-1.13518	Shift to cytoplasm
KLF6	1.03153482423781	1.0480337077678994	0.9773720438923307	1.0189801919660133	2.1003667771040173	2.129250518030949	2.241213381438444	2.156943558857803	0.00019193788277255088	-1.13796	Shift to cytoplasm
ENSG00000302974	1.168917969519547	0.8176568176865777	0.40871893265698145	0.7984312399543687	1.7619022233770785	1.785914636946635	2.265839307198718	1.9378853891741439	0.0166460783858145	-1.13945	Shift to cytoplasm
ENSG00000310512	-1.76703	-1.62951	-0.961002	-1.45252	-0.305406	-0.432427	-0.194289	-0.310707	0.03649825028288305	-1.14181	Shift to cytoplasm
ZNF629	-0.108818	-0.0980454	-0.111253	-0.106039	1.0664154196589413	0.9736443778559613	1.0688034452376454	1.0362877475841825	0.0006278030375092221	-1.14233	Shift to cytoplasm
BICD2	-1.42608	-1.4415	-1.61307	-1.49355	-0.245209	-0.429523	-0.348324	-0.341019	0.0001485237681632446	-1.15253	Shift to cytoplasm
GNG3	1.1368359563993085	1.063012756897208	1.1282118995845036	1.1093535376270067	2.2476364424457964	2.3030617782111085	2.2392075830517286	2.263301934569544	3.7620696990029234e-06	-1.15395	Shift to cytoplasm
ENSG00000262663	0.8840888372879812	1.491273337047137	1.6652836096581132	1.3468819279977435	2.8113436073920717	2.217857299270029	2.4880162006450415	2.505739035769048	0.01988935025430349	-1.15886	Shift to cytoplasm
ZNF875	1.4549508055781737	1.256943564462744	1.4431494747474214	1.3850146149294467	2.3959769295423152	2.5776198606688556	2.682355505750497	2.551984098653889	0.0005350109102274651	-1.16697	Shift to cytoplasm
ENSG00000269825	-0.147464	0.31423654950587904	0.21156566918201236	0.12611276840923283	1.2185665770966199	1.085979222318424	1.6118723849369117	1.3054727281173184	0.0052448759066416285	-1.17936	Shift to cytoplasm
TPM4	-2.39803	-2.38141	-2.42186	-2.40044	-1.30101	-1.15109	-1.19713	-1.21641	0.0007336249271695459	-1.18402	Shift to cytoplasm
ZNF468	-1.30447	-1.42022	-1.30209	-1.34226	-0.236585	-0.290248	0.055448364417612986	-0.157128	0.003948693520762044	-1.18513	Shift to cytoplasm
DOK6	-2.23666	-2.74007	-2.15754	-2.37809	-1.06657	-1.09258	-1.36564	-1.17493	0.009793888963955234	-1.20316	Shift to cytoplasm
TMEM135	-2.97661	-2.92745	-2.81108	-2.90505	-1.67167	-1.67391	-1.71963	-1.6884	0.0006681883596849562	-1.21664	Shift to cytoplasm
ZNF33A	1.1221052028415452	0.9322615743565883	0.890627772199324	0.9816648497991524	2.392797435069736	2.2477984354922835	1.9662910586630022	2.2022956430750074	0.002784547764763852	-1.22063	Shift to cytoplasm
PHACTR2	0.0006598082585452965	-0.295687	0.0818156908125898	-0.0710706	0.9939443810666744	1.3636437366797338	1.0954090294731138	1.1509990490731739	0.001556024661218949	-1.22207	Shift to cytoplasm
TFF1	-2.27281	-2.89607	-2.07772	-2.41554	-1.33233	-0.910546	-1.30841	-1.18376	0.020450597427646038	-1.23177	Shift to cytoplasm
ZPR1	-1.16295	-1.43536	-1.40978	-1.33603	0.07747922348747424	-0.331034	-0.0591145	-0.104223	0.0016993123052175126	-1.23181	Shift to cytoplasm
ENSG00000278864	0.620637421831121	0.830022438553007	0.35873056930661745	0.6031301432302484	1.88638235964547	1.8919518357312493	1.7389215382766863	1.839085244551135	0.00631884172225383	-1.23596	Shift to cytoplasm
GABBR1	1.2253432216241218	1.3222919785167346	1.4983182834064417	1.3486511611824328	2.6192764340877854	2.5622464136098784	2.580573633621311	2.587365493772992	0.0030066653819272693	-1.23871	Shift to cytoplasm
GANAB	0.5403555692239059	0.5136802199376034	0.5137520373663593	0.5225959421759562	1.6553382692734095	1.8029341142682647	1.8363782064429723	1.7648835299948822	0.0016000671686539152	-1.24229	Shift to cytoplasm
HLF	-0.928629	-0.946132	-0.890568	-0.921776	0.4090853612927013	0.37516292020590986	0.22003149356275947	0.33475992502045687	0.0011032590989790711	-1.25654	Shift to cytoplasm
PLCG1	2.7724597613286783	2.849645908340581	2.775111710721304	2.7990724601301884	4.005104758996014	4.187841250194993	3.994712953569406	4.0625529875868045	0.0007124894010400181	-1.26348	Shift to cytoplasm
SLC7A5P2	-1.14602	-0.260634	-0.494239	-0.63363	0.887175288851168	0.322074507826517	0.6957115357227317	0.6349871108001389	0.021697217130894793	-1.26862	Shift to cytoplasm
ENSG00000266680	-1.78464	-1.96128	-1.79031	-1.84541	-0.91696	-0.528593	-0.264133	-0.569895	0.01497734665904209	-1.27552	Shift to cytoplasm
[truncated: 36 more rows]

## Sheet: Table S8-2 sh-YBX3
Table S8-2. The change of RNA subcellular localization upon YBX3 knockdown.
Gene Symbol	sh-YBX3_1(log2FC(Nuc./Cyto.))	sh-YBX3_2(log2FC(Nuc./Cyto.))	sh-YBX3_2(log2FC(Nuc./Cyto.))	sh-YBX3_mean(log2FC(Nuc./Cyto.))	shNC_1(log2FC(Nuc./Cyto.))	shNC_2(log2FC(Nuc./Cyto.))	shNC_3(log2FC(Nuc./Cyto.))	shNC_mean(log2FC(Nuc./Cyto.))	P value	△log2FC	direction
FXYD5	0.08147761776946168	0.043543211733692105	0.12879816704689262	0.0846063321833488	-2.94694	-2.62212	-2.37883	-2.6493	0.003040829589373533	2.73390189297224	Shift to nuclear
GSTP1	0	0.0706871793189037	0.11147968041703189	0.0607222865786452	-2.5387	-2.73204	-2.48891	-2.58655	0.00012272183575717747	2.647271116824154	Shift to nuclear
RTL8A	0.09611811622400852	0	0.10031419176932876	0.0654774359977791	-2.1797	-2.49408	-2.58031	-2.41803	0.001327777041859963	2.4835064106879674	Shift to nuclear
JMJD8	3.259836863369884	3.368290445404562	2.947337400000241	3.1918215695915624	0.8631539076318833	0.7994278587439747	0.6768625619703744	0.7798147761154107	0.0006986020274059946	2.4120067934761518	Shift to nuclear
ENSG00000229413	2.2280171561222533	3.3236741415638718	2.648502689479794	2.7333979957219725	0.002401054721022186	2.6152309456598265e-09	1.0322348770666552	0.34487864480096947	0.007120546683175193	2.388519350921003	Shift to nuclear
RPP25	-0.181575	-0.155038	-0.239994	-0.192202	-2.48614	-2.59629	-2.65544	-2.57929	3.110283348000839e-05	2.3870858722939903	Shift to nuclear
ENSG00000285283	0.6301770802068375	-0.691406	-0.156953	-0.0727274	-2.1808	-2.37093	-2.24796	-2.26657	0.027185735038491577	2.19383783495179	Shift to nuclear
EID1	-0.339033	-0.332071	-0.820504	-0.497203	-2.59574	-2.57469	-2.88694	-2.68579	0.000831840747467037	2.188583923818489	Shift to nuclear
ENSG00000309461	-0.312114	-0.889968	-0.67942	-0.627167	-2.6401	-3.7791	-1.97508	-2.79809	0.04346262310797142	2.170925699813041	Shift to nuclear
CD81	0.05513719544348424	0	0.11777123091221439	0.057636142118566214	-2.06206	-2.08626	-2.05723	-2.06852	0.00010639757098245959	2.126151491914978	Shift to nuclear
CITED1	0	-0.107031	-0.334075	-0.147035	-2.39909	-2.04861	-2.25278	-2.23349	0.000124006323240252	2.0864569175410512	Shift to nuclear
HOXC10	0.14339341869318775	0.15298552272946644	0	0.09879298047421807	-1.97038	-1.98945	-1.93739	-1.96574	0.00020593689365723774	2.0645328547159574	Shift to nuclear
ZCCHC12	-0.100193	-0.130922	-0.0628327	-0.0979825	-2.14284	-2.08795	-2.19865	-2.14315	5.012899573184607e-06	2.045165486137155	Shift to nuclear
NRN1	-0.180967	-0.0544817	0	-0.078483	-2.04957	-2.09267	-2.15037	-2.09754	4.801670897329675e-05	2.019053288287021	Shift to nuclear
FHL1	-0.118017	-0.194054	-0.121613	-0.144561	-2.0814	-2.15807	-2.13384	-2.12444	5.437861680764539e-07	1.9798743622253785	Shift to nuclear
MAGEB2	-0.139823	-0.135757	-0.0888058	-0.121462	-2.14032	-2.07428	-2.07327	-2.09596	6.369959606336515e-07	1.9744955421670962	Shift to nuclear
TSPO	-0.0359181	-0.171758	-0.457585	-0.221754	-2.05592	-2.05023	-2.4818	-2.19598	0.0005278055301254952	1.974230876893686	Shift to nuclear
C8orf88	0	-0.0781219	-0.0754732	-0.0511984	-2.05599	-2.11687	-1.81114	-1.99467	0.0012434827410738368	1.9434667993264325	Shift to nuclear
ENSG00000300794	1.460726839507322	2.527152930192657	2.615383337143265	2.201087702281081	0.06953884898155945	0	0.7302434455757627	0.26659409818577406	0.016912867209109256	1.934493604095307	Shift to nuclear
BEX2	-0.555236	-0.690282	-0.276581	-0.507367	-2.78322	-2.2152	-2.29345	-2.43062	0.0015020350042106833	1.9232575045151128	Shift to nuclear
CRABP2	-0.435564	-0.673493	-0.0493707	-0.386143	-2.50179	-2.22843	-2.16672	-2.29898	0.0022241316997544426	1.9128375020951056	Shift to nuclear
SIGIRR	1.5054349417730657	1.2079326745745533	1.3901369633128065	1.3678348598868084	-0.332808	-0.5826	-0.579703	-0.49837	0.00010052773602219124	1.8662047954884204	Shift to nuclear
VPS9D1-AS1	1.554610607921387	1.6769533829726133	1.531556948648128	1.5877069798473762	-0.317456	-0.345366	-0.111938	-0.258253	0.00011396747990629907	1.8459599511571325	Shift to nuclear
CA2	-0.30147	-0.253715	-0.422416	-0.325867	-2.16075	-2.16487	-2.16323	-2.16295	0.0007414202121678098	1.8370846478110123	Shift to nuclear
H2BC12	-1.50968	-1.12157	-1.32764	-1.31963	-3.32544	-3.01683	-2.99783	-3.11337	0.00031900451985764804	1.7937414085393035	Shift to nuclear
TAGLN2P1	-0.0295325	-0.25419	-0.165733	-0.149819	-1.74949	-2.34944	-1.71547	-1.93813	0.008084576984647094	1.7883146552197084	Shift to nuclear
RBM23	0.9107809434759415	0.7452667890259485	1.412459750189277	1.0228358275637224	-0.520913	-0.864493	-0.849061	-0.744823	0.0038910223762350813	1.7676584542238805	Shift to nuclear
RAC3	3.2313279670914707	3.2982760989257294	3.418627867848421	3.31607731128854	1.5517752393481428	1.696740535208673	1.6444770587487445	1.6309976111018534	2.812695911263629e-05	1.6850797001866868	Shift to nuclear
SNCA	0.06812692045645236	0.1483953110344583	0.08596288097626717	0.1008283708223926	-1.4736	-1.83779	-1.39091	-1.56743	0.005498586678035944	1.6682607233619353	Shift to nuclear
CKS1BP2	-3.04868	-2.74618	-3.37631	-3.05706	-4.20493	-4.87011	-5.07432	-4.71646	0.008925395452370182	1.659398447928091	Shift to nuclear
EEF1A2	-0.376466	-0.54813	-0.643613	-0.522736	-1.96945	-2.27665	-2.29919	-2.18176	0.00037611946085391537	1.6590285813142325	Shift to nuclear
CSPG5	-0.00623821	-0.248405	-0.131919	-0.128854	-1.84165	-1.77574	-1.7242	-1.78053	0.0002862483799131477	1.65167550863385	Shift to nuclear
DPYSL5	-0.0125712	-0.108363	-0.0706921	-0.0638756	-1.5532	-1.88304	-1.68861	-1.70828	0.00180019993185852	1.6444076241238568	Shift to nuclear
NBDY	-0.873556	-0.859758	-1.34407	-1.02579	-2.53753	-2.59021	-2.80826	-2.64533	0.002836051209925419	1.6195391280629303	Shift to nuclear
TUBB4A	-0.346524	-0.177211	-0.0402255	-0.187987	-1.58932	-1.81601	-1.90891	-1.77141	0.00026661846134852263	1.5834257749830312	Shift to nuclear
LINC02381	0.13489723759225505	0.06759714243069526	0.04450855113944425	0.08233431038746485	-1.4697	-1.55694	-1.45295	-1.4932	4.080795354937375e-06	1.5755323429751544	Shift to nuclear
ATP2A1-AS1	2.008418761286311	2.0515467131659273	2.350832239016176	2.136932571156138	1.034449328831969	0.17215923422791032	0.5313643847904593	0.5793243159501129	0.013813146626512462	1.5576082552060253	Shift to nuclear
NUMBL	2.2183328306046124	1.9222019930052807	1.697692605588645	1.9460758097328459	0.3015425915857956	0.30471648061999146	0.5649009758604633	0.3903866826887501	0.0022732947268711318	1.5556891270440958	Shift to nuclear
NKX2-5	-0.427666	-0.180779	-0.489137	-0.365861	-1.90081	-1.64071	-2.14913	-1.89688	0.0018615704440310195	1.531021747661954	Shift to nuclear
ENSG00000256804	1.8054039041316652	1.1814581786844989	2.1209557020003764	1.7026059282721802	0	0.6219715080249281	0	0.20732383600830936	0.014514157219697807	1.4952820922638708	Shift to nuclear
ENSG00000286231	-0.714406	-0.291121	-0.491508	-0.499012	-2.18329	-1.58317	-2.16435	-1.97694	0.005600160575498461	1.4779246140473283	Shift to nuclear
RAMP1	-0.343165	-0.889557	-0.0289476	-0.420557	-1.93588	-2.11305	-1.62976	-1.8929	0.012918184542151611	1.4723420708654318	Shift to nuclear
ENPP7P13	-0.112808	-0.170072	-0.0585686	-0.113816	-1.87541	-1.9615	-0.918663	-1.58519	0.04673873039301943	1.4713766716296524	Shift to nuclear
ALDH1A2	-0.168072	0.05750735977885579	0.9836880286392194	0.2910412412595154	-1.31546	-1.39958	-0.813616	-1.17622	0.03429194747317214	1.4672585737670722	Shift to nuclear
ENSG00000270100	3.396243442793153	2.9127606043677376	3.72811601728826	3.3457066881497166	1.3613768750769226	1.8768024430001131	2.4140460589625574	1.8840751256798642	0.021345633616516615	1.4616315624698524	Shift to nuclear
FAM89A	-0.636489	-0.52591	-0.532285	-0.564895	-2.00378	-2.01596	-1.96334	-1.99436	8.751014587550607e-05	1.4294667699142987	Shift to nuclear
HTATIP2	0.08302229000126782	0	0.10997161110131476	0.06433130036752753	-1.63265	-1.07275	-1.37694	-1.36078	0.010255428865076516	1.4251118476171165	Shift to nuclear
ENSG00000293600	-1.56443	-1.30427	-1.50981	-1.4595	-2.92697	-2.84186	-2.8491	-2.87265	0.0013057315141901903	1.4131442501539628	Shift to nuclear
CA11	-0.0675516	-0.350429	0.11385840550455403	-0.101374	-1.0564	-2.10863	-1.3477	-1.50424	0.03151407036263456	1.4028683089585492	Shift to nuclear
SMG1P3	0.13430047627343766	0.2892483163466747	0.3656598663869655	0.2630695530023593	-1.39444	-1.33826	-0.673421	-1.13537	0.019536939247501717	1.3984425345432767	Shift to nuclear
HK1	-0.17132	-0.26112	-0.0799576	-0.170799	-1.5768	-1.63839	-1.4562	-1.55713	5.011957764548955e-05	1.3863332864143474	Shift to nuclear
SLC16A2	-0.0490937	-0.152792	-0.0798592	-0.093915	-1.51377	-1.48666	-1.38421	-1.46155	1.7650193923414604e-05	1.3676332441088594	Shift to nuclear
BANF1P3	-2.67279	-3.10008	-1.92829	-2.56705	-4.25546	-4.15585	-3.39065	-3.93399	0.037901560878831494	1.3669347320262495	Shift to nuclear
RNF7P1	-1.31463	-1.75844	-0.780514	-1.28453	-2.55591	-2.56462	-2.79258	-2.6377	0.03344054066430736	1.3531723244862939	Shift to nuclear
SPINT2	-0.508934	-0.823058	0.05914380240120524	-0.424283	-1.88772	-1.82736	-1.61325	-1.77611	0.0255844308268653	1.3518286608611088	Shift to nuclear
EFHD1	-1.06294	-0.754054	-0.861091	-0.892694	-2.3052	-2.15001	-2.2437	-2.23297	0.0010372276400067483	1.3402771563481695	Shift to nuclear
ENSG00000269981	2.1490934915660076	2.156344836573222	1.9618606031245742	2.089099643754601	0.3287048731311299	0.7648335959498297	1.2211284791722985	0.7715556494177527	0.030159239064373813	1.3175439943368485	Shift to nuclear
ENSG00000293410	3.902703189284755	3.9766809234048575	4.407750360534459	4.095711491074691	2.7613144193036154	2.815663136301354	2.795095026863577	2.790690860822849	0.013558059227250282	1.3050206302518417	Shift to nuclear
ENSG00000289575	0	0	-0.182875	-0.0609584	-1.32087	-1.60798	-1.15191	-1.36025	0.003914897612236599	1.299292806275461	Shift to nuclear
UBE2E2	-1.57684	-1.50176	-1.15073	-1.40978	-2.92698	-2.37548	-2.8044	-2.70229	0.004408008503832275	1.292509201512498	Shift to nuclear
COL6A1	1.9289616772582272	2.365306861816179	2.14117666645973	2.145148401844712	1.0857583991984399	0.7332656896450664	0.7563022641223646	0.8584421176552902	0.0016933611745807515	1.286706284189422	Shift to nuclear
NRGN	-0.593817	-0.321031	-0.584692	-0.499847	-1.77862	-1.76415	-1.81042	-1.7844	0.004089282262079505	1.2845507123829296	Shift to nuclear
LINGO1	-0.127758	-0.277496	-0.147477	-0.184244	-1.47481	-1.49635	-1.38535	-1.45217	5.346402273292209e-05	1.2679262060943937	Shift to nuclear
ENSG00000244535	0.13256685316537228	0.6663239457025036	0.3914641942553099	0.3967849977077286	-1.22713	-0.672749	-0.713103	-0.870994	0.006134603427681274	1.267779357094072	Shift to nuclear
HOXC13	-0.12411	-0.0649493	-0.21997	-0.136343	-1.33388	-1.53705	-1.33819	-1.40304	0.00022633530353005903	1.2666961775810845	Shift to nuclear
H2AC25	0	0	-0.205429	-0.0684763	-1.71216	-1.25847	-1.03157	-1.33407	0.015998514702851126	1.2655897774356932	Shift to nuclear
ENSG00000242539	0.1571832004618927	-0.141877	0.41871452619038263	0.14467360242356755	-0.808363	-0.922076	-1.6213	-1.11725	0.019409546386409935	1.261920386794648	Shift to nuclear
FEZ1	-0.544584	-0.0973495	0.07861980783784053	-0.187771	-1.57615	-1.25224	-1.51515	-1.44784	0.008807555005771956	1.2600722411830598	Shift to nuclear
ENSG00000258964	-0.480744	-0.0833694	-0.715046	-0.426386	-1.48463	-1.40303	-2.13878	-1.67548	0.015179301310285047	1.2490942075530687	Shift to nuclear
IFITM1	-1.76542	-1.62605	-1.68717	-1.69288	-3.1741	-2.96034	-2.68711	-2.94052	0.008403299330607985	1.2476334861172058	Shift to nuclear
GPM6B	1.0259027511666474	1.0754742084121562	1.041954542812014	1.0477771674636058	-0.453547	0.06823415135167918	-0.195131	-0.193482	0.013759804203216165	1.2412587407350957	Shift to nuclear
ADD2	-0.146	0.08747655210200392	-0.138454	-0.065659	-1.40509	-1.44614	-1.05927	-1.3035	0.0021630658634146185	1.2378423267554512	Shift to nuclear
SNORA71B	2.108072950778182	2.9195253788500852	2.8765197505695044	2.6347060267325904	1.6866121012523296	1.1156066946551466	1.3986544249753277	1.4002910736276013	0.02315492811718108	1.234414953104989	Shift to nuclear
VPS35L	0.31384757998100926	0.10534187886208103	0.6615548231728234	0.36024809400530455	-0.946859	-0.567194	-1.02851	-0.847523	0.005253709680956132	1.2077706574726061	Shift to nuclear
PLEKHA1	1.9799910329669415	2.0490076345930426	2.147964773388528	2.058987813649504	0.8770649158037797	0.9258127640100999	0.8368895372463818	0.8799224056867537	0.00020818848201669448	1.1790654079627503	Shift to nuclear
ZNF783	2.3459617585114807	2.5699388943926196	2.6850942991754136	2.5336649840265046	1.3279812968121991	1.5528552558047455	1.1843402391041609	1.355058930573702	0.0013204294735283694	1.1786060534528027	Shift to nuclear
ENSG00000290833	2.0617507684815184	2.1667069909723002	1.9895914192661281	2.0726830595733157	0.7337387323064508	1.1717561241636014	0.776805845689793	0.8941002340532819	0.007470756638023885	1.1785828255200337	Shift to nuclear
HOTAIRM1	1.0932303727899335	1.7845751956459812	1.0892076252031497	1.3223377312130216	0.11658752020427071	0.002353755531828562	0.31344668494849043	0.14412932022819658	0.02427661895937989	1.178208410984825	Shift to nuclear
RCN1P2	0.6802480841520446	0.5203316939679967	1.0262229721925649	0.7422675834375353	-0.448174	-0.474024	-0.377705	-0.433301	0.013264057163047176	1.175568406027143	Shift to nuclear
HOXA7	-0.260292	-0.15084	-0.316192	-0.242442	-1.33061	-1.59421	-1.32069	-1.41517	0.0012395516243684384	1.172730518614716	Shift to nuclear
ENHO	-0.62892	-0.828264	-0.826284	-0.761156	-1.82516	-1.81126	-2.16515	-1.93386	0.0024553266583035045	1.172701411355343	Shift to nuclear
ENSG00000287735	2.9539263615445135	2.888012098202742	3.1818833353180267	3.0079405983550944	1.6493816512683808	1.9464295130106497	1.9126172966001573	1.8361428202930625	0.000834639952798746	1.171797778062032	Shift to nuclear
IGFBPL1	-0.150582	-0.133463	-0.178156	-0.154067	-1.43	-1.29485	-1.25157	-1.32547	0.001275984062499316	1.171407428092293	Shift to nuclear
ENSG00000230715	2.0391270010358165	1.7361545942751757	1.7462406844788994	1.8405074265966306	0.8142182822367205	0.44209017014898866	0.7618573038441572	0.6727219187432887	0.0017413302743300718	1.167785507853342	Shift to nuclear
NABP1	2.5704388338857824	2.54271718634466	2.4671636279609612	2.5267732160638015	1.4192579974388762	1.4343079928587106	1.244961651359151	1.3661758805522457	0.0004697705940760929	1.1605973355115557	Shift to nuclear
ENSG00000309232	-1.00705	-0.769322	-1.12528	-0.967218	-2.14777	-2.4507	-1.7668	-2.12175	0.013696714213965639	1.154536441897534	Shift to nuclear
SNAI2	-0.719484	-0.676309	-0.526827	-0.640873	-1.78783	-1.86608	-1.72333	-1.79241	0.00017423606638120755	1.1515369422480526	Shift to nuclear
UQCRBP1	-8.09362e-05	0.023196467651841517	0.4441722431145176	0.15576259150889998	-0.607137	-1.26986	-1.09904	-0.992013	0.01179246399794589	1.1477755141124548	Shift to nuclear
LAYN	-0.155878	-0.120821	-0.0174038	-0.0980345	-1.00432	-1.04945	-1.5834	-1.21239	0.022366597176529633	1.114355953327711	Shift to nuclear
ZNF778	1.0030317855167794	0.5172640823603397	1.4175097985998566	0.9792685554923253	0.03651434532362281	-0.239219	-0.196449	-0.133051	0.03971879542204857	1.1123197491047607	Shift to nuclear
SYNGR1	-0.351359	-0.380055	-0.225191	-0.318868	-1.43001	-1.438	-1.42415	-1.43072	0.0017121308695858197	1.1118500723966283	Shift to nuclear
C1QL1	-0.188269	-0.0973605	-0.0478065	-0.111145	-1.18192	-1.27987	-1.201	-1.22093	5.251145468887534e-05	1.1097805241639065	Shift to nuclear
FAM50B	-0.0454444	-0.173755	-0.0365572	-0.0852523	-1.20353	-1.0578	-1.28696	-1.18276	0.00038545120959472307	1.0975094313227423	Shift to nuclear
ENSG00000294851	2.472869840093745	2.504933537763548	2.130357630529106	2.3693870027954667	1.3936578193003732	1.2004792891814193	1.2529981483793646	1.282378418953719	0.004456483047701502	1.0870085838417476	Shift to nuclear
ENSG00000285901	-0.783088	-0.491175	-0.636606	-0.636956	-1.87154	-1.71844	-1.58094	-1.72364	0.0007962735258582199	1.0866829525670876	Shift to nuclear
ENSG00000294655	1.1526636965072208	1.3800533730856914	1.1290917441234674	1.2206029379054597	0.2731553946954058	0.2699822592232656	-0.138003	0.13504504450097934	0.004988973068179553	1.0855578934044803	Shift to nuclear
STARD4	0.3658784609691479	0.5086123008645522	0.5435667165629949	0.4726858261322317	-0.629073	-0.472717	-0.719487	-0.607092	0.0004201883013534042	1.0797780049224448	Shift to nuclear
TMEM158	-0.326937	-0.391311	-0.284189	-0.334146	-1.39267	-1.42122	-1.42297	-1.41229	0.00030528245964300344	1.0781394725241586	Shift to nuclear
LIMA1	2.77351522688382	2.863641295692078	3.069403711275439	2.902186744617113	1.9232662027069691	1.7597709456244575	1.8067154101387506	1.8299175194900592	0.0014480609092034243	1.0722692251270536	Shift to nuclear
PIGCP1	0.5245983480028837	0.3222643778877729	0.6711821865965566	0.5060149708290711	-0.198952	-0.755222	-0.739852	-0.564676	0.013090637281662166	1.0706905204503252	Shift to nuclear
KDM5A	0.4661320232256987	0.051459352476579616	0.5718577320113901	0.36314970257122275	-0.70866	-0.478268	-0.933334	-0.706754	0.0072006867275217525	1.069903758509576	Shift to nuclear
ENSG00000279208	1.1021215258639494	1.3853758365301545	1.4881858117508924	1.3252277247149988	0.42745858521671937	-0.214302	0.5565014347284798	0.25655270744101416	0.029368737576550664	1.0686750172739847	Shift to nuclear
NUP62CL	0.37648755403321693	0.5847117244071853	0.46970379286156017	0.47696769043398746	-0.900017	-0.214218	-0.642562	-0.585599	0.02564556444356608	1.0625668893361548	Shift to nuclear
TRO	2.759853770556022	2.7526678097038353	2.8275238713357767	2.7800151505318778	1.7660940285020308	1.8505800603283031	1.538887861130409	1.7185206499869146	0.005157989437958948	1.0614945005449632	Shift to nuclear
PGBD5	-0.335872	-0.0548352	-0.131166	-0.173958	-1.33728	-1.20577	-1.14936	-1.2308	0.0009401434508754712	1.056844117478796	Shift to nuclear
RPS2P53	1.5645098709763858	1.5790497782271362	1.3866515411375946	1.5100703967803721	0.46623138496001904	0.3796298333276853	0.5371571938522448	0.461006137379983	0.0002770767445059711	1.0490642594003892	Shift to nuclear
GNB4	0.34759157791507445	0.35875723744952903	0.3219598592095738	0.3427695581913925	-0.826427	-0.660866	-0.609801	-0.699031	0.003190650166694309	1.0418008123886267	Shift to nuclear
ENSG00000250999	1.2843365439382053	0.795555898829001	0.8546801555942494	0.9781908661204852	-0.370161	0.06026441919938861	0.12227870257688091	-0.0625394	0.008872338039827373	1.0407303145574238	Shift to nuclear
ADAP2	-0.275016	-0.554226	-0.128519	-0.319254	-1.36296	-1.17562	-1.53979	-1.35946	0.0034259994118058888	1.0402070003742638	Shift to nuclear
CARMIL2	1.9147300014084057	2.2448893783887014	2.072515458707179	2.0773782795014286	0.9232743916883995	1.3781007423470526	0.8130186297730576	1.0381312546028367	0.012175712012347168	1.0392470248985919	Shift to nuclear
PHC3	0.3973305860693188	0.3531027312854487	0.420331903522746	0.39025507362583783	-0.687854	-0.672809	-0.582962	-0.647875	5.610316476912131e-05	1.0381298414043343	Shift to nuclear
FYN	-0.497557	-0.736543	-0.783823	-0.672641	-1.68603	-1.68976	-1.75585	-1.71055	0.004862919196240601	1.0379084935238307	Shift to nuclear
GPRC5B	-0.233361	-0.262608	-0.18973	-0.228567	-1.13542	-1.4351	-1.22634	-1.26562	0.005131313971739228	1.0370550135138406	Shift to nuclear
PALLD	0.2847473041945498	-0.198987	0.33482036315015357	0.14019361235217398	-1.05249	-0.957421	-0.644282	-0.884732	0.010320790104980677	1.0249253901778776	Shift to nuclear
TWIST2	-0.307061	-0.381192	-0.182886	-0.29038	-1.47229	-1.13177	-1.34105	-1.31504	0.0022327733340141978	1.0246569748500531	Shift to nuclear
DPYSL3	-0.0909776	0.005228668693424854	-0.141889	-0.0758794	-1.22982	-1.16134	-0.904226	-1.09846	0.0036394166447540864	1.022582150543304	Shift to nuclear
IGLVIVOR22-1	1.9946231673269976	1.480346815279432	1.453340351036846	1.642770111214425	0.5524410145653839	0.8809481396602418	0.4294312998657611	0.6209401513637957	0.011645064411538605	1.0218299598506295	Shift to nuclear
DNAAF3	0.2557470418583537	0.31936574313807187	0.31475396333527883	0.2966222494439014	-0.895026	-0.9754	-0.29677	-0.722399	0.04031660240909794	1.0190209051371981	Shift to nuclear
PRSS23	-0.0178435	0.19274217191338477	0.018350400200610635	0.06441634939398135	-0.762073	-1.28209	-0.801494	-0.948551	0.016108529640184787	1.012967716315555	Shift to nuclear
SLC2A3P1	-0.202639	-0.489987	-0.67252	-0.455049	-0.959399	-1.82082	-1.62226	-1.46749	0.04065593192438804	1.0124449882787634	Shift to nuclear
CTXN1	-0.0632459	-0.0728723	-0.230581	-0.122233	-1.24345	-1.21608	-0.933537	-1.13102	0.0025970496619505856	1.0087906778333242	Shift to nuclear
EMILIN3	0.20002950273528092	0.20762367121451888	0.10178010065198057	0.16981109153392682	-0.934107	-0.68234	-0.897564	-0.838004	0.002039689826469603	1.0078147391600747	Shift to nuclear
TRIP6	1.0499513310057524	0.947901105051676	0.6519175378536659	0.8832566579703647	-0.27323	-0.152096	0.05174823521131337	-0.124526	0.003230215492781777	1.0077828185261855	Shift to nuclear
GOLM1	0.7675332827448292	0.5844689144005732	0.805825778663213	0.7192759919362052	-0.294811	-0.265158	-0.292886	-0.284285	0.004001474577336484	1.0035612152454743	Shift to nuclear
RPL37AP8	-0.820555	-0.821569	-1.31129	-0.984473	-2.0408	-1.85899	-2.04164	-1.98047	0.016446600279106077	0.9960022301462325	Shift to nuclear
YBX3	0.34169925290995445	0.3479665200179283	0.3560915563409698	0.3485857764229509	-0.57603	-0.733536	-0.632365	-0.64731	0.0019879609936662933	0.9958960082373438	Shift to nuclear
PLEKHH2	2.400613020476243	2.666218078087041	2.853341430511991	2.6400575096917582	1.4929298489752796	1.8528016402604057	1.587801808414914	1.6445110992168666	0.00475354062638927	0.9955464104748917	Shift to nuclear
SCN1A	3.481794041334005	3.421019456372397	3.0653980542862778	3.3227371839975604	2.1766743913683486	2.412991295535239	2.4306492812667324	2.3401049893901065	0.005369711887290685	0.9826321946074539	Shift to nuclear
TDG	1.5512938579640365	1.4858570601546233	1.4047019316872917	1.480617616601984	0.6852660955790674	0.3575033483515099	0.45734625139878127	0.5000385651097862	0.0038178934620677254	0.9805790514921978	Shift to nuclear
SPACA9	-0.174151	-0.344831	-0.30014	-0.27304	-0.936455	-1.40823	-1.40864	-1.25111	0.017254134422669185	0.9780686693338221	Shift to nuclear
ENSG00000287086	-1.70455	-1.81887	-2.31784	-1.94709	-2.86292	-3.16016	-2.74945	-2.92418	0.016904281691253634	0.9770923827977847	Shift to nuclear
SPON1	1.4599021568654242	1.5383591451997518	1.546701560740766	1.5149876209353141	0.5546852692819125	0.2040048522494239	0.8557808699611348	0.538156997164157	0.03289081188304208	0.9768306237711571	Shift to nuclear
GLIPR2	-0.222657	-0.176222	-0.11462	-0.171166	-1.122	-1.22958	-1.09194	-1.14784	8.332516997782605e-05	0.9766723846701857	Shift to nuclear
YBX3P1	-0.847076	-0.894943	-0.757946	-0.833322	-1.55282	-2.09	-1.76876	-1.80386	0.019565900117272772	0.9705390557074548	Shift to nuclear
RGS10	-1.31523	-1.36515	-1.21737	-1.29925	-2.32365	-2.13112	-2.34237	-2.26571	0.0006486470379422051	0.9664642978955085	Shift to nuclear
MAT2A	3.491923242833054	3.5135045770421045	3.472795210006729	3.4927410099606297	2.55513770546236	2.536310566349606	2.487914906440989	2.5264543927509853	1.5909402982258236e-05	0.9662866172096445	Shift to nuclear
GDF11	-0.258001	-0.615041	-0.386435	-0.419826	-1.3861	-1.24836	-1.51749	-1.38399	0.0024039436331101597	0.9641601938722879	Shift to nuclear
ENSG00000297814	0.884902258529438	0.8479669549269655	0.6382330481612033	0.7903674205392024	-0.305456	0.10047580833899925	-0.299424	-0.168135	0.007114581324580475	0.9585020326666981	Shift to nuclear
PMS2CL	2.257962191070398	2.0004525808155473	2.157326394602168	2.138580388829371	1.161388977689434	1.362098688883332	1.0321489568964286	1.185212207823065	0.0018136129423527987	0.9533681810063062	Shift to nuclear
FOXD1	-0.748096	-0.35436	-0.0908689	-0.397775	-1.47553	-1.19231	-1.38489	-1.35091	0.023858564688672822	0.953131375131572	Shift to nuclear
HOMER2	-1.56536	-1.13179	-1.2839	-1.32702	-1.95819	-2.30195	-2.57758	-2.27924	0.015403849221209045	0.9522235180276224	Shift to nuclear
HLA-DPA1	-0.0168891	-0.0890303	-0.199586	-0.101835	-0.594307	-1.29508	-1.26008	-1.04982	0.046930692633284976	0.947989285177676	Shift to nuclear
PRTFDC1	0.06114230919789723	0	0.10424539807918938	0.05512923575902887	-0.873337	-0.898652	-0.892067	-0.888019	0.0005521285646006379	0.9431477792285641	Shift to nuclear
TTLL3	5.1895259738127715	5.273540459225678	4.886616680312484	5.116561037783645	4.290953276467688	4.099171810173635	4.137601659168381	4.175908915269901	0.006012657955394466	0.9406521225137432	Shift to nuclear
RPL13AP20	-2.26492	-2.35027	-2.13682	-2.25067	-2.89751	-3.179	-3.49264	-3.18972	0.021757568751471928	0.9390479195449419	Shift to nuclear
CTBP2	0.1436976915999243	0.13974936672426352	0.07027659046363538	0.1179078829292744	-0.846343	-0.812122	-0.800948	-0.819804	3.4194120760045286e-05	0.9377121325659503	Shift to nuclear
ENSG00000309140	1.7978015739453928	1.4880882042476817	1.6653654814702827	1.6504184198877858	0.5186539738887502	0.6285935094965367	0.9941522618193841	0.7137999150682237	0.008638308121224758	0.9366185048195621	Shift to nuclear
TSSK4	2.8780612801161447	2.8685188388373537	2.67299370112605	2.806524606693183	1.8956569989561116	1.8841897161420562	1.8359236782331085	1.8719234644437588	0.0030804743629266476	0.934601142249424	Shift to nuclear
GTPBP1	-0.114409	-0.0945176	-0.00353127	-0.0708194	-0.95259	-1.25455	-0.807377	-1.00484	0.01465186722485865	0.9340178925542115	Shift to nuclear
ENSG00000266680	1.0941800728294255	1.2598814237298774	1.3349550805295858	1.2296721923629628	0.4021328734591301	0.2767416144900988	0.2201117955963605	0.2996620945151965	0.0006864850270445993	0.9300100978477663	Shift to nuclear
ENSG00000303909	1.838673484467315	1.8231909211100956	1.7338011814502075	1.7985551956758725	1.1514181798701688	0.7740419733945668	0.684883354484328	0.8701145025830211	0.018732492426406306	0.9284406930928514	Shift to nuclear
SETD7	-0.362232	-0.128901	-0.184261	-0.225132	-1.28282	-1.12424	-1.04894	-1.152	0.0007128581304386452	0.9268687260380262	Shift to nuclear
PSPC1P1	-0.896857	-0.610616	-0.344364	-0.617279	-1.44281	-1.63942	-1.54783	-1.54335	0.01903816625268195	0.9260722216797034	Shift to nuclear
ENSG00000269901	1.717793752922786	1.7025378678709542	2.027267310652858	1.815866310482199	0.7747672438181323	0.880393234825682	1.0172734400653012	0.890811306236372	0.0031923725669261364	0.9250550042458271	Shift to nuclear
LSS	2.01539848625985	2.0256845026757806	1.953571276785785	1.998218088573805	1.0656088050959496	1.0740577956125676	1.080166308148268	1.0732776362855951	0.0004010959499297363	0.9249404522882099	Shift to nuclear
REEP1	-0.222708	-0.0169437	-0.0147632	-0.0848049	-1.06191	-0.887172	-1.077	-1.00869	0.0005965281520943361	0.923888735742906	Shift to nuclear
GNG12	-0.308832	-0.240173	-0.282656	-0.27722	-1.22421	-1.17828	-1.19826	-1.20025	1.0678026348179386e-05	0.923029671768139	Shift to nuclear
LINC01002	3.6261753529188248	3.7749510179442307	3.808733681651244	3.7366200175047664	3.1817968150527625	2.522256326776134	2.7456945436665174	2.8165825618318046	0.033280091503486244	0.9200374556729618	Shift to nuclear
RNF138P1	-1.11522	-1.4577	-1.20348	-1.2588	-2.11	-2.11147	-2.30547	-2.17565	0.003151963001671976	0.91684845946793	Shift to nuclear
GALNT18	-0.0149448	-0.215425	-0.158861	-0.129743	-0.87728	-1.08943	-1.16301	-1.04324	0.0015463474859238142	0.9134956771281264	Shift to nuclear
RPS4XP11	-1.37052	-1.11444	-1.04141	-1.17546	-2.03835	-2.19888	-2.0255	-2.08758	0.0034810805705842453	0.9121201199587308	Shift to nuclear
RND2	-0.455398	-0.270068	-0.43708	-0.387516	-1.18862	-1.42575	-1.28117	-1.29851	0.0006246120497506915	0.9109976597650964	Shift to nuclear
HEY1	-0.464119	-0.417607	-0.387045	-0.422924	-1.4339	-1.35315	-1.20309	-1.33005	0.002753676375897683	0.9071225137431058	Shift to nuclear
RGMA	0.2451347834099063	0.3171743132046272	0.3357584822923265	0.29935585963562	-0.790559	-0.401383	-0.629712	-0.607218	0.01150905621875025	0.9065740378811766	Shift to nuclear
ENSG00000294020	0.66266629649739	0.8234882889569105	0.45820214108362434	0.648118908845975	-0.496132	-0.397015	0.11943706668265905	-0.257903	0.023474518349354274	0.9060222417653934	Shift to nuclear
ENSG00000283761	-2.06135	-1.38585	-1.36083	-1.60268	-2.49781	-2.18218	-2.83097	-2.50365	0.04035407605578735	0.9009741456404778	Shift to nuclear
BCAT2	1.3867204669780706	1.2145319081604447	1.3390375174413622	1.3134299641932925	0.3607858495480334	0.47993815754621716	0.40576346040807076	0.4154958225007738	0.0002931360378233146	0.8979341416925186	Shift to nuclear
OGT	4.370945464094695	4.363259616018869	4.111979927376229	4.282061669163265	3.4218156536752518	3.5413045494185478	3.191498289057453	3.384872830717084	0.0028663924377267344	0.8971888384461808	Shift to nuclear
LDLRAD3	-0.186506	-0.173401	-0.133289	-0.164399	-0.979543	-1.02342	-1.17861	-1.06052	0.002776312092700422	0.8961247065534085	Shift to nuclear
TAPT1	0.8876247072926902	1.0865787017923838	1.580982412602515	1.1850619405625296	0.3903629769700386	0.26915159217476564	0.21052399658849394	0.2900128552444327	0.04188624894632349	0.8950490853180968	Shift to nuclear
FGF13	-0.149017	-0.176586	-0.240922	-0.188842	-1.23839	-1.21534	-0.788979	-1.0809	0.022686205745060167	0.8920616710495097	Shift to nuclear
RRAGD	-1.34801	-0.932823	-0.871425	-1.05075	-2.06574	-1.80414	-1.95471	-1.94153	0.0134690625607535	0.8907775865972383	Shift to nuclear
CIRBP-AS1	1.3220785191688893	1.1687988022744726	1.202066894621234	1.2309814053548653	0.637127818377515	0.06848421031388735	0.31929581355255804	0.3416359474146535	0.02541398738457829	0.8893454579402118	Shift to nuclear
TSC22D3	-0.230002	-0.209976	-0.547864	-0.329281	-1.27796	-1.20452	-1.16745	-1.21664	0.009995870419400768	0.8873632304479804	Shift to nuclear
NSG1	-0.0164711	0.03658262540394382	0.1433581509320101	0.054489887742444516	-0.974139	-0.721352	-0.794706	-0.830066	0.0013010869748884336	0.8845556617207485	Shift to nuclear
ENSG00000290683	3.9988438137384126	4.04678973195057	3.986337440649921	4.010656995446301	3.087370267646597	3.1026088714041156	3.196271446739856	3.128750195263523	0.00015557343777384275	0.8819068001827786	Shift to nuclear
PFKM	0.15361981140630426	0.3363818256690386	0.7802863317143478	0.4234293229298969	-0.329535	-0.262462	-0.783358	-0.458452	0.02424651411323612	0.8818809730156674	Shift to nuclear
CLK4	2.9442291030585657	2.8123108126255043	2.7022527916880064	2.8195975691240256	1.6683880494362955	2.2643592147589358	1.884624902489474	1.9391240555615683	0.02444332869577172	0.8804735135624573	Shift to nuclear
PHKA1P1	-0.324919	-0.383302	-0.652019	-0.453413	-1.23969	-1.27366	-1.48674	-1.33336	0.002879997396807916	0.8799471574231039	Shift to nuclear
TNIP1	-0.976041	-0.963297	-0.957261	-0.965533	-1.88433	-1.83849	-1.8126	-1.84514	0.0002638798603936734	0.8796047100810815	Shift to nuclear
ENSG00000290832	2.9935349911569915	2.7705485701119623	2.8801600957727604	2.881414552347238	1.7965060267482902	2.1126193747291766	2.0998339826990478	2.0029864613921715	0.003755554247822123	0.8784280909550666	Shift to nuclear
NFATC2IP-AS1	3.5249217407417435	3.5861085628873743	3.685193954898017	3.598741419509045	2.5179039343937197	2.9039957395180007	2.7390909092490308	2.7203301943869174	0.007862010998227205	0.8784112251221274	Shift to nuclear
ENSG00000254428	2.8456044583972604	2.18134112447331	2.7970814782765783	2.608009020382383	1.5225931433830018	1.9206324937780264	1.7458691711681067	1.7296982694430447	0.03496281429463248	0.8783107509393382	Shift to nuclear
RSC1A1	-1.04799	-1.26157	-1.04815	-1.11924	-1.7699	-2.13171	-2.08777	-1.99646	0.005141349632507429	0.877222741654641	Shift to nuclear
TPD52L1	0.427046803696861	0.6567041345224418	0.2183787173495219	0.43404321852294164	-0.65755	-0.422172	-0.249237	-0.442986	0.007259765119031124	0.8770292592834639	Shift to nuclear
NTN1	0.11661974643879086	0.10032987705070506	0.05501414998710397	0.09065459115886663	-0.787032	-0.711797	-0.858531	-0.785787	0.000558037403021667	0.8764412067598971	Shift to nuclear
MNX1-AS1	-0.591822	-1.21414	-0.496384	-0.767448	-1.56691	-1.53579	-1.819	-1.64057	0.045611859261455084	0.8731210551297558	Shift to nuclear
ENSG00000285547	-0.180153	0	-0.000116983	-0.06009	-0.637099	-1.23044	-0.931831	-0.933124	0.026006064671232846	0.8730344588415069	Shift to nuclear
LINC00665	0.0407612482709472	-0.00304755	0.3150253431648095	0.1175796809530734	-0.695731	-0.814731	-0.752824	-0.754429	0.007329961830862227	0.8720083994773143	Shift to nuclear
BTBD6	0.1469731794822508	0.3248612840327248	0.12145417884581916	0.1977628807869316	-0.668162	-0.793459	-0.557327	-0.672983	0.000754847023697694	0.8707455247637738	Shift to nuclear
ENSG00000297599	1.785298435894055	1.9158624120042795	2.320678746704978	2.0072798648677708	0.8969835872162873	1.5854721629339141	0.9332628766487806	1.1385728755996607	0.03935116135549148	0.8687069892681101	Shift to nuclear
ENSG00000301585	-0.711179	-0.246779	-0.0598421	-0.339267	-1.03314	-1.43547	-1.1529	-1.20717	0.026344902382304827	0.8679024676164264	Shift to nuclear
PPIHP1	-1.049	-1.42967	-1.47066	-1.31644	-2.35409	-2.20447	-1.98115	-2.1799	0.008360499564419546	0.863457907936908	Shift to nuclear
EIF4E3	-0.161996	-0.207115	-0.572046	-0.313719	-1.0747	-1.29098	-1.1443	-1.17	0.01046885639300789	0.8562761962315433	Shift to nuclear
GSTM2	1.7516881485591633	1.6795888295677441	1.8797133031807491	1.7703300937692188	0.8354977736826217	0.9734761670689359	0.9336020809791956	0.9141920072435843	0.0005107581184815765	0.8561380865256345	Shift to nuclear
MARVELD1	0.03540784117223133	0.13031545220605967	0.03698587452462791	0.06756972263430631	-0.967861	-0.732979	-0.657471	-0.786104	0.006817347011404207	0.8536733132061165	Shift to nuclear
IFT57	-1.63993	-1.36327	-1.15834	-1.38718	-1.99633	-2.11452	-2.61138	-2.24074	0.025261685105361177	0.8535639718522179	Shift to nuclear
ENSG00000307069	1.6638128712830904	1.5531169508400098	1.4059277832161223	1.540952535113074	0.6314195292808251	0.9222391088777395	0.5121855182179748	0.6886147187921798	0.007034489474874613	0.8523378163208941	Shift to nuclear
ENSG00000291264	0.9797672974623112	1.0524152820876984	0.7852315087319488	0.9391380294273194	-0.246175	0.13034897624493383	0.3765015203200693	0.08689187416912804	0.027458730158061297	0.8522461552581914	Shift to nuclear
IGLON5	0.3936959986031989	0.27926412819237406	0.5520938136730267	0.4083513134895332	-0.583547	-0.514084	-0.232876	-0.443503	0.004064518622317008	0.8518538230966075	Shift to nuclear
ZNF385A	-0.95074	-1.27737	-0.994864	-1.07432	-1.93926	-1.8079	-2.02355	-1.92357	0.004133322776555285	0.8492470821883842	Shift to nuclear
DDX19A-DT	-0.491399	-0.358552	-0.452331	-0.434094	-1.52226	-1.32457	-0.996413	-1.28108	0.025254194208963257	0.8469898222461776	Shift to nuclear
ENSG00000289720	-1.5515	-0.897861	-1.04457	-1.16464	-2.25265	-1.84035	-1.93985	-2.01095	0.029976119253669893	0.8463036150503549	Shift to nuclear
SMARCD1	-0.247068	-0.44227	-0.390382	-0.359907	-1.2364	-1.24914	-1.1325	-1.20601	0.0006431448723547288	0.8461063228096035	Shift to nuclear
ENSG00000259952	-0.68496	-1.37229	-1.09095	-1.0494	-1.75411	-1.94679	-1.98301	-1.89464	0.039226703421941025	0.8452374801502001	Shift to nuclear
HEY2	0.018110713401984592	-0.145598	-0.110276	-0.0792543	-0.977921	-1.05455	-0.739366	-0.923947	0.0041450643920319325	0.8446924253931672	Shift to nuclear
VSIG10	0.4619631324361144	-0.0168682	0.11245867787085512	0.1858511945407789	-0.546221	-0.846153	-0.574068	-0.655481	0.011384438837732994	0.8413320186735883	Shift to nuclear
ZNF587	1.9076034059537552	1.994071481786258	1.7825060332286837	1.8947269736562322	1.3712853651112824	1.0468866505635792	0.7456954971698391	1.054622504281567	0.032517218310307745	0.8401044693746653	Shift to nuclear
ENSG00000291201	2.5187971836996685	2.751844376750221	2.6565568205627015	2.6423994603375305	1.790271206509388	1.9943552005166154	1.6227532216971905	1.8024598762410646	0.004850118489621022	0.8399395840964659	Shift to nuclear
ENSG00000256928	1.0358982742477603	0.8220342238708191	1.006589960317834	0.9548408194788044	0.00026553869333703384	0.060707205197563785	0.286416619169303	0.11579645435340129	0.0020336782356401143	0.8390443651254031	Shift to nuclear
ANGEL1	0.5467317439806835	0.4516119336674018	0.5706334822642323	0.5229923866374392	-0.391911	-0.257941	-0.298046	-0.315966	0.00010416317242805709	0.8389581922906111	Shift to nuclear
TXNP5	-0.88106	-1.17199	-1.12559	-1.05955	-1.86858	-2.04133	-1.77912	-1.89635	0.0023329145169238767	0.8368004911329741	Shift to nuclear
RPS20P4	1.2644823852193148	0.8703568278966394	1.1193827396497489	1.084740650921901	0	0.37025357418165084	0.3751973891154137	0.24848365443235484	0.007947767281877322	0.8362569964895462	Shift to nuclear
CSNK1E	0.16261935309995415	0.11877015985564442	0.001663049222644237	0.09435085405941428	-0.746985	-0.732702	-0.733678	-0.737788	0.0030874285514735865	0.832139220180419	Shift to nuclear
TBC1D3P1-DHX40P1	-1.38813	-1.57944	-1.27156	-1.41304	-2.25545	-2.36717	-2.10667	-2.24309	0.0023427643539629135	0.8300525236400331	Shift to nuclear
OR2AT1P	0.8363919650003837	1.224713292551875	0.9227504584306937	0.9946185719943176	0.20580161480528328	0	0.2879804881649432	0.16459403432340883	0.0061266668964538645	0.8300245376709088	Shift to nuclear
ENSG00000213650	-0.962573	-1.20499	-1.0997	-1.08909	-1.89298	-1.96445	-1.89756	-1.91833	0.003764213621313896	0.8292414871938243	Shift to nuclear
ENSG00000273568	1.122835294361648	1.0365738860308322	0.4803613307175608	0.8799235037033469	0.0314887175837176	0.420298944140242	-0.28764	0.05471580684704883	0.04529215618082092	0.8252076968562981	Shift to nuclear
ENSG00000273186	0.8028159277063955	1.4688387309166648	1.2983943837942473	1.190016347472436	0.36581973980336646	0.1747763067923209	0.5539833714639519	0.3648598060198798	0.03424306780946309	0.8251565414525561	Shift to nuclear
MRI1	1.3190883256936217	1.1090618946167714	1.3042855749592106	1.244145265089868	0.4410560850249779	0.46931949175452214	0.35502193990419173	0.4217991722278973	0.001766773096520246	0.8223460928619706	Shift to nuclear
HLA-DRB1	0	0	-0.196484	-0.0654946	-0.954845	-1.03755	-0.670249	-0.887547	0.0062058454494323114	0.8220528708301127	Shift to nuclear
ENSG00000267546	0.34256053185494445	0.30616870748392033	0.038615998785786546	0.22911507937488382	-0.243073	-0.860585	-0.672318	-0.591992	0.027992767300368454	0.821107224362467	Shift to nuclear
OAF	3.8359037365087305	3.64326142533393	3.727305269697368	3.735490143846676	2.847486957411368	2.8950883414777113	3.0046011680748927	2.91572548898799	0.00041653914587748924	0.8197646548586857	Shift to nuclear
UCHL1	-0.0432254	-0.0244472	-0.185437	-0.0843698	-1.06134	-0.814584	-0.831228	-0.902386	0.0019734209046346515	0.8180159164908102	Shift to nuclear
SRCAP	0.5916576574432233	0.6324975654872467	0.5175238987961914	0.5805597072422205	-0.224126	-0.351361	-0.12449	-0.233325	0.0016367817775870008	0.8138850790741503	Shift to nuclear
TMEM80	2.6760869201259645	2.6697714206908745	2.5449730801440316	2.6302771403202905	1.8831893425756925	1.830343902048361	1.7425286156188335	1.818687286747629	0.00016568398156454977	0.8115898535726616	Shift to nuclear
B3GNT4	1.4586442795502321	0.8890595572631211	1.1227340573454445	1.156812631386266	0.13701051374486947	0.6459658742724229	0.2533916051379976	0.34545599771843	0.023123430616086453	0.8113566336678362	Shift to nuclear
KLC1-AS1	2.276760166305165	2.2398372730992033	2.458383257630838	2.324993565678402	1.6293631276247567	1.4814505880130833	1.4351332943844262	1.515315670007422	0.0009027932027861486	0.80967789567098	Shift to nuclear
ENSG00000300340	1.0201975903311382	0.8392392571737827	0.756360524519117	0.871932457341346	-0.13557	0.04845322716113869	0.27941546044924415	0.06409951913203611	0.007593365836163347	0.8078329382093098	Shift to nuclear
LRRC51	-0.449033	-0.932207	-0.521029	-0.63409	-1.62315	-1.46641	-1.23561	-1.44172	0.014948794938155322	0.8076322962252306	Shift to nuclear
ENSG00000286360	1.3798732647650338	0.7925984060376099	0.9435014595252599	1.038657710109301	-0.0860448	0.4232853457446391	0.35620875345679875	0.23114977541980122	0.02777248323297051	0.8075079346894999	Shift to nuclear
ATP5MF-PTCD1	-0.277972	-0.619582	-0.3988	-0.432118	-1.07789	-1.37487	-1.25938	-1.23738	0.00392738827663693	0.8052620692195116	Shift to nuclear
[truncated: 1,027 more rows]

## Sheet: Table S8-3 sh-DDX3X
Table S8-3. The change of RNA subcellular localization upon DDX3X knockdown.
[truncated: 3,089 more rows]
